# Supplementary material for: Integrated Physiological, Transcriptomic and Metabolomic Analyses of the Response of Rice to Aniline Toxicity
Source: Int J Mol Sci. 2025 Jan 11;26(2):582. doi: 10.3390/ijms26020582 (PMC11765360; doi:10.3390/ijms26020582)
Supplement: Supplementary file 1 [file ijms-26-00582-s001.zip]

Archive with 10 entries (10 files):
- Table-S1.xlsx
- Table-S10.xlsx
- Table-S2.xlsx
- Table-S3.xlsx
- Table-S4.xlsx
- Table-S5.xlsx
- Table-S6.xlsx
- Table-S7-qRT-PCR-primers.xlsx
- Table-S8.xlsx
- Table-S9.xlsx
