# Supplementary material for: Integrated Physiological, Transcriptomic and Metabolomic Analyses of the Response of Rice to Aniline Toxicity
Source: Int J Mol Sci. 2025 Jan 11;26(2):582. doi: 10.3390/ijms26020582 (PMC11765360; doi:10.3390/ijms26020582)
Supplement: Supplementary file 1 [file ijms-26-00582-s001.zip › Table-S1.xlsx]

## Sheet: Sheet1
Evaluation statistics of sequencing data of aboveground samples of red clover
Sample	Raw Reads	Clean Reads	Clean bases	Error Rate(%)	Q20(%)	Q30(%)	GC Content(%)
An0_1	49869370	48390276	7074182303	0.025	97.94	94.36	54.67
An0_2	60888704	59401438	8764771301	0.0249	97.99	94.39	54.09
An0_3	53205298	51842618	7623551877	0.025	97.96	94.31	53.54
An1_1	59947904	58315154	8466303550	0.0249	98.02	94.46	52.8
An1_2	56580590	55377300	8122314716	0.0245	98.14	94.76	52.91
An1_3	53849724	52384728	7679046353	0.0245	98.15	94.86	53.4
An40_1	54418250	52746956	7732311816	0.0251	97.9	94.22	53.76
An40_2	43917850	43064446	6385723383	0.0247	98.09	94.54	53.44
An40_3	54227940	53009710	7810840175	0.0248	98.04	94.48	53.21
