# Supplementary material for: Integrated Physiological, Transcriptomic and Metabolomic Analyses of the Response of Rice to Aniline Toxicity
Source: Int J Mol Sci. 2025 Jan 11;26(2):582. doi: 10.3390/ijms26020582 (PMC11765360; doi:10.3390/ijms26020582)
Supplement: Supplementary file 1 [file ijms-26-00582-s001.zip › Table-S10.xlsx]

## Sheet: Table-S9
Details of the DAMs in the AN40 group
Metabolite	P_value	FDR	VIP_pred_OPLS-DA	VIP_PLS-DA	FC(b40/ck)	Log2FC(b40/ck)	Significant	Regulate	KEGG Compound ID	KEGG Compound First Category	KEGG Compound Second Category	KEGG Pathway ID	KEGG Pathway Description	KEGG Pathway First Category	KEGG Pathway Second Category	Library ID	HMDB Superclass	HMDB Class	HMDB Subclass	CAS ID	M/Z	Retention time	Adducts	Formula	Fragmentation Score	Theoretical Fragmentation Score	Metab ID	ID	Mode	b40_mean	b40_SD	ck_mean	ck_SD
Formiminoglutamic acid	9.07e-13	6.09e-10	1.6673	1.6095	2.229	1.1564	yes	up	C00439	-	-	map01100;map00340	Metabolic pathways;Histidine metabolism	Metabolism;Metabolism	Global and overview maps;Amino acid metabolism	HMDB0255140;816-90-0;HMDB0000854	Organic acids and derivatives	Carboxylic acids and derivatives	Amino acids, peptides, and analogues	816-90-0	390.16	5.77883	2M+ACN+H	C6H10N2O4	-	36	metab_5572	pos_5586	pos	5.1	0.1563	2.288	0.01375
Prolyl-Lysine	3.37e-14	4.29e-11	1.6656	1.6171	7.7233	2.9492	yes	up	-	-	-	-	-	-	-	HMDB0029022	Organic acids and derivatives	Carboxylic acids and derivatives	Amino acids, peptides, and analogues	-	282.123	3.30392	M+K	C11H21N3O3	-	80.7	metab_6443	pos_6458	pos	5.058	0.1552	0.6549	0.08425
Di-Hydroxymelatonin	2.18e-12	8.97e-10	1.6648	1.6172	1.7624	0.8176	yes	up	-	-	-	-	-	-	-	HMDB0061136	Organic acids and derivatives	Carboxylic acids and derivatives	Carboxylic acid derivatives	-	263.104	4.14818	M-H	C13H16N2O4	-	39.8	metab_10895	neg_2896	neg	5.245	0.1105	2.976	0.08328
Tyrosyl-Serine	4.06e-12	1.52e-09	1.6648	1.6122	2.3531	1.2346	yes	up	-	-	-	-	-	-	-	HMDB0029114	Organic acids and derivatives	Carboxylic acids and derivatives	Amino acids, peptides, and analogues	-	289.081	3.04212	M+Na-2H	C12H16N2O5	-	51.5	metab_10527	neg_2526	neg	5.471	0.102	2.325	0.1769
(+/-)-Ribaline	9.63e-12	2.86e-09	1.6647	1.6112	1.3556	0.439	yes	up	-	-	-	-	-	-	-	HMDB0033345	Organoheterocyclic compounds	Quinolines and derivatives	Dihydrofuranoquinolines	41234-32-6	258.112	6.25155	M+H-H2O	C15H17NO4	-	49.3	metab_4882	pos_4894	pos	6.427	0.08685	4.741	0.08195
6'-HMG SDG	4.8e-12	1.7e-09	1.6641	1.6042	1.5021	0.587	yes	up	-	-	-	-	-	-	-	-	-	-	-	-	865.283	5.91907	M+Cl	C38H54O20	-	50.9	metab_13567	neg_5583	neg	6.399	0.1355	4.26	0.03968
3-Methylene-indolenine	1.38e-10	2.44e-08	1.6641	1.6037	8.8497	3.1456	yes	up	-	-	-	-	-	-	-	HMDB0011664	Organoheterocyclic compounds	Indoles and derivatives	_	40642-83-9	300.149	5.5797	2M+ACN+H	C9H7N	-	42.6	metab_5692	pos_5706	pos	5.024	0.2352	0.5677	0.3391
3'-p-Hydroxypaclitaxel	1.16e-12	6.43e-10	1.6636	1.6099	1.4829	0.5685	yes	up	-	-	-	-	-	-	-	-	-	-	-	-	890.303	5.88418	M+Na-2H	C47H51NO15	-	61.2	metab_13612	neg_5629	neg	5.782	0.1002	3.899	0.03968
Cysteinyl-Phenylalanine	1.42e-11	4.02e-09	1.6629	1.6191	1.9247	0.9446	yes	up	-	-	-	-	-	-	-	HMDB0028782	Organic acids and derivatives	Carboxylic acids and derivatives	Amino acids, peptides, and analogues	-	305.039	2.43305	M+K-2H	C12H16N2O3S	-	38.8	metab_10352	neg_2351	neg	5.343	0.1847	2.776	0.03962
Maculosidine	1.72e-10	2.87e-08	1.6616	1.5947	1.5302	0.6137	yes	up	C10716	-	-	-	-	-	-	-	-	-	-	522-19-0	260.091	4.6585	M+H, M+Na	C14H13NO4	72.5	-	metab_695	pos_697	pos	5.882	0.1294	3.844	0.1431
3,4,5-trihydroxy-6-({2-[6-(2-methylbut-3-en-2-yl)-7-oxo-2H,3H,7H-furo[3,2-g]chromen-2-yl]propan-2-yl}oxy)oxane-2-carboxylic acid	2.13e-12	8.97e-10	1.6606	1.6133	1.7309	0.7915	yes	up	-	-	-	-	-	-	-	-	-	-	-	-	554.202	5.75133	M+ACN+Na	C25H30O10	-	65.4	metab_5595	pos_5609	pos	5.892	0.1507	3.404	0.01381
3-[(1E)-3-hydroxybut-1-en-1-yl]-1H-isochromen-1-one	1.59e-11	4.41e-09	1.66	1.6085	1.5101	0.5947	yes	up	-	-	-	-	-	-	-	-	-	-	-	-	258.112	5.90902	M+ACN+H, 2M+NH4	C13H12O3	-	41.3	metab_1236	pos_1238	pos	6.48	0.0817	4.291	0.141
2-[(1E)-3-hydroxy-3-methylbut-1-en-1-yl]-5-[(E)-2-(4-hydroxyphenyl)ethenyl]benzene-1,3-diol	1.9e-09	2.13e-07	1.6583	1.5916	1.762	0.8172	yes	up	-	-	-	-	-	-	-	-	-	-	-	-	376.144	5.77197	M+H, M+ACN+Na	C19H20O4	-	74.9	metab_1291	pos_1293	pos	5.346	0.2265	3.034	0.1642
O-6-deoxy-a-L-galactopyranosyl-(1->2)-O-b-D-galactopyranosyl-(1->3)-2-(acetylamino)-1,5-anhydro-2-deoxy-D-arabino-Hex-1-enitol	1.8e-11	4.79e-09	1.6561	1.614	2.0681	1.0483	yes	up	-	-	-	-	-	-	-	HMDB0002235	Organic oxygen compounds	Organooxygen compounds	Carbohydrates and carbohydrate conjugates	868264-24-8	534.176	5.34593	M+Na	C20H33NO14	-	44.8	metab_5751	pos_5765	pos	5.679	0.2207	2.746	0.01379
Pro Val Thr Phe	2.46e-10	3.92e-08	1.6553	1.6054	1.8228	0.8662	yes	up	-	-	-	-	-	-	-	-	-	-	-	-	463.259	5.78572	M+H	C23H34N4O6	42.4	-	metab_5563	pos_5577	pos	5.483	0.1476	3.008	0.1932
3,5-Dimethoxy-2,7-phenanthrenediol	1.73e-10	2.87e-08	1.6538	1.6093	1.3974	0.4828	yes	up	-	-	-	-	-	-	-	HMDB0031612	Benzenoids	Phenanthrenes and derivatives	Phenanthrols	108352-70-1	271.096	5.91587	M+H	C16H14O4	44.5	-	metab_3249	pos_3258	pos	5.123	0.0425	3.666	0.1315
Riesling acetal	5.71e-10	7.75e-08	1.6534	1.6176	1.674	0.7433	yes	up	-	-	-	-	-	-	-	HMDB0037562	Organoheterocyclic compounds	Tetrahydrofurans	_	-	263.104	3.43413	M+K-2H	C13H22O3	-	41.9	metab_10669	neg_2668	neg	5.094	0.207	3.043	0.07303
3-(3,4-dimethoxyphenyl)-N-[2-(3,4-dimethoxyphenyl)-2-(sulfooxy)ethyl]prop-2-enimidic acid	3.37e-11	7.41e-09	1.6527	1.6169	1.6355	0.7097	yes	up	-	-	-	-	-	-	-	-	-	-	-	-	512.123	4.1622	M+FA-H	C21H25NO9S	-	77.9	metab_14341	neg_6361	neg	5.227	0.1583	3.196	0.03966
6-[({4,5-dihydroxy-6-methyl-3-[(3,4,5-trihydroxy-6-methyloxan-2-yl)oxy]oxan-2-yl}oxy)methyl]oxane-2,3,4,5-tetrol	2.89e-11	6.57e-09	1.6519	1.6104	2.0938	1.0661	yes	up	-	-	-	-	-	-	-	-	-	-	-	-	536.191	5.84058	M+ACN+Na	C18H32O14	-	69	metab_5469	pos_5482	pos	6.007	0.1775	2.869	0.1735
6-Hydroxyindolelactate	1.07e-09	1.35e-07	1.6497	1.6028	1.4555	0.5415	yes	up	C05657	-	-	-	-	-	-	-	-	-	-	-	222.076	1.82585	M+H-H2O, M+H	C11H11NO4	69.7	-	metab_588	pos_590	pos	6.912	0.1531	4.749	0.1933
Methyl 3-(4-methoxyphenyl)-2-oxopropanoate	1.56e-09	1.84e-07	1.6495	1.5978	1.1742	0.2317	yes	up	-	-	-	-	-	-	-	-	-	-	-	-	209.081	5.82687	M+H	C11H12O4	75.6	-	metab_5501	pos_5514	pos	6.086	0.09656	5.183	0.04619
3-Indolebutyric acid	1.54e-09	1.84e-07	1.6494	1.6057	2.0269	1.0193	yes	up	C11284	-	-	-	-	-	-	HMDB0002096	Organoheterocyclic compounds	Indoles and derivatives	Indoles	133-32-4	204.102	4.73408	M+H	C12H13NO2	79.7	-	metab_5905	pos_5919	pos	5.582	0.09899	2.754	0.3198
3-Hydroxy-2-methyl-1H-quinolin-4-one	3.23e-09	3.17e-07	1.6484	1.6042	1.2736	0.3489	yes	up	C11504	-	-	-	-	-	-	-	-	-	-	-	176.07	2.40332	M+H	C10H9NO2	48.9	-	metab_2454	pos_2462	pos	5.693	0.1295	4.47	0.08732
N-D-Glucosylarylamine	1.16e-09	1.44e-07	1.6456	1.5989	1.8602	0.8955	yes	up	C03142	-	-	-	-	-	-	-	-	-	-	-	256.118	3.02235	M+H	C12H17NO5	60	-	metab_2542	pos_2551	pos	5.843	0.1248	3.141	0.2846
11-Deoxylandomycinone	1.73e-09	1.99e-07	1.6435	1.6016	1.2986	0.377	yes	up	C18682	-	-	map01110	Biosynthesis of secondary metabolites	Metabolism	Global and overview maps	-	-	-	-	-	323.091	5.91587	M+H	C19H14O5	33.3	-	metab_3252	pos_3261	pos	5.936	0.05437	4.571	0.1542
(R)-Rutaretin 1'-(6''-sinapoylglucoside)	1.3e-09	1.56e-07	1.6426	1.6065	1.4424	0.5285	yes	up	-	-	-	-	-	-	-	-	-	-	-	-	595.18	5.88845	M+H-2H2O	C31H34O14	-	73.3	metab_5376	pos_5389	pos	5.709	0.2032	3.958	0.01382
6-({5,14-dimethoxy-8,17-dioxatetracyclo[8.7.0.0?,?.0??,??]heptadeca-2(7),3,5,11(16),12,14-hexaen-6-yl}oxy)-3,4,5-trihydroxyoxane-2-carboxylic acid	3.93e-08	2.4e-06	1.6419	1.5657	1.2861	0.363	yes	up	-	-	-	-	-	-	-	-	-	-	-	-	540.143	5.68275	M+ACN+Na	C23H24O11	-	78.6	metab_5637	pos_5651	pos	5.498	0.2016	4.275	0.01382
N-Heptane	3.11e-08	2.03e-06	1.6409	1.5844	1.3521	0.4352	yes	up	-	-	-	-	-	-	-	HMDB0031447	Hydrocarbons	Saturated hydrocarbons	Alkanes	142-82-5	242.284	4.8097	2M+ACN+H	C7H16	-	64.1	metab_2903	pos_2912	pos	6.935	0.1072	5.129	0.271
Lacosamide-glucuronide	2.7e-08	1.83e-06	1.6407	1.5924	0.855	-0.2261	yes	down	-	-	-	-	-	-	-	HMDB0060829	Organic oxygen compounds	Organooxygen compounds	Carbohydrates and carbohydrate conjugates	-	429.152	4.29447	M+H	C18H24N2O10	-	46.3	metab_6051	pos_6066	pos	4.887	0.1135	5.716	0.0671
Phenylacetic acid	1.78e-09	2.03e-07	1.6382	1.6004	1.12	0.1636	yes	up	C07086	-	-	map01100;map00360	Metabolic pathways;Phenylalanine metabolism	Metabolism;Metabolism	Global and overview maps;Amino acid metabolism	HMDB0000209;103-82-2	Benzenoids	Benzene and substituted derivatives	_	103-82-2	119.049	5.90902	M+H-H2O	C8H8O2	-	40.2	metab_3238	pos_3247	pos	5.449	0.02441	4.865	0.06578
Zanthodioline	1.31e-08	9.96e-07	1.6379	1.5817	2.0714	1.0506	yes	up	-	-	-	-	-	-	-	HMDB0031929	Organoheterocyclic compounds	Quinolines and derivatives	Quinolones and derivatives	198336-59-3	288.123	4.6585	M+H-H2O	C16H19NO5	-	48.9	metab_5929	pos_5944	pos	5.425	0.1482	2.619	0.3864
4-Anilino-4-oxobutanoic acid	7.84e-09	6.54e-07	1.6378	1.6177	1.8328	0.874	yes	up	-	-	-	-	-	-	-	HMDB0060758	Benzenoids	Benzene and substituted derivatives	Anilides	-	238.072	1.99852	M+FA-H	C10H11NO3	-	47	metab_10190	neg_2189	neg	4.734	0.2983	2.583	0.03958
8-Hydroxyguanosine	5.97e-08	3.27e-06	1.6376	1.5709	2.0022	1.0016	yes	up	-	-	-	-	-	-	-	HMDB0002044	Nucleosides, nucleotides, and analogues	Purine nucleosides	_	3868-31-3	363.101	3.62058	M+ACN+Na	C10H13N5O6	-	73.8	metab_6310	pos_6325	pos	5.54	0.1177	2.767	0.4642
3-(5-Methyl-2-furyl)prop-2-enal	2.75e-09	2.8e-07	1.6356	1.5967	1.1385	0.1871	yes	up	-	-	-	-	-	-	-	HMDB0032400	Organoheterocyclic compounds	Heteroaromatic compounds	_	5555-90-8	119.049	6.24468	M+H-H2O	C8H8O2	-	42.1	metab_3486	pos_3495	pos	5.147	0.038	4.521	0.06881
Asp His Ser Thr	2.14e-08	1.5e-06	1.6353	1.5762	1.978	0.9841	yes	up	-	-	-	-	-	-	-	-	-	-	-	-	459.181	5.72392	M+H	C17H26N6O9	38.4	-	metab_5617	pos_5631	pos	5.398	0.2541	2.729	0.327
17a-Ethynylestradiol	2.9e-08	1.94e-06	1.6352	1.5686	1.1341	0.1816	yes	up	C07534	-	-	-	-	-	-	HMDB0001926	Lipids and lipid-like molecules	Steroids and steroid derivatives	Estrane steroids	57-63-6	335.139	6.26527	M+K	C20H24O2	-	54.2	metab_4844	pos_4856	pos	6.603	0.1243	5.822	0.01382
Indoleacetic acid	2.35e-08	1.62e-06	1.6349	1.5822	1.5652	0.6464	yes	up	C00954	-	-	map01100;map00380;map04075	Metabolic pathways;Tryptophan metabolism;Plant hormone signal transduction	Metabolism;Metabolism;Environmental Information Processing	Global and overview maps;Amino acid metabolism;Signal transduction	87-51-4;HMDB0000197	Organoheterocyclic compounds	Indoles and derivatives	Indolyl carboxylic acids and derivatives	87-51-4	220.061	1.82983	M-H, M+FA-H	C10H9NO2	-	41.8	metab_8463	neg_452	neg	6.685	0.154	4.271	0.3454
(1R,3R,4R,5S,6S,8x)-1-Acetoxy-8-angeloyloxy-3,4-epoxy-5-hydroxy-7(14),10-bisaboladien-2-one	7.67e-08	3.99e-06	1.6315	1.5903	0.7478	-0.4194	yes	down	-	-	-	-	-	-	-	HMDB0039971	Lipids and lipid-like molecules	Prenol lipids	Sesquiterpenoids	348113-03-1	371.182	5.75822	M+H-2H2O	C22H30O7	-	35.4	metab_5592	pos_5606	pos	3.255	0.01264	4.353	0.1943
Elliptinol	1.51e-08	1.09e-06	1.6301	1.5923	1.1421	0.1917	yes	up	-	-	-	-	-	-	-	LMPK12060057	-	-	-	-	355.117	5.91587	M+H	C20H18O6	38.5	-	metab_5317	pos_5330	pos	6.236	0.04361	5.46	0.1076
Erysopine	1.28e-07	6.05e-06	1.6277	1.5539	1.3845	0.4694	yes	up	-	-	-	-	-	-	-	HMDB0030256	Alkaloids and derivatives	Erythrina alkaloids	Erythrinanes	545-68-6	349.154	5.34593	M+ACN+Na	C17H19NO3	-	69.5	metab_5753	pos_5767	pos	5.437	0.2821	3.927	0.01382
11-[(2R)-3-[2-amino-3-methyl-4-(2-methyl-1,3-thiazol-4-yl)but-3-en-1-yl]-2-methyloxiran-2-yl]-3-hydroxy-4,4,6,8-tetramethyl-5-oxo-7-(sulfooxy)undecanoic acid	8.91e-09	7.19e-07	1.6277	1.5928	1.4498	0.5358	yes	up	-	-	-	-	-	-	-	-	-	-	-	-	646.286	5.66902	M+ACN+H	C27H44N2O9S2	-	79.1	metab_5644	pos_5658	pos	5.554	0.1136	3.831	0.2162
Glycogen	3.09e-07	1.23e-05	1.627	1.5493	1.57	0.6508	yes	up	C00182	-	-	-	-	-	-	9005-79-2;HMDB0000757	Organic oxygen compounds	Organooxygen compounds	Carbohydrates and carbohydrate conjugates	9005-79-2;9005-25-8	701.194	3.37813	M+Cl	C24H42O21	-	72.7	metab_16810	neg_6686	neg	5.525	0.3818	3.519	0.1545
Glu Gly Phe	3.54e-08	2.25e-06	1.6247	1.6034	1.3672	0.4513	yes	up	-	-	-	-	-	-	-	-	-	-	-	-	352.15	2.63672	M+H	C16H21N3O6	40.5	-	metab_6624	pos_6639	pos	5.782	0.2335	4.229	0.1002
N-Acetylasparagine	3.62e-07	1.38e-05	1.6239	1.5461	1.1233	0.1678	yes	up	-	-	-	-	-	-	-	HMDB0006028	Organic acids and derivatives	Carboxylic acids and derivatives	Amino acids, peptides, and analogues	4033-40-3	366.16	6.3887	2M+NH4	C6H10N2O4	-	45.1	metab_4714	pos_4726	pos	7.315	0.1672	6.512	0.01382
Aflatoxin B1 dialcohol	1.41e-07	6.52e-06	1.6233	1.575	1.3524	0.4355	yes	up	-	-	-	-	-	-	-	HMDB0011672	Benzenoids	Benzene and substituted derivatives	Phenylpyruvic acid derivatives	-	353.102	6.23783	M+H, M+Na	C18H18O6	-	35.6	metab_866	pos_868	pos	6.29	0.1288	4.651	0.2817
5'-Methoxycurcumin	6.24e-07	2.13e-05	1.6221	1.5559	0.8177	-0.2904	yes	down	-	-	-	-	-	-	-	-	-	-	-	-	431.167	5.03652	M+CH3OH+H	C22H22O7	-	30.1	metab_5835	pos_5849	pos	4.678	0.2172	5.721	0.07826
P-Mentha-1,3,5,8-tetraene	1.12e-06	3.3e-05	1.621	1.5364	0.9314	-0.1025	yes	down	-	-	-	-	-	-	-	HMDB0029641	Benzenoids	Benzene and substituted derivatives	Phenylpropenes	1195-32-0	133.101	5.51093	M+H	C10H12	75.4	-	metab_5714	pos_5728	pos	4.74	0.064	5.089	0.05181
6'-Methoxypolygoacetophenoside	5.07e-07	1.79e-05	1.6204	1.5454	1.2228	0.2902	yes	up	-	-	-	-	-	-	-	-	-	-	-	-	383.094	2.28005	M+Na, M+K	C15H20O10	-	47	metab_612	pos_614	pos	6.29	0.2189	5.144	0.1168
N-Methoxy-1-vinyl-beta-carboline	5.78e-08	3.18e-06	1.6202	1.5884	1.4938	0.5789	yes	up	-	-	-	-	-	-	-	HMDB0030379	Alkaloids and derivatives	Harmala alkaloids	_	69355-01-7	471.184	3.00863	2M+Na	C14H12N2O	-	64.6	metab_6531	pos_6546	pos	5.267	0.1393	3.526	0.2652
Citroside A	6.71e-07	2.23e-05	1.6194	1.5515	0.8252	-0.2772	yes	down	-	-	-	-	-	-	-	HMDB0030370	Lipids and lipid-like molecules	Prenol lipids	Terpene glycosides	120330-44-1	431.167	4.39057	M+2Na-H	C19H30O8	-	44.3	metab_2814	pos_2823	pos	4.711	0.2166	5.709	0.05221
Xanthoxylin	6.39e-07	2.16e-05	1.6192	1.5568	0.801	-0.3202	yes	down	C10726	-	-	-	-	-	-	HMDB0029645	Organic oxygen compounds	Organooxygen compounds	Carbonyl compounds	90-24-4	391.14	3.79818	2M-H	C10H12O4	-	84.5	metab_10795	neg_2795	neg	3.739	0.04914	4.668	0.2002
7,14-dihydroxy-6-methoxy-4,12-dimethyl-5-(3-methylbutanoyl)-10-oxo-2,9-dioxatricyclo[9.4.0.0?,?]pentadeca-1(11),3(8),4,6,12,14-hexaene-15-carbaldehyde	8.11e-08	4.19e-06	1.6185	1.5763	0.6813	-0.5536	yes	down	-	-	-	-	-	-	-	-	-	-	-	-	415.136	3.80667	M+H	C22H22O8	-	92.8	metab_6229	pos_6244	pos	3.282	0.1944	4.817	0.1926
6-(4-ethyl-3-hydroxyphenoxy)-3,4,5-trihydroxyoxane-2-carboxylic acid	6.54e-07	2.19e-05	1.6185	1.5371	1.1736	0.2309	yes	up	-	-	-	-	-	-	-	-	-	-	-	-	359.099	2.26503	M+FA-H	C14H18O8	-	68	metab_15137	neg_7159	neg	6.605	0.2089	5.628	0.06007
(Z)-3-Oxo-2-(2-pentenyl)-1-cyclopenteneacetic acid	1.55e-06	4.24e-05	1.6177	1.5279	1.1542	0.2069	yes	up	-	-	-	-	-	-	-	HMDB0030197	Organic oxygen compounds	Organooxygen compounds	Carbonyl compounds	120282-76-0	480.238	5.93645	2M+ACN+Na	C12H16O3	-	68.5	metab_3283	pos_3292	pos	6.198	0.2017	5.37	0.01382
NORCANTHARIDIN	5.21e-07	1.83e-05	1.6172	1.5461	1.1265	0.1718	yes	up	-	-	-	-	-	-	-	-	-	-	-	-	169.049	2.19032	M+H	C8H8O4	73	-	metab_6796	pos_6812	pos	5.744	0.1319	5.099	0.04755
(+)-Zeylenol	1.03e-07	5.12e-06	1.6165	1.5616	1.4997	0.5847	yes	up	-	-	-	-	-	-	-	HMDB0029541	Benzenoids	Benzene and substituted derivatives	Benzoic acids and derivatives	113532-12-0	383.114	5.84233	M-H	C21H20O7	-	51.2	metab_11426	neg_3429	neg	4.793	0.185	3.196	0.2259
Isoamyl 2-furonpropionate	4.53e-07	1.64e-05	1.6162	1.5518	0.8709	-0.1994	yes	down	-	-	-	-	-	-	-	LMFA07010913;HMDB0037735	Lipids and lipid-like molecules	Fatty Acyls	Fatty acid esters	7779-67-1	255.124	5.75135	M+FA-H	C12H18O3	-	38	metab_13788	neg_5807	neg	4.244	0.1145	4.873	0.07086
Indolelactic acid	1.68e-07	7.47e-06	1.6151	1.5632	1.5135	0.5979	yes	up	C02043	-	-	-	-	-	-	HMDB0000671	Organoheterocyclic compounds	Indoles and derivatives	Indolyl carboxylic acids and derivatives	7417-65-4	206.081	2.32102	M+H	C11H11NO3	31.7	-	metab_6714	pos_6729	pos	5.936	0.09921	3.922	0.3748
L-Methionine S-oxide	8.88e-07	2.75e-05	1.6145	1.5591	0.9265	-0.1101	yes	down	C02989	-	-	map00270	Cysteine and methionine metabolism	Metabolism	Amino acid metabolism	HMDB0002005	Organic acids and derivatives	Carboxylic acids and derivatives	Amino acids, peptides, and analogues	3226-65-1	166.053	0.7557	M+H	C5H11NO3S	64.7	-	metab_7301	pos_7318	pos	4.828	0.06922	5.211	0.05426
3,5,6-Trimethoxyfurano[2,3:7,8]flavone	7.19e-07	2.35e-05	1.6139	1.5512	1.1983	0.2609	yes	up	-	-	-	-	-	-	-	LMPK12112800	-	-	-	-	353.102	5.91587	M+H	C20H16O6	30.1	-	metab_3254	pos_3263	pos	6.346	0.1427	5.296	0.188
Gamma-Glutamyltyrosine	2.55e-07	1.06e-05	1.6134	1.5879	1.2987	0.3771	yes	up	-	-	-	-	-	-	-	HMDB0011741	Organic acids and derivatives	Carboxylic acids and derivatives	Amino acids, peptides, and analogues	7432-23-7	352.15	3.38633	M+ACN+H	C14H18N2O6	-	40.5	metab_6412	pos_6427	pos	5.608	0.227	4.318	0.1257
3-O-Methylniveusin A	1.63e-06	4.37e-05	1.6119	1.5431	0.8505	-0.2336	yes	down	-	-	-	-	-	-	-	HMDB0039084	Lipids and lipid-like molecules	Prenol lipids	Terpene lactones	-	431.167	4.13648	M+Na, M+K	C21H28O8	-	48.9	metab_1333	pos_1335	pos	4.888	0.1999	5.747	0.06736
2,6-DIHYDROXY-4-METHOXYTOLUENE	1.95e-06	4.96e-05	1.6115	1.5252	1.2139	0.2796	yes	up	-	-	-	-	-	-	-	-	-	-	-	-	155.07	2.27318	M+H	C8H10O3	40.5	-	metab_6747	pos_6763	pos	4.779	0.1829	3.937	0.1053
4-Hydroxy-3-methoxycinnamaldehyde	1.53e-07	6.91e-06	1.6094	1.6018	1.1681	0.2242	yes	up	C02666	-	-	map01100;map00940;map01110	Metabolic pathways;Phenylpropanoid biosynthesis;Biosynthesis of secondary metabolites	Metabolism;Metabolism;Metabolism	Global and overview maps;Biosynthesis of other secondary metabolites;Global and overview maps	HMDB0141782	Benzenoids	Phenols	Methoxyphenols	20649-42-7;458-36-6	179.07	2.81587	M+H	C10H10O3	65.9	-	metab_6580	pos_6595	pos	5.038	0.1328	4.313	0.03807
Phe Gly	2.92e-07	1.16e-05	1.6087	1.5555	1.4631	0.549	yes	up	-	-	-	-	-	-	-	-	-	-	-	-	223.107	3.0498	M+H, M+K, M+Na	C11H14N2O3	51.3	-	metab_348	pos_350	pos	7.178	0.09652	4.906	0.4535
Cis-Ferulic acid [arabinosyl-(1->3)-[glucosyl-(1->6)]-glucosyl] ester	2.06e-06	5.19e-05	1.6079	1.526	1.3142	0.3942	yes	up	-	-	-	-	-	-	-	HMDB0034682	Organic oxygen compounds	Organooxygen compounds	Carbohydrates and carbohydrate conjugates	-	671.183	3.26613	M+Na-2H	C27H38O18	-	78.5	metab_10617	neg_2616	neg	5.471	0.2493	4.163	0.2154
B-Trisaccharide	8.52e-07	2.66e-05	1.6073	1.5575	1.8726	0.905	yes	up	-	-	-	-	-	-	-	HMDB0006601	Lipids and lipid-like molecules	Fatty Acyls	Fatty acyl glycosides	49777-14-2	552.186	5.20837	M+ACN+Na	C18H32O15	-	65.3	metab_5794	pos_5808	pos	5.247	0.1226	2.802	0.5463
4'-O-Methylkievitone	2e-07	8.65e-06	1.6069	1.5572	1.4269	0.5129	yes	up	-	-	-	-	-	-	-	LMPK12050486	-	-	-	-	804.3	5.91587	2M+ACN+Na	C21H22O6	-	58.5	metab_3257	pos_3266	pos	6.742	0.0905	4.725	0.3849
5,7-Dihydroxy-4'-methoxy-8-methylisoflavanone	1.75e-07	7.68e-06	1.6068	1.5819	1.3208	0.4014	yes	up	-	-	-	-	-	-	-	-	-	-	-	-	301.107	5.86113	M+H	C17H16O5	30.6	-	metab_5442	pos_5455	pos	5.768	0.15	4.367	0.2254
SN38 glucuronide	1.06e-06	3.16e-05	1.6063	1.5304	1.1613	0.2158	yes	up	C11376	-	-	-	-	-	-	HMDB0060511	Alkaloids and derivatives	Camptothecins	_	-	567.157	1.83685	M-H	C28H28N2O11	-	47.5	metab_15328	neg_7352	neg	6.004	0.1427	5.17	0.1334
[(16R)-5,7,12-trihydroxy-8,8,10,12,16-pentamethyl-3-[1-(2-methyl-1,3-thiazol-4-yl)prop-1-en-2-yl]-9-oxo-17-oxa-4-azabicyclo[14.1.0]heptadec-4-en-11-yl]oxidanesulfonic acid	1.51e-07	6.81e-06	1.6035	1.5734	1.5612	0.6426	yes	up	-	-	-	-	-	-	-	-	-	-	-	-	644.27	5.64158	M+ACN+H	C27H42N2O9S2	-	57.3	metab_5662	pos_5676	pos	5.678	0.1021	3.637	0.3746
3-?Methyl-?5-?propyl-2-?furantridecanoic acid	5.07e-07	1.79e-05	1.6031	1.5487	0.8283	-0.2718	yes	down	-	-	-	-	-	-	-	HMDB0112079	Lipids and lipid-like molecules	Fatty Acyls	Fatty acids and conjugates	-	381.265	6.01003	M+FA-H	C21H36O3	-	41.4	metab_13442	neg_5455	neg	4.109	0.1733	4.961	0.06357
6-{4-[3-(3,7-dimethylocta-2,6-dien-1-yl)-6,7-dihydroxy-8-(3-methylbut-2-en-1-yl)-4-oxo-4H-chromen-2-yl]-3-hydroxyphenoxy}-3,4,5-trihydroxyoxane-2-carboxylic acid	1.37e-06	3.85e-05	1.603	1.5391	0.3493	-1.5173	yes	down	-	-	-	-	-	-	-	-	-	-	-	-	631.249	3.70298	M+H-2H2O	C36H42O12	-	38.6	metab_6270	pos_6285	pos	1.833	0.755	5.247	0.3278
(-)-Obtusadiene	1.29e-06	3.65e-05	1.6014	1.5266	1.0389	0.055	yes	up	-	-	-	-	-	-	-	LMPR0103670001	-	-	-	-	297.082	0.333533	M+H	C15H21BrO	37.8	-	metab_7971	pos_7988	pos	5.56	0.04152	5.352	0.0274
3'-Glucosyl-2',4',6'-trihydroxyacetophenone	1.73e-06	4.52e-05	1.6005	1.523	1.1129	0.1543	yes	up	-	-	-	-	-	-	-	-	-	-	-	-	329.088	2.18812	M-H	C14H18O9	-	64.6	metab_10245	neg_2244	neg	6.87	0.1587	6.173	0.06707
(5a,6a,8a,11a)-8-Hydroxy-2-oxo-1(10),3-guaiadien-12,6-olide-15-al 8-(4-hydroxyphenylacetate)	6.51e-07	2.19e-05	1.5998	1.553	1.2307	0.2995	yes	up	-	-	-	-	-	-	-	HMDB0039048	Benzenoids	Phenols	1-hydroxy-2-unsubstituted benzenoids	374536-44-4	452.172	3.02235	M+ACN+H	C23H22O7	-	48.2	metab_2543	pos_2552	pos	5.564	0.2316	4.521	0.01382
4-(2,6,6-Trimethylcyclohexa-1,3-dienyl)but-3-en-2-one	3.71e-06	8.4e-05	1.5993	1.5161	0.921	-0.1187	yes	down	-	-	-	-	-	-	-	-	-	-	-	-	191.143	5.51093	M+H	C13H18O	48.4	-	metab_3029	pos_3038	pos	4.734	0.09408	5.14	0.0555
5-Hydroxypyrazinamide	2.63e-06	6.36e-05	1.5984	1.5232	1.1924	0.2539	yes	up	C01956	-	-	-	-	-	-	HMDB0001978	Organoheterocyclic compounds	Diazines	Pyrazines	13924-96-4	140.047	2.27318	M+H	C5H5N3O2	-	53	metab_6748	pos_6764	pos	4.864	0.1904	4.079	0.071
2-trans-Hydroxycyclohexyl glyburide	6.48e-07	2.19e-05	1.5982	1.5466	1.1261	0.1713	yes	up	-	-	-	-	-	-	-	HMDB0060936	Benzenoids	Benzene and substituted derivatives	Benzenesulfonamides	-	554.136	2.26503	M+FA-H	C23H28ClN3O6S	-	30.2	metab_15133	neg_7155	neg	6.226	0.07316	5.529	0.1366
Taraxacoside	3.82e-06	8.57e-05	1.5971	1.5204	1.5918	0.6706	yes	up	-	-	-	-	-	-	-	HMDB0030055	Organic oxygen compounds	Organooxygen compounds	Carbohydrates and carbohydrate conjugates	98449-40-2	397.114	2.65705	M-H	C18H22O10	-	68	metab_10427	neg_2426	neg	4.804	0.4624	3.018	0.1346
3a,21-Dihydroxy-5b-pregnane-11,20-dione	9.65e-07	2.92e-05	1.5963	1.5646	0.7266	-0.4608	yes	down	C05478	-	-	-	-	-	-	LMST02030199;HMDB0006755;566-03-0	Lipids and lipid-like molecules	Steroids and steroid derivatives	Hydroxysteroids	566-03-0	366.263	5.77883	M+NH4	C21H32O4	-	38	metab_3117	pos_3126	pos	3.237	0.01824	4.455	0.2821
Physalin E	1.9e-06	4.91e-05	1.5962	1.5405	1.4195	0.5054	yes	up	-	-	-	-	-	-	-	HMDB0034330	Lipids and lipid-like molecules	Steroids and steroid derivatives	Physalins and derivatives	70241-10-0	577.223	6.01163	M+CH3OH+H	C28H32O11	-	65	metab_5144	pos_5157	pos	6.148	0.1917	4.331	0.4114
6-{[1-(2-{[3-(3,4-dimethoxyphenyl)-1-hydroxypropylidene]amino}ethyl)-3-methoxy-4-oxocyclohexa-2,5-dien-1-yl]oxy}-3,4,5-trihydroxyoxane-2-carboxylic acid	4.02e-07	1.49e-05	1.5958	1.5781	1.3228	0.4035	yes	up	-	-	-	-	-	-	-	-	-	-	-	-	615.226	4.2395	M+CH3OH+H, M+ACN+Na	C26H33NO12	-	59.7	metab_1329	pos_1331	pos	6.041	0.2097	4.567	0.2302
Glycyl-Phenylalanine	9.26e-07	2.83e-05	1.5937	1.5375	1.5367	0.6198	yes	up	-	-	-	-	-	-	-	HMDB0028848	Organic acids and derivatives	Carboxylic acids and derivatives	Amino acids, peptides, and analogues	-	221.093	2.31403	M-H	C11H14N2O3	-	50.5	metab_10318	neg_2317	neg	6.972	0.0898	4.537	0.5552
(1Z)-2-hydroxy-1,7-bis(4-hydroxy-3-methoxyphenyl)hept-1-ene-3,5-dione	2.04e-06	5.15e-05	1.5928	1.5226	0.8188	-0.2884	yes	down	-	-	-	-	-	-	-	-	-	-	-	-	387.143	5.59345	M+H, M+CH3OH+H	C21H22O7	-	65.7	metab_1307	pos_1309	pos	4.393	0.2103	5.365	0.1248
4'-Demethyldeoxypodophyllotoxin	2.97e-06	6.99e-05	1.592	1.5219	1.152	0.2042	yes	up	C10552	-	-	-	-	-	-	-	-	-	-	3590-93-0	385.128	5.90902	M+H	C21H20O7	31.8	-	metab_5336	pos_5349	pos	5.752	0.1339	4.993	0.1472
Vanillylmandelic acid	4.78e-06	0.0001023	1.5918	1.5093	1.1467	0.1975	yes	up	C05584	-	-	map01100;map00350	Metabolic pathways;Tyrosine metabolism	Metabolism;Metabolism	Global and overview maps;Amino acid metabolism	HMDB0254548;HMDB0000291;55-10-7;HMDB0304531	Benzenoids	Phenol ethers	Anisoles	13244-77-4;55-10-7	181.049	2.27318	M+H-H2O	C9H10O5	34.7	-	metab_2427	pos_2435	pos	4.855	0.1509	4.234	0.08223
2-Acetylpyrazine	7.25e-07	2.35e-05	1.5909	1.5417	1.3071	0.3863	yes	up	-	-	-	-	-	-	-	HMDB0031861	Organic oxygen compounds	Organooxygen compounds	Carbonyl compounds	22047-25-2	245.105	5.10527	2M+H	C6H6N2O	-	34.8	metab_5822	pos_5836	pos	4.942	0.149	3.781	0.2147
4,4''-bis(N-feruloyl)serotonin	1.55e-06	4.24e-05	1.5902	1.5465	0.7144	-0.4852	yes	down	-	-	-	-	-	-	-	-	-	-	-	-	747.266	5.64635	M+FA-H	C40H38N4O8	-	52.3	metab_11288	neg_3289	neg	4.03	0.3472	5.641	0.1851
3-(4-methoxy-1-benzofuran-5-yl)-3-oxopropanoic acid	9.64e-07	2.92e-05	1.5901	1.571	0.7994	-0.3231	yes	down	-	-	-	-	-	-	-	-	-	-	-	-	233.045	3.79818	M-H	C12H10O5	-	66.9	metab_14483	neg_6503	neg	3.538	0.1736	4.426	0.1107
3S-5,7,3'-Trihydroxy-4'-methoxy-5'-prenylisoflavanone	6.53e-06	0.000128	1.5899	1.5011	0.9141	-0.1296	yes	down	-	-	-	-	-	-	-	LMPK12050476	-	-	-	-	371.148	4.4112	M+H	C21H22O6	66.7	-	metab_2820	pos_2829	pos	4.989	0.104	5.458	0.08498
Acetyl-L-tyrosine	1.48e-06	4.1e-05	1.5896	1.5818	1.4142	0.5	yes	up	C01657	-	-	-	-	-	-	HMDB0244966;HMDB0000866	Organic acids and derivatives	Carboxylic acids and derivatives	Amino acids, peptides, and analogues	537-55-3	224.091	3.33827	M+H, M+Na	C11H13NO4	45.7	-	metab_1415	pos_1417	pos	5.439	0.3692	3.846	0.1167
3-O-p-Coumaroylquinic acid	9.39e-06	0.0001731	1.586	1.5106	0.9133	-0.1309	yes	down	-	-	-	-	-	-	-	HMDB0029681	Organic oxygen compounds	Organooxygen compounds	Alcohols and polyols	-	337.093	2.49607	M-H	C16H18O8	-	85.2	metab_15016	neg_7038	neg	5.561	0.09842	6.089	0.123
3,4,5-trihydroxy-6-{[5-(4-methoxyphenyl)-3-oxopentyl]oxy}oxane-2-carboxylic acid	7.02e-07	2.3e-05	1.5859	1.5898	1.1812	0.2402	yes	up	-	-	-	-	-	-	-	-	-	-	-	-	429.139	1.99152	M+FA-H	C18H24O9	-	31.6	metab_15260	neg_7283	neg	5.45	0.1828	4.614	0.0415
3-(2,5-dimethoxyphenyl)propanoic acid	7.21e-06	0.0001393	1.5815	1.5073	0.948	-0.0771	yes	down	-	-	-	-	-	-	-	-	-	-	-	-	211.096	3.5513	M+H	C11H14O4	77	-	metab_6352	pos_6367	pos	4.991	0.04574	5.265	0.06486
Gibberellin A39	5.88e-06	0.0001187	1.5813	1.5543	0.7277	-0.4585	yes	down	-	-	-	-	-	-	-	HMDB0035045	Lipids and lipid-like molecules	Prenol lipids	Diterpenoids	57672-81-8	789.333	5.4628	2M+H	C20H26O8	-	93.6	metab_5723	pos_5737	pos	3.924	0.3165	5.392	0.2694
3,4-Methylene suberic acid	1.3e-06	3.67e-05	1.5812	1.5412	1.1906	0.2517	yes	up	-	-	-	-	-	-	-	HMDB0059768	Lipids and lipid-like molecules	Fatty Acyls	Fatty acids and conjugates	-	181.086	5.82687	M+H-H2O, M+Na	C10H14O4	-	60.3	metab_1276	pos_1278	pos	5.197	0.1013	4.365	0.1717
8,15-Pimaradiene	5.05e-06	0.0001058	1.5786	1.5183	0.7137	-0.4867	yes	down	-	-	-	-	-	-	-	-	-	-	-	-	273.257	6.08707	M+H	C20H32	68.5	-	metab_3397	pos_3406	pos	3.427	0.2511	4.802	0.2887
7-hydroxy-6-(hydroxymethyl)-2H-chromen-2-one	5.19e-06	0.0001078	1.5768	1.5336	0.9112	-0.1342	yes	down	-	-	-	-	-	-	-	-	-	-	-	-	237.04	4.0992	M+FA-H	C10H8O4	-	39.4	metab_14374	neg_6394	neg	5.663	0.1437	6.215	0.05583
Gibberellin A86	1.74e-06	4.53e-05	1.5762	1.5489	1.0881	0.1218	yes	up	-	-	-	-	-	-	-	HMDB0038450	Lipids and lipid-like molecules	Prenol lipids	Diterpenoids	138703-93-2	345.132	5.85428	M+Na, 2M+ACN+Na, M+H-2H2O	C19H24O8	-	53.4	metab_187	pos_189	pos	5.927	0.04454	5.447	0.11
25-Hydroxyvitamin D3-26,23-lactone	1.85e-06	4.78e-05	1.5744	1.5308	1.4719	0.5577	yes	up	-	-	-	-	-	-	-	HMDB0060126	Lipids and lipid-like molecules	Steroids and steroid derivatives	Vitamin D and derivatives	-	473.291	5.96103	M+FA-H	C27H40O4	-	68.6	metab_11565	neg_3571	neg	4.161	0.3197	2.827	0.08992
Phenylpyruvic acid	1.21e-05	0.000211	1.5744	1.5063	0.9197	-0.1207	yes	down	C00166	-	-	map01100;map01110;map01210;map00960;map01230;map00360;map00400	Metabolic pathways;Biosynthesis of secondary metabolites;2-Oxocarboxylic acid metabolism;Tropane, piperidine and pyridine alkaloid biosynthesis;Biosynthesis of amino acids;Phenylalanine metabolism;Phenylalanine, tyrosine and tryptophan biosynthesis	Metabolism;Metabolism;Metabolism;Metabolism;Metabolism;Metabolism;Metabolism	Global and overview maps;Global and overview maps;Global and overview maps;Biosynthesis of other secondary metabolites;Global and overview maps;Amino acid metabolism;Amino acid metabolism	HMDB0000205;156-06-9;HMDB0304081	Benzenoids	Benzene and substituted derivatives	Phenylpyruvic acid derivatives	156-06-9	147.044	2.85767	M+H-H2O	C9H8O3	-	77.8	metab_6571	pos_6586	pos	5.843	0.07086	6.353	0.1397
Osmundalactone	4.45e-06	9.73e-05	1.5742	1.5268	1.1092	0.1495	yes	up	-	-	-	-	-	-	-	HMDB0031303	Organoheterocyclic compounds	Pyrans	Pyranones and derivatives	69308-39-0	109.028	3.08412	M-H2O-H	C6H8O3	-	53	metab_14816	neg_6838	neg	5.566	0.1446	5.018	0.04094
6-(3,4-dihydroxy-6-methyl-5-oxooxan-2-yl)-5,7-dihydroxy-2-(3-methoxyphenyl)-4H-chromen-4-one	1.23e-06	3.52e-05	1.574	1.5875	1.3672	0.4513	yes	up	-	-	-	-	-	-	-	-	-	-	-	-	451.102	5.90215	M+Na	C22H20O9	-	56.8	metab_5352	pos_5365	pos	5.443	0.3479	3.981	0.01382
Niveusin C	1.29e-05	0.0002215	1.5737	1.4915	0.9332	-0.0997	yes	down	C09517	-	-	-	-	-	-	HMDB0034474	Lipids and lipid-like molecules	Prenol lipids	Terpene lactones	75680-27-2	401.157	3.841	M+H-2H2O, 2M+Na, M+Na, M+NH4, M+H-H2O	C20H26O7	-	67.1	metab_18	pos_19	pos	6.456	0.1162	6.918	0.0833
Sinapyl alcohol	9.17e-06	0.0001702	1.5719	1.4948	0.9529	-0.0696	yes	down	C02325	-	-	map01100;map00940;map01110	Metabolic pathways;Phenylpropanoid biosynthesis;Biosynthesis of secondary metabolites	Metabolism;Metabolism;Metabolism	Global and overview maps;Biosynthesis of other secondary metabolites;Global and overview maps	HMDB0013070	Benzenoids	Phenols	Methoxyphenols	537-33-7	211.096	4.13648	M+H-H2O, M+H	C11H14O4	66.8	-	metab_1335	pos_1337	pos	5.504	0.05968	5.776	0.05457
4-Propylphenol	1.53e-05	0.0002547	1.5718	1.4867	0.9293	-0.1057	yes	down	C14311	-	-	-	-	-	-	HMDB0032625	Benzenoids	Benzene and substituted derivatives	Phenylpropanes	645-56-7	137.096	4.52115	M+H	C9H12O	36.8	-	metab_5967	pos_5982	pos	4.538	0.09329	4.883	0.05611
O-Desmethylcarvedilol	1.18e-05	0.0002068	1.569	1.5157	0.7915	-0.3373	yes	down	-	-	-	-	-	-	-	HMDB0013949	Organoheterocyclic compounds	Indoles and derivatives	Carbazoles	-	807.344	5.39407	2M+Na	C23H24N2O4	-	56.7	metab_5741	pos_5755	pos	4.735	0.2945	5.982	0.2429
2-amino-4-({1-[(carboxymethyl)-C-hydroxycarbonimidoyl]-2-{[2-hydroxy-1-(4-methoxyphenyl)-4-methyl-3-oxopentyl]sulfanyl}ethyl}-C-hydroxycarbonimidoyl)butanoic acid	2.31e-05	0.0003573	1.5669	1.4807	0.9326	-0.1007	yes	down	-	-	-	-	-	-	-	-	-	-	-	-	591.204	3.2558	M+ACN+Na	C23H33N3O9S	-	33.3	metab_6457	pos_6472	pos	5.669	0.1002	6.079	0.09118
Iriflogenin 4'-O-glucoside	4.45e-06	9.73e-05	1.5665	1.5886	1.3869	0.4718	yes	up	-	-	-	-	-	-	-	LMPK12050393	-	-	-	-	491.118	5.79943	M+H	C23H22O12	40.6	-	metab_5547	pos_5560	pos	6.417	0.4113	4.627	0.2686
Naringin 6''-rhamnoside	2.43e-06	5.91e-05	1.5664	1.5892	0.8184	-0.2891	yes	down	-	-	-	-	-	-	-	-	-	-	-	-	725.224	5.87718	M-H	C33H42O18	-	75	metab_13626	neg_5643	neg	4.85	0.2723	5.926	0.04445
Arginyl-Asparagine	1.19e-05	0.0002086	1.5662	1.484	1.4551	0.5412	yes	up	-	-	-	-	-	-	-	HMDB0028704	Organic acids and derivatives	Carboxylic acids and derivatives	Amino acids, peptides, and analogues	68040-95-9	333.123	5.81315	M+2Na-H	C10H20N6O4	-	52.3	metab_5527	pos_5540	pos	4.607	0.4418	3.166	0.01381
2-Carboxy-4-dodecanolide	1.41e-05	0.0002377	1.5657	1.5278	0.8395	-0.2524	yes	down	-	-	-	-	-	-	-	HMDB0030987	Organoheterocyclic compounds	Lactones	Gamma butyrolactones	-	287.15	4.65225	M+FA-H	C13H22O4	-	81.4	metab_11039	neg_3040	neg	3.928	0.1758	4.679	0.1552
Nivalenol	1.75e-05	0.0002836	1.5655	1.4899	0.8924	-0.1642	yes	down	C06080	-	-	map00909	Sesquiterpenoid and triterpenoid biosynthesis	Metabolism	Metabolism of terpenoids and polyketides	HMDB0004304	Lipids and lipid-like molecules	Prenol lipids	Sesquiterpenoids	23282-20-4	351.086	5.82002	M+K	C15H20O7	-	61.1	metab_5510	pos_5523	pos	4.869	0.09532	5.456	0.1623
Tyr Ser Ser Thr	6.43e-06	0.0001266	1.565	1.5226	0.817	-0.2915	yes	down	-	-	-	-	-	-	-	-	-	-	-	-	457.197	3.34513	M+H	C19H28N4O9	60.9	-	metab_2599	pos_2608	pos	4.242	0.1015	5.192	0.2518
Avenic acid A	1.13e-05	0.0002013	1.5641	1.4884	1.1944	0.2563	yes	up	-	-	-	-	-	-	-	HMDB0030416	Organic acids and derivatives	Carboxylic acids and derivatives	Amino acids, peptides, and analogues	76224-57-2	345.124	5.87485	M+Na	C12H22N2O8	-	49.4	metab_5412	pos_5425	pos	5.627	0.2637	4.711	0.09132
(+)-Camphor	6.4e-06	0.0001266	1.5641	1.4962	1.0355	0.0503	yes	up	C00808	-	-	map01110;map00902	Biosynthesis of secondary metabolites;Monoterpenoid biosynthesis	Metabolism;Metabolism	Global and overview maps;Metabolism of terpenoids and polyketides	LMPR0102120001;HMDB0059838	Lipids and lipid-like molecules	Prenol lipids	Monoterpenoids	464-49-3	153.127	0.2234	M+H	C10H16O	57.9	-	metab_7996	pos_8001	pos	5.339	0.0512	5.156	0.01054
HYMECROMONE METHYL ETHER	4.13e-06	9.12e-05	1.5623	1.5117	1.0808	0.1121	yes	up	-	-	-	-	-	-	-	-	-	-	-	-	191.07	5.86798	M+H	C11H10O3	64.1	-	metab_5431	pos_5444	pos	5.499	0.07607	5.088	0.08218
DL-3,4-Dihydroxyphenyl glycol	2.79e-05	0.0004157	1.5615	1.5199	1.0466	0.0658	yes	up	-	-	-	-	-	-	-	-	-	-	-	-	171.065	1.92878	M+H	C8H10O4	40.4	-	metab_6877	pos_6893	pos	4.736	0.06168	4.525	0.03606
1,2-Anhydridoniveusin	3.04e-05	0.0004452	1.5605	1.463	0.8808	-0.1831	yes	down	-	-	-	-	-	-	-	HMDB0032105	Lipids and lipid-like molecules	Fatty Acyls	Fatty acid esters	121519-08-2	375.145	3.60213	M-H, M+FA-H, M-H2O-H	C20H24O7	-	65.4	metab_8091	neg_80	neg	4.788	0.2055	5.436	0.08242
Cyclointegrin	5.82e-06	0.0001182	1.5584	1.5184	0.8055	-0.3121	yes	down	-	-	-	-	-	-	-	HMDB0030686;LMPK12111541	Organoheterocyclic compounds	Benzopyrans	1-benzopyrans	60791-48-2	351.122	5.79943	M+H-H2O	C21H20O6	-	42.3	metab_5548	pos_5561	pos	4.133	0.2613	5.131	0.1068
6b-Angeloyl-3b,8b,9b-trihydroxy-7(11)-eremophilen-12,8-olide	4.82e-06	0.0001029	1.5569	1.5212	1.3128	0.3926	yes	up	-	-	-	-	-	-	-	HMDB0041228	Lipids and lipid-like molecules	Prenol lipids	Terpene lactones	171422-89-2	783.348	5.90902	M+Na, 2M+Na	C20H28O7	-	34.1	metab_789	pos_791	pos	6.178	0.1458	4.706	0.3804
7-Hydroxy-6,8-di-C-methylflavanone 7-O-arabinoside	2.81e-05	0.0004181	1.5549	1.4686	0.9231	-0.1155	yes	down	-	-	-	-	-	-	-	LMPK12140005	-	-	-	-	401.157	4.71345	M+H	C22H24O7	62.6	-	metab_5911	pos_5926	pos	6.371	0.1527	6.902	0.09517
Dihydrozeatin-7-N-dihydrozeatin	5.8e-06	0.0001179	1.5548	1.5073	6.4223	2.6831	yes	up	-	-	-	-	-	-	-	-	-	-	-	-	422.144	3.43442	M+K	C16H25N5O6	-	55.1	metab_2617	pos_2626	pos	5.107	0.1433	0.7952	1.21
Salsoline-1-carboxylate	2.47e-05	0.0003789	1.5545	1.4652	1.2992	0.3777	yes	up	-	-	-	-	-	-	-	HMDB0013067	Organoheterocyclic compounds	Tetrahydroisoquinolines	_	31758-50-6	258.077	4.47723	M+Na-2H	C12H15NO4	-	31.3	metab_10997	neg_2998	neg	4.611	0.3519	3.549	0.03967
13-Hydroxy-5'-O-methylmelledonal	6.77e-06	0.0001317	1.5541	1.4962	0.9252	-0.1122	yes	down	-	-	-	-	-	-	-	-	-	-	-	-	480.223	3.13905	M+NH4	C24H30O9	-	79.4	metab_2563	pos_2572	pos	6.33	0.1207	6.842	0.08423
(S)-Batatic acid	3.15e-05	0.0004589	1.5539	1.469	0.6722	-0.5729	yes	down	-	-	-	-	-	-	-	HMDB0035721	Lipids and lipid-like molecules	Fatty Acyls	Fatty acids and conjugates	-	391.14	3.88918	2M-H	C10H12O4	-	66.7	metab_14445	neg_6465	neg	3.333	0.5295	4.958	0.1752
4-Methylhippuric acid	9.77e-06	0.000178	1.5527	1.4955	1.1074	0.1472	yes	up	-	-	-	-	-	-	-	HMDB0013292	Benzenoids	Benzene and substituted derivatives	Benzoic acids and derivatives	27115-50-0	192.066	3.48313	M-H	C10H11NO3	35.1	-	metab_14627	neg_6648	neg	4.865	0.1207	4.393	0.07371
Ovalitenone	1.43e-05	0.0002415	1.5522	1.4904	0.9247	-0.1129	yes	down	-	-	-	-	-	-	-	HMDB0030619;LMPK12120372	Phenylpropanoids and polyketides	Linear 1,3-diarylpropanoids	Chalcones and dihydrochalcones	64280-22-4	371.112	5.87485	M+CH3OH+H	C19H14O6	-	37.3	metab_5411	pos_5424	pos	5.33	0.1252	5.764	0.05313
Arbutin	1.32e-05	0.000225	1.5515	1.4824	1.0794	0.1103	yes	up	C06186	-	-	map00010	Glycolysis / Gluconeogenesis	Metabolism	Carbohydrate metabolism	HMDB0029943	Organic oxygen compounds	Organooxygen compounds	Carbohydrates and carbohydrate conjugates	497-76-7	317.088	1.52115	M-H, M+FA-H	C12H16O7	50.8	-	metab_8430	neg_419	neg	5.272	0.08845	4.884	0.08151
1,2-Cyclohexanedione	6.81e-06	0.0001322	1.5496	1.5444	1.0554	0.0778	yes	up	C06105	-	-	-	-	-	-	HMDB0031344	Organic oxygen compounds	Organooxygen compounds	Carbonyl compounds	765-87-7	95.0495	1.81212	M+H-H2O, M+ACN+Na	C6H8O2	-	49.7	metab_587	pos_589	pos	5.959	0.05786	5.646	0.06894
6-{[8,8-dimethyl-6-(2-methylpropanoyl)-2-oxo-4-phenyl-2H,8H-pyrano[2,3-f]chromen-5-yl]oxy}-3,4,5-trihydroxyoxane-2-carboxylic acid	2.59e-05	0.0003909	1.5492	1.5093	0.8799	-0.1846	yes	down	-	-	-	-	-	-	-	-	-	-	-	-	587.156	5.82137	M+Na-2H	C30H30O11	-	35.9	metab_11410	neg_3412	neg	4.973	0.09457	5.652	0.2071
7-Methylguanosine 5'-phosphate	3.5e-05	0.0005036	1.5489	1.4558	0.8234	-0.2804	yes	down	C03998	-	-	-	-	-	-	-	-	-	-	-	423.079	0.708167	M+FA-H	C11H17N5O8P+	-	70.7	metab_9638	neg_1633	neg	4.415	0.1801	5.362	0.2757
Dehydronifedipine	2.04e-05	0.000324	1.545	1.4708	0.8208	-0.2849	yes	down	-	-	-	-	-	-	-	HMDB0061041	Organoheterocyclic compounds	Pyridines and derivatives	Phenylpyridines	67035-22-7	733.199	5.19832	2M+FA-H	C17H16N2O6	-	38.4	metab_11182	neg_3183	neg	4.914	0.3109	5.987	0.1608
PC(16:0/0:0)	2.54e-05	0.0003858	1.5433	1.5349	0.9056	-0.1431	yes	down	C04230	Lipids	Phospholipids	map00564	Glycerophospholipid metabolism	Metabolism	Lipid metabolism	LMGP01050018;HMDB0010382	Lipids and lipid-like molecules	Glycerophospholipids	Glycerophosphocholines	17364-16-8	496.34	6.21727	M+H	C24H50NO7P	74.4	-	metab_3470	pos_3479	pos	6.233	0.2017	6.883	0.08139
Cyclomammeisin	9.2e-06	0.0001704	1.5422	1.5186	1.1641	0.2192	yes	up	-	-	-	-	-	-	-	HMDB0030710	Phenylpropanoids and polyketides	Neoflavonoids	Prenylated neoflavonoids	30563-62-3	445.161	2.89882	M+H, M+K, M+Na	C25H26O6	-	80.9	metab_354	pos_356	pos	5.2	0.1614	4.467	0.1468
Linocinnamarin	4.89e-05	0.0006532	1.5419	1.4669	1.2035	0.2673	yes	up	-	-	-	-	-	-	-	HMDB0030678	Organic oxygen compounds	Organooxygen compounds	Carbohydrates and carbohydrate conjugates	-	385.114	2.77608	M+FA-H	C16H20O8	-	60.6	metab_10461	neg_2460	neg	5.907	0.2267	4.908	0.2811
Pisumionoside	1.16e-05	0.0002046	1.5409	1.4835	1.0709	0.0988	yes	up	-	-	-	-	-	-	-	HMDB0039947	Lipids and lipid-like molecules	Prenol lipids	Terpene glycosides	371113-06-3	449.203	4.89728	M+FA-H	C19H32O9	-	50.5	metab_11120	neg_3121	neg	5.862	0.1076	5.474	0.05008
N(6)-(Octanoyl)lysine	2.15e-05	0.0003369	1.5351	1.4683	1.0175	0.025	yes	up	-	-	-	-	-	-	-	HMDB0011684	Organic acids and derivatives	Carboxylic acids and derivatives	Amino acids, peptides, and analogues	-	586.452	6.3887	2M+ACN+H	C14H28N2O3	-	59.8	metab_3581	pos_3591	pos	6.819	0.0328	6.702	0.01986
3,4,5-trihydroxy-6-{3-[3-(2-hydroxyphenyl)propanoyl]phenoxy}oxane-2-carboxylic acid	3.2e-05	0.0004659	1.5318	1.4802	1.3576	0.441	yes	up	-	-	-	-	-	-	-	-	-	-	-	-	451.157	3.92347	M+CH3OH+H	C21H22O9	-	79.9	metab_6185	pos_6200	pos	5.061	0.1861	3.728	0.4188
(+/-)-2-Hydroxy-4-(methylthio)butanoic acid	5.49e-05	0.0007153	1.5316	1.4419	0.7245	-0.465	yes	down	-	-	-	-	-	-	-	HMDB0037115	Lipids and lipid-like molecules	Fatty Acyls	Fatty acids and conjugates	120-91-2	183.068	0.920033	M+CH3OH+H	C5H10O3S	-	34.9	metab_2158	pos_2164	pos	3.952	0.5152	5.455	0.1956
(7'R,8'R)-4,7'-Epoxy-3'-methoxy-4',5,9,9'-lignanetetrol 9'-glucoside	4.14e-05	0.0005765	1.5313	1.4506	0.6035	-0.7285	yes	down	-	-	-	-	-	-	-	-	-	-	-	-	553.193	3.02112	M+FA-H	C25H32O11	-	66.8	metab_14839	neg_6861	neg	3.014	0.6733	4.994	0.1988
5-ethenylbenzene-1,2,3-triol	6.95e-05	0.0008603	1.5307	1.4604	0.9645	-0.0522	yes	down	-	-	-	-	-	-	-	-	-	-	-	-	170.081	1.81898	M+NH4, 2M+NH4	C8H8O3	-	50.1	metab_1492	pos_1494	pos	5.373	0.05261	5.571	0.05294
6-{4-[6-carboxy-5-(2,6-dihydroxyphenyl)-3-methylcyclohex-3-en-1-yl]-3-hydroxyphenoxy}-3,4,5-trihydroxyoxane-2-carboxylic acid	6.87e-05	0.0008521	1.5304	1.4352	0.7341	-0.446	yes	down	-	-	-	-	-	-	-	-	-	-	-	-	553.135	5.71632	M+Na-2H	C26H28O12	-	60.6	metab_11324	neg_3325	neg	3.771	0.5038	5.137	0.1045
Carissanol	7.55e-05	0.0009153	1.5294	1.4364	0.9237	-0.1146	yes	down	-	-	-	-	-	-	-	HMDB0030081	Lignans, neolignans and related compounds	Furanoid lignans	Tetrahydrofuran lignans	87402-76-4	399.141	3.60687	M+H-H2O, M+Na	C20H24O7	-	56.6	metab_653	pos_655	pos	5.819	0.1666	6.3	0.07615
LysoSM(d18:0)	3.12e-05	0.0004557	1.5288	1.4586	1.0166	0.0237	yes	up	-	-	-	-	-	-	-	HMDB0012082	Lipids and lipid-like molecules	Sphingolipids	Phosphosphingolipids	-	484.384	6.38185	M+NH4	C23H51N2O5P	-	66.5	metab_3575	pos_3585	pos	7.307	0.0359	7.188	0.01922
Epi-4'-hydroxyjasmonic acid	6.16e-05	0.0007815	1.5279	1.4379	0.9351	-0.0968	yes	down	-	-	-	-	-	-	-	LMFA02020008	-	-	-	-	209.117	3.29703	M+H-H2O, M+H, M+H-2H2O	C12H18O4	35.7	-	metab_147	pos_149	pos	4.841	0.08122	5.177	0.09468
6-O-Oleuropeoylsucrose	3.91e-05	0.0005482	1.5272	1.453	1.3617	0.4454	yes	up	-	-	-	-	-	-	-	HMDB0038117	Lipids and lipid-like molecules	Saccharolipids	_	17651-05-7	531.203	5.79258	M+Na	C22H36O13	-	60.4	metab_5554	pos_5568	pos	5.508	0.3277	4.045	0.3974
(5R,6S)-5,6-Epoxy-7-megastigmen-9-one	8.19e-05	0.0009812	1.5243	1.4346	0.9207	-0.1192	yes	down	-	-	-	-	-	-	-	HMDB0034984	Organoheterocyclic compounds	Oxepanes	_	-	209.153	5.45592	M+H	C13H20O2	41.5	-	metab_5727	pos_5741	pos	4.553	0.1258	4.945	0.08324
2,6-Dimethoxy-1,4-benzoquinone	3.73e-05	0.0005289	1.5238	1.4844	1.0951	0.1311	yes	up	C10331	-	-	-	-	-	-	HMDB0029673	Organic oxygen compounds	Organooxygen compounds	Carbonyl compounds	530-55-2	151.039	2.27318	M+H-H2O	C8H8O4	-	34.1	metab_2426	pos_2434	pos	4.639	0.1017	4.236	0.09767
Acetyl-DL-Valine	9.4e-05	0.001091	1.5232	1.425	0.9209	-0.1189	yes	down	-	-	-	-	-	-	-	-	-	-	-	-	160.097	0.5244	M+H	C7H13NO3	46.6	-	metab_1879	pos_1882	pos	4.435	0.1246	4.816	0.08247
6-{4-[(1E)-3-[(3-carboxy-5,6-dihydroxycyclohex-3-en-1-yl)oxy]-3-oxoprop-1-en-1-yl]-2-hydroxyphenoxy}-3,4,5-trihydroxyoxane-2-carboxylic acid	3.61e-05	0.0005155	1.5227	1.4965	1.2226	0.2899	yes	up	-	-	-	-	-	-	-	-	-	-	-	-	545.154	2.16287	M+CH3OH+H	C22H24O14	-	85.4	metab_6814	pos_6830	pos	5.097	0.1863	4.169	0.2647
6,12-bis(3,4-dihydroxyphenyl)-8,13-dihydroxy-3,11-dioxatricyclo[8.4.0.0?,?]tetradeca-1(10),2(7),8-trien-4-one	3.98e-05	0.000556	1.5224	1.4881	0.8392	-0.2529	yes	down	-	-	-	-	-	-	-	-	-	-	-	-	485.144	5.44905	M+CH3OH+H	C24H20O9	-	39.8	metab_3017	pos_3026	pos	4.479	0.2004	5.337	0.227
1-Caffeoyl-beta-D-glucose	9.32e-05	0.001085	1.5218	1.4438	1.3338	0.4155	yes	up	C10433	-	-	-	-	-	-	HMDB0302440;HMDB0036937	Lipids and lipid-like molecules	Steroids and steroid derivatives	Stigmastanes and derivatives	14364-08-0	343.102	4.06778	M+H	C15H18O9	54.6	-	metab_6123	pos_6138	pos	4.983	0.2863	3.736	0.3945
Estriol-16-Glucuronide	2.61e-05	0.0003935	1.5167	1.4632	0.9028	-0.1475	yes	down	C05504	-	-	-	-	-	-	HMDB0006766	Lipids and lipid-like molecules	Steroids and steroid derivatives	Steroidal glycosides	1852-50-2	482.238	3.22147	M+NH4	C24H32O9	-	59.7	metab_2576	pos_2585	pos	5.733	0.1788	6.35	0.1045
Isoleucylproline	5.23e-05	0.0006874	1.5145	1.4457	0.9791	-0.0304	yes	down	-	-	-	-	-	-	-	HMDB0011174	Organic acids and derivatives	Carboxylic acids and derivatives	Amino acids, peptides, and analogues	37462-92-3	229.154	2.156	M+H	C11H20N2O3	-	43.9	metab_6820	pos_6836	pos	6.431	0.03801	6.568	0.03272
Isopentyl gentiobioside	1.66e-05	0.0002736	1.5144	1.5024	3.1393	1.6504	yes	up	-	-	-	-	-	-	-	HMDB0041512	Lipids and lipid-like molecules	Fatty Acyls	Fatty acyl glycosides	178275-89-3	435.181	5.70332	M+Na	C17H32O11	-	83.9	metab_5629	pos_5643	pos	5.048	0.8185	1.608	0.7285
Mannitol 1-phosphate	3.04e-05	0.0004452	1.5102	1.5406	1.1944	0.2563	yes	up	C00644	-	-	map01100;map00051	Metabolic pathways;Fructose and mannose metabolism	Metabolism;Metabolism	Global and overview maps;Carbohydrate metabolism	HMDB0001530	Organic oxygen compounds	Organooxygen compounds	Carbohydrates and carbohydrate conjugates	15806-48-1	295.079	2.41703	M+CH3OH+H	C6H15O9P	-	31.5	metab_6691	pos_6706	pos	4.731	0.2627	3.961	0.01382
2,3-Epoxyaflatoxin B1	4.24e-05	0.0005865	1.5086	1.546	1.2611	0.3347	yes	up	C19586	-	-	-	-	-	-	HMDB0006558	Phenylpropanoids and polyketides	Coumarins and derivatives	Furanocoumarins	42583-46-0	329.065	5.90215	M+H	C17H12O7	37.6	-	metab_3232	pos_3241	pos	6.148	0.3539	4.875	0.282
4'-O-methyl-(-)-epicatechin-5-O-beta-glucuronide	4.79e-05	0.0006438	1.5084	1.5409	0.4469	-1.162	yes	down	-	-	-	-	-	-	-	-	-	-	-	-	459.13	3.67917	M-H2O-H	C23H26O11	-	63.2	metab_14535	neg_6555	neg	2.104	0.9286	4.708	0.1423
2-(2,6-dihydroxy-3,4-dimethoxycyclohexylidene)acetonitrile	6.38e-05	0.0008004	1.5082	1.4364	1.1633	0.2182	yes	up	-	-	-	-	-	-	-	-	-	-	-	-	178.086	1.7778	M+H-2H2O	C10H15NO4	-	76.7	metab_6933	pos_6949	pos	5.122	0.2583	4.403	0.07296
6-[4-(2-carboxyethyl)-3-hydroxyphenoxy]-3,4,5-trihydroxyoxane-2-carboxylic acid	2.34e-05	0.0003611	1.5065	1.5076	0.7473	-0.4202	yes	down	-	-	-	-	-	-	-	-	-	-	-	-	339.072	2.72008	M-H2O-H	C15H18O10	-	87.2	metab_14937	neg_6959	neg	3.573	0.3959	4.781	0.05956
Gibberellin A77	0.0001257	0.001354	1.5065	1.4149	0.9092	-0.1373	yes	down	-	-	-	-	-	-	-	HMDB0037004	Lipids and lipid-like molecules	Prenol lipids	Diterpenoids	128230-24-0	331.154	3.84787	M+H-H2O, M+Na, M+H-2H2O	C19H24O6	-	39.7	metab_153	pos_155	pos	5.69	0.2017	6.258	0.1115
Pyrogallol-2-O-glucuronide	0.0001249	0.001348	1.5036	1.4744	0.9206	-0.1194	yes	down	-	-	-	-	-	-	-	HMDB0060017	Organic oxygen compounds	Organooxygen compounds	Carbohydrates and carbohydrate conjugates	-	283.046	3.09112	M-H2O-H	C12H14O9	-	41.7	metab_14811	neg_6833	neg	5.287	0.1647	5.743	0.0835
Isomangiferin	0.000156	0.001589	1.5036	1.4045	0.9597	-0.0593	yes	down	C16979	-	-	-	-	-	-	HMDB0029477	Organoheterocyclic compounds	Benzopyrans	1-benzopyrans	24699-16-9	421.081	2.1532	M-H	C19H18O11	-	42.3	metab_10228	neg_2227	neg	5.002	0.08415	5.212	0.02478
7-hydroxy-6-methoxy-3-(1,2,5-trihydroxy-4-oxocyclohexa-2,5-dien-1-yl)-4H-chromen-4-one	7.29e-05	0.0008905	1.502	1.432	0.8119	-0.3007	yes	down	-	-	-	-	-	-	-	-	-	-	-	-	313.035	5.35933	M-H2O-H	C16H12O8	-	85.1	metab_13940	neg_5960	neg	4.324	0.3369	5.326	0.1764
[(16R)-5,7-dihydroxy-8,8,12,16-tetramethyl-3-[1-(2-methyl-1,3-thiazol-4-yl)prop-1-en-2-yl]-10-methylidene-9-oxo-17-oxa-4-azabicyclo[14.1.0]heptadec-4-en-11-yl]oxidanesulfonic acid	3.98e-05	0.000556	1.5011	1.4514	1.4025	0.488	yes	up	-	-	-	-	-	-	-	-	-	-	-	-	605.203	5.87033	M+Na-2H	C27H40N2O8S2	-	55.4	metab_13639	neg_5656	neg	5.439	0.3394	3.878	0.4339
N-Feruloylglycyl-L-phenylalanine	0.0001098	0.001225	1.501	1.4297	1.1811	0.2402	yes	up	-	-	-	-	-	-	-	HMDB0029356	Organic acids and derivatives	Carboxylic acids and derivatives	Amino acids, peptides, and analogues	40747-82-8	419.119	2.29303	M+Na-2H	C21H22N2O6	-	51.5	metab_10306	neg_2305	neg	5.295	0.2322	4.483	0.2256
2,6-Dihydroxynaphthalene	5.98e-05	0.0007637	1.4999	1.482	1.0509	0.0717	yes	up	-	-	-	-	-	-	-	-	-	-	-	-	161.06	5.86798	M+H	C10H8O2	62.3	-	metab_3193	pos_3202	pos	5.077	0.05229	4.831	0.07452
Sinapic acid	0.0001742	0.001722	1.4986	1.4289	1.1841	0.2438	yes	up	C00482	-	-	map01100;map00940;map01110	Metabolic pathways;Phenylpropanoid biosynthesis;Biosynthesis of secondary metabolites	Metabolism;Metabolism;Metabolism	Global and overview maps;Biosynthesis of other secondary metabolites;Global and overview maps	HMDB0034069;HMDB0032616	Phenylpropanoids and polyketides	Cinnamic acids and derivatives	Hydroxycinnamic acids and derivatives	7361-90-2;7362-37-0;530-59-6;7362-37-0	207.065	2.78157	M+H-H2O, M+H	C11H12O5	74.4	-	metab_1449	pos_1451	pos	5.448	0.2151	4.601	0.2864
Deoxycytidine	6.21e-05	0.0007839	1.4984	1.4381	0.7678	-0.3812	yes	down	C00881	Nucleic acids	Nucleosides	map00240;map01100;map02010	Pyrimidine metabolism;Metabolic pathways;ABC transporters	Metabolism;Metabolism;Environmental Information Processing	Nucleotide metabolism;Global and overview maps;Membrane transport	HMDB0250725;951-77-9;HMDB0000014	Nucleosides, nucleotides, and analogues	Pyrimidine nucleosides	Pyrimidine 2''-deoxyribonucleosides	951-77-9	496.217	3.26953	2M+ACN+H	C9H13N3O4	-	41.9	metab_2584	pos_2593	pos	4.179	0.4537	5.443	0.1236
Kanokoside A	4.45e-05	0.0006095	1.4972	1.4975	1.2581	0.3312	yes	up	C17428	-	-	-	-	-	-	HMDB0035635	Organic acids and derivatives	Carboxylic acids and derivatives	Amino acids, peptides, and analogues	64703-85-1	441.173	2.74723	M+H-2H2O	C21H32O12	-	56	metab_8007	pos_2514	pos	5.406	0.3374	4.297	0.2085
4-Hydroxydiphenylamine	0.0001473	0.00152	1.4955	1.4093	1.2517	0.3239	yes	up	-	-	-	-	-	-	-	HMDB0032597	Benzenoids	Benzene and substituted derivatives	Aniline and substituted anilines	122-37-2	203.118	2.28673	M+H, M+NH4	C12H11NO	36	-	metab_1479	pos_1481	pos	6.116	0.2855	4.886	0.4217
3,4,5-trihydroxy-6-{3-[2-(3-hydroxy-5-methoxyphenyl)ethyl]phenoxy}oxane-2-carboxylic acid	4.94e-05	0.0006573	1.4954	1.4802	1.2201	0.287	yes	up	-	-	-	-	-	-	-	-	-	-	-	-	453.173	4.8647	M+CH3OH+H	C21H24O9	-	90.5	metab_2912	pos_2921	pos	5.482	0.2039	4.493	0.2942
S-Carboxymethyl-L-cysteine	0.0001009	0.001157	1.4951	1.4217	1.0178	0.0255	yes	up	C03727	-	-	-	-	-	-	HMDB0029415	Organic acids and derivatives	Carboxylic acids and derivatives	Amino acids, peptides, and analogues	2387-59-9;638-23-3	197.06	9.13787	M+NH4	C5H9NO4S	-	35	metab_4087	pos_4098	pos	5.991	0.03772	5.886	0.01802
Musabalbisiane A	6.96e-05	0.0008609	1.4949	1.4955	0.781	-0.3566	yes	down	-	-	-	-	-	-	-	HMDB0038680	Lipids and lipid-like molecules	Prenol lipids	Diterpenoids	143183-61-3	477.14	3.53215	M-H2O-H	C23H28O12	-	65.4	metab_10704	neg_2703	neg	3.994	0.4104	5.114	0.1002
Leonuriside A	7.28e-05	0.0008905	1.4937	1.4825	1.0348	0.0493	yes	up	-	-	-	-	-	-	-	HMDB0031721	Organic oxygen compounds	Organooxygen compounds	Carbohydrates and carbohydrate conjugates	121748-12-7	355.099	1.92878	M+Na, M+K	C14H20O9	-	41.7	metab_598	pos_600	pos	5.502	0.0584	5.317	0.03898
Harderoporphyrin	0.0001361	0.001434	1.4933	1.4125	0.8281	-0.2722	yes	down	-	-	-	-	-	-	-	HMDB0000683	Organoheterocyclic compounds	Tetrapyrroles and derivatives	Porphyrins	30783-27-8	609.271	6.07333	M+H	C35H36N4O6	40.1	-	metab_5060	pos_5073	pos	5.177	0.3938	6.252	0.1978
L-Glutamate	0.0001035	0.001178	1.4916	1.4203	1.07	0.0976	yes	up	C00025	Peptides;Hormones and transmitters	Amino acids;Neurotransmitters	map01100;map00630;map00220;map01200;map00430;map01240;map01210;map00910;map02010;map00860;map00480;map00332;map00524;map00250;map01230;map00970;map00340;map01110;map00650;map00330;map00660	Metabolic pathways;Glyoxylate and dicarboxylate metabolism;Arginine biosynthesis;Carbon metabolism;Taurine and hypotaurine metabolism;Biosynthesis of cofactors;2-Oxocarboxylic acid metabolism;Nitrogen metabolism;ABC transporters;Porphyrin and chlorophyll metabolism;Glutathione metabolism;Carbapenem biosynthesis;Neomycin, kanamycin and gentamicin biosynthesis;Alanine, aspartate and glutamate metab…	Metabolism;Metabolism;Metabolism;Metabolism;Metabolism;Metabolism;Metabolism;Metabolism;Environmental Information Processing;Metabolism;Metabolism;Metabolism;Metabolism;Metabolism;Metabolism;Genetic Information Processing;Metabolism;Metabolism;Metabolism;Metabolism;Metabolism	Global and overview maps;Carbohydrate metabolism;Amino acid metabolism;Global and overview maps;Metabolism of other amino acids;Global and overview maps;Global and overview maps;Energy metabolism;Membrane transport;Metabolism of cofactors and vitamins;Metabolism of other amino acids;Biosynthesis of other secondary metabolites;Biosynthesis of other secondary metabolites;Amino acid metabolism;Globa…	HMDB0000148;HMDB0003339;HMDB0060475	Organic acids and derivatives	Carboxylic acids and derivatives	Amino acids, peptides, and analogues	56-86-0;6893-26-1	148.06	0.47665	M+H	C5H9NO4	85.3	-	metab_8008	pos_1824	pos	6.237	0.1037	5.829	0.1243
Betaine	0.0001761	0.001736	1.4909	1.4197	0.9647	-0.0518	yes	down	C00719	-	-	map01100;map02010;map00260	Metabolic pathways;ABC transporters;Glycine, serine and threonine metabolism	Metabolism;Environmental Information Processing;Metabolism	Global and overview maps;Membrane transport;Amino acid metabolism	107-43-7;HMDB0000043	Organic acids and derivatives	Carboxylic acids and derivatives	Amino acids, peptides, and analogues	107-43-7;6915-17-9	118.086	0.490217	M+H	C5H11NO2	59.1	-	metab_7730	pos_7747	pos	5.882	0.05713	6.097	0.07056
Hexamethylquercetagetin	0.0001273	0.001363	1.4904	1.4399	0.7202	-0.4736	yes	down	-	-	-	-	-	-	-	HMDB0029308;LMPK12113018	Phenylpropanoids and polyketides	Flavonoids	O-methylated flavonoids	1251-84-9	383.114	5.70932	M-H2O-H	C21H22O8	-	86.8	metab_13811	neg_5830	neg	3.119	0.1382	4.331	0.4724
Hericenone D	0.0001048	0.001186	1.4897	1.4204	1.0211	0.0301	yes	up	-	-	-	-	-	-	-	HMDB0039139	Lipids and lipid-like molecules	Prenol lipids	Monoterpenoids	137592-04-2	616.462	6.35442	M+NH4	C37H58O6	-	30.8	metab_4750	pos_4762	pos	6.919	0.04861	6.776	0.02912
Kynuramine	0.000101	0.001157	1.4894	1.4205	0.8886	-0.1704	yes	down	-	-	-	-	-	-	-	HMDB0012246	Organic oxygen compounds	Organooxygen compounds	Carbonyl compounds	363-36-0	373.187	5.1073	2M+FA-H	C9H12N2O	-	52	metab_14008	neg_6028	neg	4.689	0.1985	5.277	0.1201
2'-Deoxymugineic acid	0.0001867	0.00181	1.4878	1.3968	0.9077	-0.1397	yes	down	C15485	-	-	-	-	-	-	-	-	-	-	74235-24-8	303.12	0.464967	M-H2O-H, M+Na-2H, M-H	C12H20N2O7	-	63.4	metab_8051	neg_40	neg	6.551	0.1224	7.217	0.2563
1,2-Di-(9Z,12Z,15Z-octadecatrienoyl)-3-(Galactosyl-alpha-1-6-Galactosyl-beta-1)-glycerol	0.0001703	0.001693	1.4876	1.4008	0.9682	-0.0466	yes	down	-	-	-	-	-	-	-	HMDB0011127	Lipids and lipid-like molecules	Glycerolipids	Glycosylglycerols	-	954.614	6.18297	M+NH4, M+K, M+Na	C51H84O15	-	63.5	metab_210	pos_212	pos	7.433	0.07858	7.677	0.06581
5-Methoxytryptophol	0.0001689	0.001684	1.4874	1.4031	1.2741	0.3495	yes	up	-	-	-	-	-	-	-	HMDB0001896	Organoheterocyclic compounds	Indoles and derivatives	Indoles	712-09-4	174.091	1.7778	M+H-H2O	C11H13NO2	-	66.3	metab_6934	pos_6950	pos	5.545	0.2854	4.352	0.4134
P-Methoxycinnamic acid ethyl ester	0.000209	0.001976	1.4874	1.3933	0.897	-0.1567	yes	down	C10476	-	-	-	-	-	-	-	-	-	-	1929-30-2	207.101	3.84787	M+H-H2O, M+H	C12H14O3	54	-	metab_1355	pos_1357	pos	4.984	0.2164	5.556	0.1193
Dihydrozeatin	0.0001319	0.001396	1.4868	1.4123	1.0146	0.021	yes	up	C02029	-	-	map01110;map04075;map00908	Biosynthesis of secondary metabolites;Plant hormone signal transduction;Zeatin biosynthesis	Metabolism;Environmental Information Processing;Metabolism	Global and overview maps;Signal transduction;Metabolism of terpenoids and polyketides	HMDB0012215	Organoheterocyclic compounds	Imidazopyrimidines	Purines and purine derivatives	23599-75-9;37789-32-5	239.161	6.39555	M+NH4	C10H15N5O	-	55.4	metab_4708	pos_4720	pos	6.17	0.03214	6.081	0.01671
Phenylglucuronide	0.0002423	0.002205	1.4863	1.394	1.2424	0.3131	yes	up	-	-	-	-	-	-	-	HMDB0059806	Organic oxygen compounds	Organooxygen compounds	Carbohydrates and carbohydrate conjugates	-	539.141	4.07122	2M-H	C12H14O7	-	42.5	metab_14382	neg_6402	neg	5.931	0.396	4.774	0.3217
CAY10616	0.0001642	0.001655	1.486	1.414	0.9101	-0.1359	yes	down	-	-	-	-	-	-	-	-	-	-	-	-	287.127	3.84787	M+H	C17H18O4	66.4	-	metab_6208	pos_6223	pos	4.514	0.1235	4.96	0.1411
2-[4,6-dihydroxy-2-methoxy-3-(3-methylbut-2-en-1-yl)phenyl]-1-(2,4,5-trihydroxyphenyl)ethan-1-one	0.0001034	0.001178	1.4854	1.4202	0.6681	-0.5818	yes	down	-	-	-	-	-	-	-	-	-	-	-	-	771.259	5.64843	2M+Na	C20H22O7	-	41.5	metab_5656	pos_5670	pos	3.823	0.7309	5.722	0.1776
Tricin 7-glucuronide	0.000127	0.001361	1.4836	1.4135	0.278	-1.8469	yes	down	-	-	-	-	-	-	-	HMDB0033894;LMPK12110864	Phenylpropanoids and polyketides	Flavonoids	Flavonoid glycosides	32769-02-1	507.113	5.21525	M+H	C23H22O13	39.5	-	metab_5792	pos_5806	pos	1.435	1.315	5.162	0.7512
Echinone	0.0001905	0.001835	1.483	1.396	0.8749	-0.1929	yes	down	C10338	-	-	-	-	-	-	-	-	-	-	80348-65-8	327.122	4.6379	M+H-H2O, M+H	C19H20O6	42.3	-	metab_691	pos_693	pos	4.642	0.272	5.306	0.08201
(E)-1-O-Cinnamoyl-beta-D-glucose	9.29e-05	0.001083	1.4823	1.4493	0.9251	-0.1124	yes	down	-	-	-	-	-	-	-	HMDB0030293	Phenylpropanoids and polyketides	Cinnamic acids and derivatives	Cinnamic acid esters	40004-96-4	621.215	4.13648	2M+H	C15H18O7	-	44.5	metab_6099	pos_6114	pos	6.186	0.1574	6.687	0.1162
4,5-dihydroxy-6-(hydroxymethyl)-2-[(3,4,5,6-tetrahydroxyoxan-2-yl)methoxy]oxan-3-yl 3-(4-hydroxy-3-methoxyphenyl)prop-2-enoate	0.0002742	0.00243	1.4807	1.3908	1.3914	0.4766	yes	up	-	-	-	-	-	-	-	-	-	-	-	-	539.141	4.90428	M+Na-2H	C22H30O14	-	51.5	metab_14060	neg_6080	neg	5.684	0.5058	4.085	0.5072
DGDG(18:3/18:3)	0.0001606	0.001626	1.4801	1.4101	0.9768	-0.0339	yes	down	-	-	-	-	-	-	-	-	-	-	-	-	981.58	6.17803	M-H, M+FA-H, M+Cl	C51H84O15	52.8	-	metab_8125	neg_114	neg	7.188	0.05703	7.359	0.04277
3,4,5-trihydroxy-6-(4-methoxy-1-benzofuran-5-carbonyloxy)oxane-2-carboxylic acid	0.0002197	0.002051	1.48	1.4035	0.8951	-0.1598	yes	down	-	-	-	-	-	-	-	-	-	-	-	-	403.045	0.722083	M-H, M+Cl	C16H16O10	-	39.8	metab_9166	neg_1160	neg	4.789	0.08519	5.35	0.2288
Dihydroxyphenylacetic acid	0.0002028	0.001925	1.4796	1.4694	0.9393	-0.0903	yes	down	C01161	-	-	map01100;map00350	Metabolic pathways;Tyrosine metabolism	Metabolism;Metabolism	Global and overview maps;Amino acid metabolism	HMDB0258145;HMDB0001336	Benzenoids	Benzene and substituted derivatives	_	102-32-9	167.034	3.09112	M-H	C8H8O4	44.8	-	metab_14812	neg_6834	neg	5.141	0.1235	5.473	0.07182
2-(hydroxymethyl)-2-methyl-2H-chromen-5-ol	0.0001997	0.001903	1.4791	1.478	0.916	-0.1266	yes	down	-	-	-	-	-	-	-	-	-	-	-	-	237.077	3.49015	M+FA-H	C11H12O3	-	56.4	metab_10688	neg_2687	neg	5.2	0.1565	5.677	0.1331
5-Aminopentanamide	0.0001687	0.001684	1.4785	1.4014	1.021	0.03	yes	up	C00990	-	-	map01100;map00310	Metabolic pathways;Lysine degradation	Metabolism;Metabolism	Global and overview maps;Amino acid metabolism	HMDB0012176	Organic acids and derivatives	Carboxylic acids and derivatives	Amino acids, peptides, and analogues	13023-70-6	99.092	8.17467	M+H-H2O	C5H12N2O	-	80.8	metab_4410	pos_4422	pos	4.763	0.02839	4.665	0.02993
8-iso-PGA1	0.0001267	0.00136	1.4783	1.4146	1.0123	0.0177	yes	up	-	-	-	-	-	-	-	HMDB0002236;LMFA03110008	Lipids and lipid-like molecules	Fatty Acyls	Eicosanoids	-	369.261	6.40927	M+CH3OH+H	C20H32O4	-	49.4	metab_3592	pos_3602	pos	6.971	0.03086	6.886	0.01509
19-Hydroxytestosterone	8.48e-05	0.001011	1.4773	1.4842	0.8811	-0.1826	yes	down	C05294	Hormones and transmitters	Steroid hormones	map01100	Metabolic pathways	Metabolism	Global and overview maps	2126-37-6;HMDB0060089;HMDB0006769	Lipids and lipid-like molecules	Steroids and steroid derivatives	Androstane steroids	2126-37-6	303.197	6.44332	M-H	C19H28O3	-	78	metab_16801	neg_3877	neg	4.728	0.2025	5.366	0.1409
3-hydroxypentadecanoic acid	0.0001509	0.001549	1.477	1.4895	0.8646	-0.2099	yes	down	-	-	-	-	-	-	-	HMDB0061657	Lipids and lipid-like molecules	Fatty Acyls	Fatty acids and conjugates	-	257.212	6.09402	M-H	C15H30O3	-	37.1	metab_13359	neg_5372	neg	4.202	0.2489	4.86	0.1124
6-Prenyleriodictyol	0.0001199	0.001308	1.4764	1.4466	1.1038	0.1425	yes	up	-	-	-	-	-	-	-	LMPK12140395	-	-	-	-	357.133	5.84743	M+H	C20H20O6	42.8	-	metab_5461	pos_5474	pos	5.422	0.149	4.912	0.142
O-Desmethyltramadol glucuronide	0.0001057	0.001191	1.4758	1.4321	0.9757	-0.0356	yes	down	-	-	-	-	-	-	-	HMDB0060856;138921-77-4	Organic oxygen compounds	Organooxygen compounds	Carbohydrates and carbohydrate conjugates	138921-77-4	448.194	2.17658	M+Na	C21H31NO8	-	51.2	metab_2390	pos_2398	pos	6.251	0.04869	6.407	0.03849
1-Oleoyl Lysophosphatidic Acid (sodium salt)	0.0001421	0.001481	1.4753	1.4132	1.104	0.1427	yes	up	-	-	-	-	-	-	-	-	-	-	-	-	435.253	6.2409	M-H	C21H41O7P	40.7	-	metab_13253	neg_5265	neg	7.062	0.2492	6.397	0.1137
1-(3-Hydroxy-5-methyl-2-thienyl)ethanone	9.33e-05	0.001086	1.4739	1.4286	1.2994	0.3779	yes	up	-	-	-	-	-	-	-	HMDB0032334	Organic oxygen compounds	Organooxygen compounds	Carbonyl compounds	133860-42-1	155.016	3.41313	M-H	C7H8O2S	-	69.1	metab_14650	neg_6671	neg	4.921	0.1744	3.787	0.4075
6-{[3-(2,4-dihydroxyphenyl)propanoyl]oxy}-3,4,5-trihydroxyoxane-2-carboxylic acid	0.000213	0.002001	1.4714	1.401	1.1746	0.2322	yes	up	-	-	-	-	-	-	-	-	-	-	-	-	376.123	3.65488	M+NH4	C15H18O10	-	52.3	metab_2665	pos_2674	pos	5.354	0.345	4.558	0.01382
LysoPC(18:2(9Z,12Z))	0.0001996	0.001903	1.4674	1.4982	0.9235	-0.1148	yes	down	-	-	-	-	-	-	-	HMDB0010386;HMDB0061700	Lipids and lipid-like molecules	Glycerophospholipids	Glycerophosphocholines	22252-07-9;27304-12-7	564.33	6.10103	M+FA-H	C26H50NO7P	-	88	metab_13352	neg_5365	neg	5.54	0.1489	5.999	0.1296
2-Methylpropanal O-methyloxime	0.0001436	0.00149	1.4661	1.4108	1.0155	0.0222	yes	up	C03982	-	-	-	-	-	-	-	-	-	-	72705-01-2	102.092	8.35413	M+H	C5H11NO	50.7	-	metab_4185	pos_4197	pos	6.874	0.04047	6.769	0.01566
2-Methoxy-4-vinylphenol	9.52e-05	0.001102	1.4659	1.4582	1.0852	0.118	yes	up	C17883	-	-	-	-	-	-	HMDB0013744	Benzenoids	Phenols	Methoxyphenols	7786-61-0	195.066	2.82508	M+FA-H	C9H10O2	-	37.5	metab_10474	neg_2473	neg	4.432	0.09556	4.084	0.09748
Arginyl-Tryptophan	0.000186	0.001807	1.4652	1.3998	1.1625	0.2173	yes	up	-	-	-	-	-	-	-	HMDB0028720	Organic acids and derivatives	Carboxylic acids and derivatives	Amino acids, peptides, and analogues	25615-38-7	399.155	3.26953	M+K	C17H24N6O3	-	79.5	metab_6454	pos_6469	pos	5.336	0.1812	4.59	0.2614
6-{[2-(2,4-dihydroxyphenyl)propanoyl]oxy}-3,4,5-trihydroxyoxane-2-carboxylic acid	0.0001866	0.00181	1.463	1.4019	1.6501	0.7226	yes	up	-	-	-	-	-	-	-	-	-	-	-	-	376.123	3.09102	M+NH4, M+Na, M+K	C15H18O10	-	63.3	metab_347	pos_349	pos	6.051	0.3023	3.667	0.9705
Xi-4-Hydroxy-4-methyl-2-cyclohexen-1-one	0.0001748	0.001726	1.4622	1.4028	1.0128	0.0183	yes	up	-	-	-	-	-	-	-	HMDB0033629	Organic oxygen compounds	Organooxygen compounds	Carbonyl compounds	-	91.0546	6.29268	M+H-2H2O	C7H10O2	-	36.1	metab_4805	pos_4817	pos	6.433	0.02996	6.352	0.01727
Coriandrone D	0.0004966	0.003712	1.4622	1.3609	0.8841	-0.1778	yes	down	-	-	-	-	-	-	-	HMDB0029972	Organoheterocyclic compounds	Benzopyrans	2-benzopyrans	177795-33-4	373.129	5.69532	M+Na-2H	C18H24O7	-	76.7	metab_13818	neg_5837	neg	5.208	0.3229	5.891	0.07321
3-(3,4-dimethoxyphenyl)-7-methoxy-8-methyl-5-{[3,4,5-trihydroxy-6-(hydroxymethyl)oxan-2-yl]oxy}-4H-chromen-4-one	0.0002558	0.002307	1.4597	1.3864	0.8782	-0.1874	yes	down	-	-	-	-	-	-	-	-	-	-	-	-	527.154	5.71018	M+Na	C25H28O11	-	68.8	metab_5625	pos_5639	pos	6.576	0.3572	7.488	0.1912
(1(10)E,4a,5E)-1(10),5-Germacradiene-12-acetoxy-4,11-diol	0.0001835	0.001788	1.4592	1.4765	0.8205	-0.2854	yes	down	-	-	-	-	-	-	-	HMDB0038798	Lipids and lipid-like molecules	Prenol lipids	Sesquiterpenoids	143305-08-2	295.191	5.93303	M-H	C17H28O4	-	77.5	metab_13556	neg_5571	neg	4.06	0.3577	4.948	0.1222
(3,4,5,6-tetrahydroxyoxan-2-yl)methyl 4-hydroxybenzoate	0.0002584	0.002325	1.457	1.3829	1.0884	0.1222	yes	up	-	-	-	-	-	-	-	-	-	-	-	-	299.077	2.05452	M-H	C13H16O8	-	66.2	metab_15246	neg_7269	neg	5.601	0.1698	5.146	0.1102
7-hydroxy-1,7-bis(4-hydroxy-3-methoxyphenyl)hept-1-ene-3,5-dione	0.0002845	0.002488	1.457	1.4008	0.7249	-0.4641	yes	down	-	-	-	-	-	-	-	-	-	-	-	-	419.17	5.41467	M+CH3OH+H	C21H22O7	-	84	metab_5735	pos_5749	pos	3.144	0.02749	4.337	0.536
2-amino-4-({2-[(2-carboxy-2-hydroxy-2-methyl-1-phenylethyl)sulfanyl]-1-[(carboxymethyl)-C-hydroxycarbonimidoyl]ethyl}-C-hydroxycarbonimidoyl)butanoic acid	0.0002863	0.0025	1.4564	1.3791	0.5973	-0.7434	yes	down	-	-	-	-	-	-	-	-	-	-	-	-	993.277	5.64843	2M+Na	C20H27N3O9S	-	97.8	metab_3071	pos_3080	pos	3.335	0.987	5.583	0.2284
Isokobusone	0.000414	0.003237	1.4553	1.3611	0.9444	-0.0825	yes	down	C16977	-	-	-	-	-	-	HMDB0036791	Organic oxygen compounds	Organooxygen compounds	Alcohols and polyols	24173-72-6	255.195	5.87485	M+CH3OH+H	C14H22O2	-	33.2	metab_5415	pos_5428	pos	5.558	0.1269	5.885	0.08845
2,4,6-Trihydroxybenzoic acid	0.0002654	0.002371	1.4547	1.3845	0.8993	-0.1532	yes	down	-	-	-	-	-	-	-	HMDB0029649	Benzenoids	Benzene and substituted derivatives	Benzoic acids and derivatives	83-30-7	169.013	2.00553	M-H	C7H6O5	-	54.4	metab_15256	neg_7279	neg	4.777	0.1627	5.312	0.1751
5-ethyl-5-methyl-2,4-oxazolidinedione	0.0005444	0.003973	1.4544	1.3594	0.8352	-0.2598	yes	down	-	-	-	-	-	-	-	HMDB0061082	Organoheterocyclic compounds	Azolidines	Oxazolidines	-	188.056	0.791567	M+FA-H	C6H9NO3	-	40.5	metab_9702	neg_1699	neg	3.917	0.3397	4.69	0.1689
Dimethoxy Curcumin	0.0001885	0.001819	1.4534	1.4897	1.3468	0.4295	yes	up	-	-	-	-	-	-	-	-	-	-	-	-	397.164	5.79258	M+H	C23H24O6	34.7	-	metab_5557	pos_5571	pos	4.684	0.4861	3.478	0.1708
3-Indoleacetic Acid	0.0003076	0.002643	1.4523	1.387	1.1498	0.2014	yes	up	C00954	-	-	map01100;map00380;map04075	Metabolic pathways;Tryptophan metabolism;Plant hormone signal transduction	Metabolism;Metabolism;Environmental Information Processing	Global and overview maps;Amino acid metabolism;Signal transduction	HMDB0000197	Organoheterocyclic compounds	Indoles and derivatives	Indolyl carboxylic acids and derivatives	87-51-4	176.07	1.58555	M+H	C10H9NO2	82.7	-	metab_6958	pos_6974	pos	4.842	0.178	4.211	0.2252
3,4,5-trihydroxy-6-[(2,4,5-trihydroxy-6-{[hydroxy(4-oxocyclohexa-2,5-dien-1-ylidene)methoxy]methyl}oxan-3-yl)oxy]oxane-2-carboxylic acid	0.0003085	0.002647	1.452	1.424	1.2436	0.3145	yes	up	-	-	-	-	-	-	-	-	-	-	-	-	441.1	2.2936	M+H-2H2O	C19H24O14	-	74.7	metab_6726	pos_6741	pos	5.014	0.2277	4.032	0.3842
(E)-hex-2-enedioic acid	0.0001683	0.001682	1.4512	1.4021	1.0117	0.0168	yes	up	-	-	-	-	-	-	-	LMFA01170070;HMDB0013311	Lipids and lipid-like molecules	Fatty Acyls	Fatty acids and conjugates	-	127.039	0.851467	M+H-2H2O, M+H-H2O, M+H, M+NH4	C6H8O4	64.7	-	metab_93	pos_95	pos	7.516	0.03237	7.429	0.01725
6'-[(carboxymethyl)-C-hydroxycarbonimidoyl]-2',3',4,4',5,6-hexahydroxy-[1,1'-biphenyl]-2-carboxylic acid	0.0002614	0.002342	1.4505	1.3855	1.0811	0.1125	yes	up	-	-	-	-	-	-	-	-	-	-	-	-	430.016	2.13918	M+Cl	C16H13NO11	-	50.5	metab_15217	neg_7239	neg	6.039	0.145	5.586	0.1401
N-ACETYLPROLINE	0.0003706	0.003001	1.4501	1.367	0.9397	-0.0897	yes	down	-	-	-	-	-	-	-	HMDB0094701;HMDB0242126	Organic acids and derivatives	Carboxylic acids and derivatives	Amino acids, peptides, and analogues	68-95-1	158.081	2.45818	M+H	C7H11NO3	60.4	-	metab_6680	pos_6695	pos	5.317	0.1018	5.658	0.122
7-Hydroxyamoxapine	0.0002931	0.002547	1.4496	1.382	0.8024	-0.3176	yes	down	-	-	-	-	-	-	-	HMDB0060799	Organoheterocyclic compounds	Benzoxazepines	Dibenzoxazepines	37081-76-8	703.188	5.30332	2M+FA-H	C17H16ClN3O2	-	38.7	metab_11207	neg_3208	neg	4.373	0.4472	5.45	0.1924
Isoeugenitin	0.000649	0.00452	1.4482	1.3433	0.9032	-0.1469	yes	down	-	-	-	-	-	-	-	HMDB0029473	Organoheterocyclic compounds	Benzopyrans	1-benzopyrans	519-18-6	221.08	5.67588	M+H	C12H12O4	-	55.4	metab_5641	pos_5655	pos	4.403	0.1153	4.875	0.2075
LysoPC(18:1(11Z))	0.0004098	0.003216	1.447	1.465	0.9356	-0.0961	yes	down	C04230	Lipids	Phospholipids	map00564	Glycerophospholipid metabolism	Metabolism	Lipid metabolism	HMDB0010385	Lipids and lipid-like molecules	Glycerophospholipids	Glycerophosphocholines	-	522.355	6.21727	M+H	C26H52NO7P	59.1	-	metab_3471	pos_3480	pos	5.865	0.1424	6.269	0.1271
4,4'-Dihydroxybiphenyl	0.0005193	0.003819	1.4449	1.3494	0.9183	-0.1229	yes	down	C14297	-	-	-	-	-	-	-	-	-	-	92-88-6	187.075	4.53487	M+H	C12H10O2	41.7	-	metab_5959	pos_5974	pos	4.498	0.1842	4.898	0.06399
LysoPE(18:2(9Z,12Z)/0:0)	0.0002921	0.00254	1.4425	1.4768	0.9346	-0.0976	yes	down	-	-	-	-	-	-	-	HMDB0011507	Lipids and lipid-like molecules	Glycerophospholipids	Glycerophosphoethanolamines	85046-18-0	478.292	6.05277	M+H, M+Na	C23H44NO7P	35.6	-	metab_830	pos_832	pos	5.716	0.1376	6.116	0.1168
Glutathione amide	0.0003833	0.003066	1.4418	1.3689	3.0052	1.5874	yes	up	C19689	-	-	-	-	-	-	-	-	-	-	82147-51-1	307.107	4.80282	M+H	C10H18N4O5S	50	-	metab_2901	pos_2910	pos	5.226	0.1252	1.739	1.628
3,4-Dimethylstyrene	0.000475	0.003603	1.4413	1.354	0.949	-0.0755	yes	down	-	-	-	-	-	-	-	-	-	-	-	-	133.101	5.83373	M+H	C10H12	69.2	-	metab_5490	pos_5503	pos	4.86	0.1019	5.121	0.07391
Captopril-cysteine disulfide	0.0005546	0.004018	1.4409	1.3889	0.9302	-0.1044	yes	down	-	-	-	-	-	-	-	HMDB0060562	Organic acids and derivatives	Carboxylic acids and derivatives	Amino acids, peptides, and analogues	-	337.089	0.55825	M+H	C12H20N2O5S2	-	55.3	metab_7504	pos_7521	pos	4.904	0.04819	5.272	0.1743
CP 47,497-C8-homolog C-8-hydroxy metabolite	0.0004035	0.003183	1.4407	1.3676	0.9536	-0.0685	yes	down	-	-	-	-	-	-	-	-	-	-	-	-	349.273	6.15555	M+H	C22H36O3	35.7	-	metab_4973	pos_4985	pos	5.925	0.09891	6.213	0.09356
(+)-Beyerol	0.0004405	0.00339	1.4402	1.3648	0.9324	-0.101	yes	down	-	-	-	-	-	-	-	LMPR0104140003	-	-	-	-	321.242	5.97052	M+H, M+Na	C20H32O3	84	-	metab_1196	pos_1198	pos	5.886	0.105	6.313	0.1745
Eremopetasitenin B2	0.0007113	0.00484	1.4398	1.3539	0.9111	-0.1343	yes	down	-	-	-	-	-	-	-	HMDB0030901	Phenylpropanoids and polyketides	2-arylbenzofuran flavonoids	_	189100-15-0	509.187	3.80517	M+FA-H	C24H32O7S	-	87.2	metab_14480	neg_6500	neg	5.064	0.1905	5.558	0.1641
Ethyl salicylate	0.0001803	0.001771	1.4396	1.4352	1.0649	0.0907	yes	up	-	-	-	-	-	-	-	HMDB0029817	Benzenoids	Benzene and substituted derivatives	Benzoic acids and derivatives	118-61-6	165.055	2.63605	M-H	C9H10O3	-	40.2	metab_10415	neg_2414	neg	4.729	0.1046	4.441	0.06298
Lacto-N-biose I	0.0007331	0.004944	1.4395	1.3349	0.7896	-0.3408	yes	down	C06372	Carbohydrates	Oligosaccharides	-	-	-	-	HMDB0006575;HMDB0252594	Organic oxygen compounds	Organooxygen compounds	Carbohydrates and carbohydrate conjugates	50787-09-2	416.176	2.26633	M+CH3OH+H	C14H25NO11	-	52.7	metab_2425	pos_2433	pos	4.049	0.5196	5.128	0.1854
Tsangane L 3-glucoside	0.0002826	0.002474	1.4384	1.3842	1.0132	0.019	yes	up	-	-	-	-	-	-	-	HMDB0040824	Lipids and lipid-like molecules	Prenol lipids	Terpene glycosides	143775-68-2	339.214	6.36127	M+H-H2O, M+NH4, M+H-2H2O	C19H34O7	-	58.8	metab_224	pos_226	pos	7.201	0.03806	7.107	0.01775
2-Hydroxypyridine	0.0003648	0.002977	1.4356	1.3762	1.015	0.0214	yes	up	C02502	-	-	-	-	-	-	HMDB0013751	Organoheterocyclic compounds	Pyridines and derivatives	Hydropyridines	142-08-5	113.071	8.30562	M+NH4	C5H5NO	-	37.7	metab_3894	pos_3905	pos	5.972	0.03524	5.884	0.02041
5,6,7,8-tetrahydroxy-2-(4-hydroxyphenyl)-4H-chromen-4-one	0.0003876	0.003091	1.435	1.3762	0.9523	-0.0705	yes	down	-	-	-	-	-	-	-	-	-	-	-	-	347.038	3.75615	M+FA-H	C15H10O7	-	43.2	metab_14500	neg_6520	neg	4.713	0.1001	4.949	0.04718
5-(3,3-dimethyloxirane-2-carbonyl)-7,14-dihydroxy-6-methoxy-4,12-dimethyl-10-oxo-2,9-dioxatricyclo[9.4.0.0?,?]pentadeca-1(11),3(8),4,6,12,14-hexaene-15-carbaldehyde	0.0004951	0.003705	1.4343	1.3615	0.4347	-1.202	yes	down	-	-	-	-	-	-	-	-	-	-	-	-	855.214	5.65332	2M-H	C22H20O9	-	30.3	metab_11292	neg_3293	neg	2.515	1.51	5.786	0.4824
Imidaprilat	0.0009917	0.006104	1.4315	1.3263	0.8661	-0.2073	yes	down	C21519	-	-	-	-	-	-	HMDB0041908;HMDB0244459	Organic acids and derivatives	Carboxylic acids and derivatives	Amino acids, peptides, and analogues	89371-44-8	400.146	2.19032	M+Na	C18H23N3O6	-	50.2	metab_2396	pos_2404	pos	4.167	0.2629	4.811	0.2216
(3,4,5,6-tetrahydroxyoxan-2-yl)methyl 3-(4-hydroxy-3-methoxyphenyl)prop-2-enoate	0.0003906	0.003111	1.4313	1.3783	1.0284	0.0404	yes	up	-	-	-	-	-	-	-	-	-	-	-	-	355.104	2.80408	M-H	C16H20O9	-	86.6	metab_14905	neg_6927	neg	5.968	0.03446	5.803	0.06936
Geranylacetone	0.0003307	0.002798	1.4293	1.3782	1.0142	0.0203	yes	up	C13297	-	-	-	-	-	-	HMDB0031846	Lipids and lipid-like molecules	Prenol lipids	Monoterpenoids	3796-70-1	233.131	6.88263	M+K	C13H22O	-	76.5	metab_4517	pos_4529	pos	6.449	0.03779	6.359	0.0175
Phomopsin A	0.0005191	0.003819	1.4271	1.3594	0.9264	-0.1103	yes	down	C19955	-	-	-	-	-	-	HMDB0030447	Organic acids and derivatives	Carboxylic acids and derivatives	Amino acids, peptides, and analogues	64925-80-0	852.291	5.40093	M+ACN+Na	C36H45ClN6O12	-	72.8	metab_5738	pos_5752	pos	5.93	0.1363	6.401	0.1852
CAY10567	0.0008887	0.005656	1.4261	1.3233	0.8524	-0.2304	yes	down	-	-	-	-	-	-	-	-	-	-	-	-	327.115	0.7013	M+H	C21H14N2O2	54.9	-	metab_7332	pos_7349	pos	4.909	0.3316	5.759	0.299
Quassinol	0.0003745	0.003026	1.4249	1.3819	0.934	-0.0986	yes	down	-	-	-	-	-	-	-	HMDB0037235	Lipids and lipid-like molecules	Prenol lipids	Terpene lactones	21018-87-1	383.149	5.81315	M+Na	C20H24O6	-	62.8	metab_5524	pos_5537	pos	5.219	0.09891	5.588	0.1412
Coniine	0.0003843	0.003073	1.4247	1.3724	1.0139	0.0199	yes	up	C06523	-	-	-	-	-	-	HMDB0030285	Alkaloids and derivatives	_	_	458-88-8	128.143	8.1822	M+H	C8H17N	43.2	-	metab_4409	pos_4421	pos	6.855	0.03987	6.761	0.0183
Quercetin 3-O-(6''-acetyl-glucoside)	0.0004552	0.003468	1.4246	1.3592	0.7677	-0.3815	yes	down	-	-	-	-	-	-	-	-	-	-	-	-	505.099	4.32322	M-H	C23H22O13	-	44.3	metab_14266	neg_6286	neg	4.249	0.4123	5.535	0.4578
Hypoxanthine	0.0009207	0.005789	1.4235	1.3193	1.051	0.0717	yes	up	C00262	-	-	map01100;map00230	Metabolic pathways;Purine metabolism	Metabolism;Metabolism	Global and overview maps;Nucleotide metabolism	HMDB0000157;68-94-0	Organoheterocyclic compounds	Imidazopyrimidines	Purines and purine derivatives	68-94-0	137.046	1.04342	M+H	C5H4N4O	91.2	-	metab_2175	pos_2181	pos	5.485	0.1111	5.219	0.0859
Trimethylamine N-oxide	0.0005092	0.003771	1.4213	1.3547	1.0222	0.0316	yes	up	C01104	-	-	map01100	Metabolic pathways	Metabolism	Global and overview maps	HMDB0000925	Organic nitrogen compounds	Organonitrogen compounds	Aminoxides	1184-78-7	76.0763	8.30562	M+H	C3H9NO	98.3	-	metab_4308	pos_4320	pos	4.425	0.04015	4.329	0.02442
Coriandrone E	0.0005693	0.00409	1.4205	1.3461	0.8333	-0.263	yes	down	-	-	-	-	-	-	-	HMDB0029971	Organoheterocyclic compounds	Benzopyrans	2-benzopyrans	177795-34-5	497.144	6.25842	M+CH3OH+H, 2M+H	C13H12O5	-	32.4	metab_1103	pos_1105	pos	5.28	0.4775	6.336	0.2104
3-(3,4-dihydroxy-5-methoxyphenyl)-1-(2,4,6-trihydroxyphenyl)propan-1-one	0.000548	0.003989	1.4185	1.3538	0.8435	-0.2456	yes	down	-	-	-	-	-	-	-	-	-	-	-	-	303.086	5.4078	M+H-H2O	C16H16O7	-	63.4	metab_3011	pos_3020	pos	3.826	0.2631	4.536	0.2289
2-(14,15-Epoxyeicosatrienoyl) Glycerol	0.0004853	0.003652	1.4182	1.363	1.0146	0.0209	yes	up	-	-	-	-	-	-	-	HMDB0013651	Lipids and lipid-like molecules	Glycerolipids	Monoradylglycerols	848667-56-1	427.304	6.9652	M+CH3OH+H	C23H38O5	-	34.2	metab_4507	pos_4519	pos	6.673	0.04163	6.577	0.02088
L-N-Carboxymethylserine	0.0009566	0.005969	1.416	1.3193	0.7999	-0.3222	yes	down	-	-	-	-	-	-	-	HMDB0030393	Organic acids and derivatives	Carboxylic acids and derivatives	Amino acids, peptides, and analogues	17136-47-9	327.104	0.612767	2M+H	C5H9NO5	-	36.1	metab_1997	pos_2002	pos	4.296	0.431	5.371	0.3737
7-Oxo-11-dodecenoic acid	0.0008498	0.005501	1.4137	1.3224	0.9538	-0.0682	yes	down	-	-	-	-	-	-	-	LMFA01060182	-	-	-	-	195.138	5.87485	M+H-H2O, M+H	C12H20O3	59.9	-	metab_1249	pos_1251	pos	6.173	0.126	6.472	0.09248
3,4,5-Trimethoxyphenyl acetate	0.0008072	0.005293	1.4128	1.3462	0.9665	-0.0492	yes	down	-	-	-	-	-	-	-	HMDB0031722	Benzenoids	Phenol esters	_	17742-46-0	209.081	3.44817	M+H-H2O, M+H	C11H14O5	45.3	-	metab_1408	pos_1410	pos	5.387	0.05444	5.574	0.08046
ORSELLINIC ACID, ETHYL ESTER	0.0003786	0.003048	1.4079	1.4548	1.0829	0.1149	yes	up	-	-	-	-	-	-	-	-	-	-	-	-	197.081	2.82273	M+H	C10H12O4	57.4	-	metab_6578	pos_6593	pos	5.436	0.1522	5.02	0.1211
9-Carboxymethoxymethylguanine	0.0006326	0.004442	1.4059	1.3403	0.8715	-0.1985	yes	down	-	-	-	-	-	-	-	HMDB0060805	Organoheterocyclic compounds	Imidazopyrimidines	Purines and purine derivatives	-	523.125	5.75135	2M+FA-H	C8H9N5O4	-	35.5	metab_13784	neg_5803	neg	4.943	0.3075	5.672	0.1963
2S-hydroxy-Hexanedioic acid	0.0005674	0.004081	1.4052	1.3489	1.0183	0.0261	yes	up	-	-	-	-	-	-	-	LMFA01170050	-	-	-	-	163.06	9.87677	M+H	C6H10O5	37	-	metab_4064	pos_4075	pos	5.297	0.03308	5.202	0.03305
2-Cyanopyridine	0.0006935	0.004752	1.4052	1.3417	1.0175	0.0251	yes	up	C02221	-	-	-	-	-	-	-	-	-	-	100-70-9	105.045	9.6073	M+H	C6H4N2	37.4	-	metab_4079	pos_4090	pos	5.633	0.03905	5.536	0.02965
1-Salicylate glucuronide	0.0004433	0.003401	1.4028	1.3744	0.9447	-0.0821	yes	down	-	-	-	-	-	-	-	HMDB0010313	Organic oxygen compounds	Organooxygen compounds	Carbohydrates and carbohydrate conjugates	-	313.057	3.67917	M-H	C13H14O9	-	37.8	metab_10752	neg_2752	neg	4.917	0.09346	5.205	0.1006
1,2-Di-O-palmitoyl-3-O-(6-sulfoquinovopyranosyl)glycerol	0.0008083	0.005295	1.4014	1.3255	0.9513	-0.072	yes	down	-	-	-	-	-	-	-	HMDB0041202	Lipids and lipid-like molecules	Glycerolipids	Glycosylglycerols	122991-48-4	815.499	8.33593	M+Na-2H	C41H78O12S	-	61	metab_12680	neg_4692	neg	6.589	0.1151	6.926	0.1316
Caryoptosidic acid	0.0008986	0.005696	1.4013	1.3275	0.8849	-0.1763	yes	down	-	-	-	-	-	-	-	HMDB0034249	Lipids and lipid-like molecules	Prenol lipids	Terpene glycosides	220271-92-1	373.117	1.91383	M-H2O-H	C16H24O11	-	69	metab_10153	neg_2152	neg	4.807	0.2188	5.432	0.2455
Cafamarine	0.0006619	0.004582	1.3977	1.3719	0.9465	-0.0794	yes	down	-	-	-	-	-	-	-	HMDB0037003	Organoheterocyclic compounds	Naphthofurans	_	42612-19-1	547.196	5.81315	M+K	C26H36O10	-	36.6	metab_5519	pos_5532	pos	6.011	0.1217	6.351	0.1206
(E)-4'-Methylresveratrol 3-glucoside	0.0003803	0.003058	1.3972	1.4147	1.151	0.2029	yes	up	-	-	-	-	-	-	-	-	-	-	-	-	369.133	5.88845	M+H-2H2O	C21H24O8	-	58.1	metab_5378	pos_5391	pos	5.587	0.1765	4.854	0.2939
6-Hydroxypentadecanedioic acid	0.000618	0.004373	1.397	1.3498	1.0119	0.0171	yes	up	-	-	-	-	-	-	-	HMDB0031885	Lipids and lipid-like molecules	Fatty Acyls	Fatty acids and conjugates	38076-52-7	311.182	6.36127	M+Na	C15H28O5	-	55.4	metab_4746	pos_4758	pos	7.134	0.03869	7.05	0.01555
Glutathione	0.000736	0.004953	1.3969	1.4441	0.9727	-0.0399	yes	down	C00051	Vitamins and cofactors	Cofactors	map01100;map00270;map00480;map02010;map01240	Metabolic pathways;Cysteine and methionine metabolism;Glutathione metabolism;ABC transporters;Biosynthesis of cofactors	Metabolism;Metabolism;Metabolism;Environmental Information Processing;Metabolism	Global and overview maps;Amino acid metabolism;Metabolism of other amino acids;Membrane transport;Global and overview maps	HMDB0003337;HMDB0000125;HMDB0062697;70-18-8;HMDB0011691	Organic acids and derivatives	Carboxylic acids and derivatives	Amino acids, peptides, and analogues	15718-51-1;27025-41-8;70-18-8	371.101	6.09393	M+ACN+Na	C10H17N3O6S	-	38.5	metab_8004	pos_5047	pos	5.239	0.06595	5.386	0.03611
6-({6-[6-(2,4-dihydroxyphenyl)-2-{3-[(2E)-3-(2,4-dihydroxyphenyl)prop-2-enoyl]-2,6-dihydroxyphenyl}-4-methylcyclohex-3-ene-1-carbonyl]-2,2-dimethyl-2H-chromen-5-yl}oxy)-3,4,5-trihydroxyoxane-2-carboxylic acid	0.0008106	0.005301	1.3965	1.3316	0.8227	-0.2816	yes	down	-	-	-	-	-	-	-	-	-	-	-	-	833.252	4.59625	M-H2O-H	C46H44O16	-	70.6	metab_11030	neg_3031	neg	4.597	0.51	5.588	0.06216
(6beta,7alpha,12beta,13beta)-7-Hydroxy-11,16-dioxo-8,14-apianadien-22,6-olide	0.001574	0.008415	1.3963	1.2949	0.8589	-0.2195	yes	down	-	-	-	-	-	-	-	HMDB0031380	Lipids and lipid-like molecules	Prenol lipids	Terpene lactones	403613-16-1	807.344	5.14652	2M+K	C23H28O5	-	78.2	metab_2955	pos_2964	pos	4.735	0.4243	5.513	0.1307
2-Octenedioic acid	0.0003473	0.002884	1.3948	1.418	1.1663	0.222	yes	up	-	-	-	-	-	-	-	LMFA01170085;HMDB0000341	Lipids and lipid-like molecules	Fatty Acyls	Fatty acids and conjugates	5698-50-0	408.165	4.91968	2M+ACN+Na	C8H12O4	-	45.7	metab_2923	pos_2932	pos	4.993	0.3286	4.281	0.01382
(2E)-3-(4-hydroxyphenyl)-1-[2,4,6-trihydroxy-3-(4-hydroxy-3-methylbut-2-en-1-yl)phenyl]prop-2-en-1-one	0.0004439	0.003402	1.3939	1.4197	0.8844	-0.1772	yes	down	-	-	-	-	-	-	-	-	-	-	-	-	757.251	5.80737	2M+FA-H	C20H20O6	-	45.9	metab_13730	neg_5749	neg	5.449	0.2895	6.161	0.1781
(S)-(-)-Perillyl alcohol	0.001044	0.00633	1.3936	1.3103	0.955	-0.0664	yes	down	C02452	-	-	map01110;map00903;map00902	Biosynthesis of secondary metabolites;Limonene and pinene degradation;Monoterpenoid biosynthesis	Metabolism;Metabolism;Metabolism	Global and overview maps;Metabolism of terpenoids and polyketides;Metabolism of terpenoids and polyketides	HMDB0003634	Lipids and lipid-like molecules	Prenol lipids	Monoterpenoids	536-59-4	135.117	5.87485	M+H-H2O	C10H16O	56.2	-	metab_5421	pos_5434	pos	4.754	0.09423	4.978	0.07451
Phlorisobutyrophenone 2-glucoside	0.0006451	0.0045	1.3928	1.3498	1.176	0.2339	yes	up	-	-	-	-	-	-	-	HMDB0029651	Organic oxygen compounds	Organooxygen compounds	Carbohydrates and carbohydrate conjugates	17004-75-0	381.112	3.36573	M+Na	C16H22O9	-	62.4	metab_6418	pos_6433	pos	5.165	0.1966	4.392	0.3352
6-(4-ethyl-5-hydroxy-2-methoxyphenoxy)-3,4,5-trihydroxyoxane-2-carboxylic acid	0.0008946	0.005682	1.3922	1.322	0.9023	-0.1482	yes	down	-	-	-	-	-	-	-	-	-	-	-	-	325.09	0.499283	M-H2O-H	C15H20O9	-	63.5	metab_9468	neg_1462	neg	5.184	0.1675	5.745	0.2423
Vinylacetylglycine	0.001206	0.007043	1.3899	1.3021	0.8972	-0.1564	yes	down	-	-	-	-	-	-	-	HMDB0000894	Organic acids and derivatives	Carboxylic acids and derivatives	Amino acids, peptides, and analogues	73122-61-9	287.123	0.851467	M+CH3OH+H, 2M+H	C6H9NO3	-	55.2	metab_1698	pos_1700	pos	5.597	0.1971	6.238	0.2906
(1xi,2xi)-1-(4-Hydroxyphenyl)-1,2,3-propanetriol 3-O-beta-D-Glucopyranoside	0.001192	0.006988	1.3864	1.315	0.7939	-0.3329	yes	down	-	-	-	-	-	-	-	HMDB0040602	Lipids and lipid-like molecules	Fatty Acyls	Fatty acyl glycosides	67151-73-9	327.112	1.83685	M-H2O-H	C15H22O9	-	45.1	metab_10129	neg_2128	neg	4.072	0.517	5.129	0.26
RUBUSOSIDE	0.0006548	0.004545	1.3855	1.3391	1.0985	0.1355	yes	up	-	-	-	-	-	-	-	-	-	-	-	-	641.318	5.72332	M-H, M+FA-H	C32H50O13	34.3	-	metab_8810	neg_800	neg	5.799	0.1136	5.279	0.236
3-{[3,4-dihydroxy-5-(hydroxymethyl)oxolan-2-yl]oxy}-5,7-dihydroxy-2-(3-hydroxyphenyl)-3,4-dihydro-2H-1-benzopyran-4-one	0.0009932	0.006109	1.3845	1.3137	0.8311	-0.2669	yes	down	-	-	-	-	-	-	-	-	-	-	-	-	403.102	5.58657	M+H-H2O	C20H20O10	-	85.3	metab_5688	pos_5702	pos	4.03	0.3728	4.849	0.2275
6''-O-Malonyldaidzin	0.0009721	0.006032	1.3837	1.3179	0.897	-0.1568	yes	down	-	-	-	-	-	-	-	-	-	-	-	-	535.144	3.46878	M+CH3OH+H	C24H22O12	-	56.7	metab_6382	pos_6397	pos	4.816	0.288	5.369	0.05909
15-Hydroxyleptocarpin	0.001277	0.007337	1.383	1.3279	0.8595	-0.2184	yes	down	-	-	-	-	-	-	-	HMDB0036694	Lipids and lipid-like molecules	Prenol lipids	Terpene lactones	121541-07-9	377.161	3.75615	M-H	C20H26O7	-	79.7	metab_14498	neg_6518	neg	4.234	0.3589	4.926	0.1338
Glu Leu	0.001415	0.00782	1.3822	1.2962	0.9773	-0.0331	yes	down	-	-	-	-	-	-	-	-	-	-	-	-	261.144	2.14228	M+H	C11H20N2O5	42.6	-	metab_6824	pos_6840	pos	5.469	0.04796	5.596	0.05326
2-Methylguanosine	0.0009959	0.006115	1.3821	1.3177	0.3308	-1.5958	yes	down	-	-	-	-	-	-	-	HMDB0005862;HMDB0001107	Nucleosides, nucleotides, and analogues	Purine nucleosides	_	20244-86-4;2140-77-4	639.209	5.41533	2M+FA-H	C11H15N5O5	-	55.2	metab_13925	neg_5945	neg	1.805	1.93	5.456	0.2689
(2E)-1-{3-[(3,3-dimethyloxiran-2-yl)methyl]-2,4,6-trihydroxyphenyl}-3-(4-hydroxyphenyl)prop-2-en-1-one	0.0005485	0.00399	1.3821	1.4231	0.7703	-0.3765	yes	down	-	-	-	-	-	-	-	-	-	-	-	-	757.25	6.227	2M+FA-H	C20H20O6	-	39.7	metab_13274	neg_5286	neg	4.44	0.5713	5.764	0.3107
4-Methyl-1-phenyl-2-pentanol	0.001471	0.008025	1.38	1.2893	0.9541	-0.0678	yes	down	-	-	-	-	-	-	-	HMDB0031568	Benzenoids	Benzene and substituted derivatives	_	7779-78-4	179.143	5.87485	M+H-H2O, M+H	C12H18O	37.9	-	metab_1252	pos_1254	pos	5.216	0.1237	5.467	0.06915
6-({7-[(E)-2-(2,4-dihydroxyphenyl)ethenyl]-2,2-dimethyl-2H-chromen-5-yl}oxy)-3,4,5-trihydroxyoxane-2-carboxylic acid	0.001071	0.006452	1.3798	1.315	0.8178	-0.2902	yes	down	-	-	-	-	-	-	-	-	-	-	-	-	507.13	5.35933	M+Na-2H	C25H26O10	-	60	metab_13939	neg_5959	neg	4.77	0.5463	5.833	0.1738
Kanzonol U	0.001547	0.00831	1.3784	1.2851	0.9454	-0.0809	yes	down	-	-	-	-	-	-	-	HMDB0029789	Phenylpropanoids and polyketides	2-arylbenzofuran flavonoids	_	178330-48-8	341.138	3.60002	M+H-H2O, M+CH3OH+H, M+H	C19H16O4	-	51.9	metab_327	pos_329	pos	6.135	0.1862	6.489	0.07659
1-[3-(6-{2,4-dihydroxy-3-[(1E)-3-methylbut-1-en-1-yl]benzoyl}-5-(2,4-dihydroxyphenyl)-3-methylcyclohex-2-en-1-yl)-2,4-dihydroxyphenyl]-3-(2,4-dihydroxyphenyl)-3-hydroxypropan-1-one	0.002338	0.0111	1.3784	1.2924	0.8251	-0.2773	yes	down	-	-	-	-	-	-	-	-	-	-	-	-	714.286	5.11213	M+NH4	C40H40O11	-	73.2	metab_5817	pos_5831	pos	4.497	0.5101	5.45	0.269
Armillasin	0.001183	0.006949	1.3781	1.3424	0.7697	-0.3777	yes	down	-	-	-	-	-	-	-	HMDB0038742	Lipids and lipid-like molecules	Prenol lipids	Sesquiterpenoids	139051-16-4	373.198	5.29097	M+H	C22H28O5	-	49.9	metab_2988	pos_2997	pos	2.994	0.04424	3.89	0.4881
D-Pipecolic acid	0.001921	0.009673	1.3776	1.2796	0.9593	-0.06	yes	down	-	-	-	-	-	-	-	HMDB0005960	Organic acids and derivatives	Carboxylic acids and derivatives	Amino acids, peptides, and analogues	1723-00-8	130.086	0.565033	M+H	C6H11NO2	67	-	metab_1955	pos_1960	pos	6.29	0.07935	6.557	0.1357
(1S,16R)-5,6,7,11-tetrahydroxy-8,8,10,12,16-pentamethyl-3-[1-(2-methyl-1,3-thiazol-4-yl)prop-1-en-2-yl]-17-oxa-4-azabicyclo[14.1.0]heptadec-4-en-9-one	0.001232	0.007155	1.3766	1.3023	0.9544	-0.0673	yes	down	-	-	-	-	-	-	-	-	-	-	-	-	561.241	2.47192	M+K	C27H42N2O6S	-	49.3	metab_6670	pos_6685	pos	5.505	0.1327	5.768	0.05738
4a-Hydroxytetrahydrobiopterin	0.001122	0.006672	1.375	1.3138	0.9558	-0.0652	yes	down	C15522	-	-	map01100;map00790	Metabolic pathways;Folate biosynthesis	Metabolism;Metabolism	Global and overview maps;Metabolism of cofactors and vitamins	HMDB0304198;70110-58-6;HMDB0002281	Organoheterocyclic compounds	Pteridines and derivatives	Pterins and derivatives	1379003-93-6;70110-58-6	559.228	2.46805	2M+FA-H	C9H15N5O4	-	67.2	metab_10369	neg_2368	neg	5.171	0.1172	5.41	0.05584
LysoPC(16:0)	0.001016	0.006215	1.3735	1.4425	0.9217	-0.1177	yes	down	C04230	Lipids	Phospholipids	map00564	Glycerophospholipid metabolism	Metabolism	Lipid metabolism	HMDB0240262;HMDB0010382;14863-27-5	Lipids and lipid-like molecules	Glycerophospholipids	Glycerophosphocholines	17364-16-8;14863-27-5;66757-27-5	540.33	6.213	M+FA-H	C24H50NO7P	-	75.6	metab_13291	neg_5303	neg	5.541	0.2311	6.012	0.1009
N,N-Dimethylaniline	0.001069	0.006443	1.3696	1.3111	1.0262	0.0373	yes	up	C02846	-	-	-	-	-	-	HMDB0001020	Organic nitrogen compounds	Organonitrogen compounds	Amines	121-69-7	122.096	3.15967	M+H	C8H11N	50.1	-	metab_2566	pos_2575	pos	4.389	0.05128	4.277	0.03233
Sebacic acid	0.0009994	0.006127	1.3684	1.3198	1.0127	0.0183	yes	up	C08277	-	-	-	-	-	-	HMDB0000792;LMFA01170006	Lipids and lipid-like molecules	Fatty Acyls	Fatty acids and conjugates	111-20-6	185.117	6.29268	M+H-2H2O, M+H-H2O, M+H	C10H18O4	79.4	-	metab_216	pos_218	pos	7.153	0.03988	7.063	0.0269
2-NBDG	0.001461	0.007991	1.3662	1.2914	0.8453	-0.2424	yes	down	-	-	-	-	-	-	-	-	-	-	-	-	343.09	0.449967	M+Na, M+K, M+H	C12H14N4O8	46.3	-	metab_381	pos_383	pos	5.001	0.3065	5.916	0.4146
R-(-)-Mandelic acid	0.001404	0.007776	1.3657	1.3037	1.0171	0.0244	yes	up	-	-	-	-	-	-	-	-	-	-	-	-	135.044	9.37288	M+H-H2O	C8H8O3	76.6	-	metab_4083	pos_4094	pos	5.308	0.04315	5.219	0.02555
Tiglylglycine	0.001245	0.007211	1.3654	1.3194	1.012	0.0172	yes	up	-	-	-	-	-	-	-	HMDB0000959	Organic acids and derivatives	Carboxylic acids and derivatives	Amino acids, peptides, and analogues	35842-45-6	202.044	2.96747	M+2Na-H	C7H11NO3	-	43.8	metab_6540	pos_6555	pos	6.819	0.04065	6.738	0.01893
Epsilon-(gamma-Glutamyl)-lysine	0.001674	0.008801	1.365	1.2941	1.2921	0.3698	yes	up	-	-	-	-	-	-	-	HMDB0003869	Organic acids and derivatives	Carboxylic acids and derivatives	Amino acids, peptides, and analogues	17105-15-6	589.26	2.17658	2M+K	C11H21N3O5	-	43.6	metab_6802	pos_6818	pos	5.135	0.3607	3.974	0.5623
Molludistin 2''-rhamnoside	0.002298	0.01097	1.3643	1.26	0.894	-0.1616	yes	down	-	-	-	-	-	-	-	-	-	-	-	-	543.151	5.1563	M-H2O-H	C27H30O13	-	82.9	metab_11173	neg_3174	neg	4.683	0.2147	5.238	0.2575
6-{[12-(6,11-dihydroxy-2,2,5-trimethyl-10-oxo-3,4,5,10-tetrahydro-2H-1-oxa-5-azatetraphen-4-yl)-6,11-dihydroxy-2,2,5-trimethyl-10-oxo-5,10-dihydro-2H-1-oxa-5-azatetraphen-7-yl]oxy}-3,4,5-trihydroxyoxane-2-carboxylic acid	0.001466	0.008004	1.3631	1.3256	0.949	-0.0755	yes	down	-	-	-	-	-	-	-	-	-	-	-	-	819.236	6.09402	M-H2O-H	C44H42N2O15	-	66.4	metab_11682	neg_3688	neg	6.793	0.1228	7.158	0.1655
3,4,5-trihydroxy-6-[(4-hydroxy-7-methoxy-2,2-dimethyl-3,4-dihydro-2H-1-benzopyran-5-yl)oxy]oxane-2-carboxylic acid	0.001014	0.006203	1.3629	1.3162	0.9529	-0.0696	yes	down	-	-	-	-	-	-	-	-	-	-	-	-	423.126	3.54442	M+Na, M+K, M+NH4	C18H24O10	-	66.9	metab_331	pos_333	pos	5.015	0.1219	5.263	0.05241
Cholic acid glucuronide	0.001268	0.007294	1.3616	1.3163	0.7896	-0.3409	yes	down	-	-	-	-	-	-	-	HMDB0002577;LMST05010044	Lipids and lipid-like molecules	Steroids and steroid derivatives	Steroidal glycosides	76060-22-5	623.285	6.10077	M+K	C30H48O11	-	76.4	metab_5026	pos_5038	pos	4.202	0.3741	5.322	0.4931
(+/-)-Methamidophos	0.0008043	0.005276	1.361	1.332	1.4456	0.5317	yes	up	C18667	-	-	-	-	-	-	HMDB0031803	Organophosphorus compounds	Organothiophosphorus compounds	Phosphoramidothioic-acid-O,S-diesters	115182-35-9	139.993	3.41313	M-H	C2H8NO2PS	-	37.4	metab_10664	neg_2663	neg	4.759	0.1898	3.292	0.7356
Trigoforin	0.002012	0.009964	1.3608	1.2711	0.9142	-0.1294	yes	down	-	-	-	-	-	-	-	HMDB0029495	Phenylpropanoids and polyketides	Coumarins and derivatives	_	14002-93-8	189.091	4.67225	M+H	C12H12O2	40.7	-	metab_2870	pos_2879	pos	4.902	0.2543	5.362	0.09795
Hydroxyprolyl-Asparagine	0.002149	0.01045	1.3608	1.2744	0.924	-0.114	yes	down	-	-	-	-	-	-	-	HMDB0028858	Organic acids and derivatives	Carboxylic acids and derivatives	Amino acids, peptides, and analogues	-	554.223	3.64117	2M+ACN+Na	C9H15N3O5	-	55.3	metab_6302	pos_6317	pos	5.9	0.2837	6.385	0.05964
2-[4-(4-chloro-1,2-diphenylbut-1-en-1-yl)phenoxy]acetaldehyde	0.001362	0.007651	1.3596	1.3167	1.0393	0.0556	yes	up	-	-	-	-	-	-	-	-	-	-	-	-	411.094	7.62332	M+Cl	C24H21ClO2	-	31.2	metab_12917	neg_4929	neg	6.028	0.1092	5.8	0.06589
P-Aminobenzoic acid	0.001308	0.007465	1.3574	1.3123	1.013	0.0187	yes	up	C00568	-	-	map01100;map00790;map01240	Metabolic pathways;Folate biosynthesis;Biosynthesis of cofactors	Metabolism;Metabolism;Metabolism	Global and overview maps;Metabolism of cofactors and vitamins;Global and overview maps	HMDB0001392;HMDB0304171;HMDB0004992	Benzenoids	Benzene and substituted derivatives	Benzoic acids and derivatives	150-13-0;94-09-7	120.044	8.6149	M+H-H2O	C7H7NO2	-	39.7	metab_8011	pos_4119	pos	6.3	0.03663	6.219	0.02597
Trolamine	0.001288	0.007384	1.3549	1.3125	1.0128	0.0183	yes	up	C06771	-	-	map00564	Glycerophospholipid metabolism	Metabolism	Lipid metabolism	HMDB0032538	Organic nitrogen compounds	Organonitrogen compounds	Amines	102-71-6	150.112	8.30562	M+H	C6H15NO3	83.4	-	metab_4303	pos_4315	pos	5.956	0.03536	5.881	0.02215
Glyyunnansapogenin B	0.001557	0.00835	1.3523	1.2969	1.0152	0.0218	yes	up	-	-	-	-	-	-	-	HMDB0036639	Lipids and lipid-like molecules	Prenol lipids	Triterpenoids	20528-70-5	521.381	8.28505	M+CH3OH+H	C30H48O5	-	52.5	metab_3870	pos_3881	pos	5.867	0.04003	5.779	0.03019
LEVULINIC ACID, 3-BENZYLIDENYL-	0.002458	0.01147	1.3511	1.2529	0.9383	-0.0919	yes	down	-	-	-	-	-	-	-	-	-	-	-	-	187.075	3.60002	M+H-H2O, M+H	C12H12O3	40.7	-	metab_1390	pos_1392	pos	5.02	0.1866	5.35	0.07412
Asparaginyl-Hydroxyproline	0.002423	0.01135	1.351	1.2677	0.909	-0.1377	yes	down	-	-	-	-	-	-	-	HMDB0028732	Organic acids and derivatives	Carboxylic acids and derivatives	Amino acids, peptides, and analogues	844640-50-2	554.223	4.44555	2M+ACN+Na	C9H15N3O5	-	59.6	metab_2830	pos_2839	pos	5.681	0.3421	6.25	0.05679
2'',6''-Di-O-acetylononin	0.00136	0.007642	1.3509	1.2966	0.7653	-0.3859	yes	down	-	-	-	-	-	-	-	-	-	-	-	-	513.141	4.98128	M-H	C26H26O11	-	74.9	metab_11141	neg_3142	neg	3.707	0.4032	4.844	0.4901
Trans-o-Coumaric acid 2-glucoside	0.001391	0.007731	1.3506	1.3022	0.7107	-0.4928	yes	down	C05158	-	-	map00940;map01110	Phenylpropanoid biosynthesis;Biosynthesis of secondary metabolites	Metabolism;Metabolism	Biosynthesis of other secondary metabolites;Global and overview maps	HMDB0033581	Organic oxygen compounds	Organooxygen compounds	Carbohydrates and carbohydrate conjugates	618-67-7	371.102	1.94248	M+FA-H	C15H18O8	-	39	metab_10164	neg_2163	neg	3.532	0.7842	4.97	0.1843
L-Arginine	0.001376	0.007713	1.349	1.2991	1.048	0.0677	yes	up	C00062	Peptides	Amino acids	map01100;map00220;map01110;map02010;map00330;map01230;map00970;map00261	Metabolic pathways;Arginine biosynthesis;Biosynthesis of secondary metabolites;ABC transporters;Arginine and proline metabolism;Biosynthesis of amino acids;Aminoacyl-tRNA biosynthesis;Monobactam biosynthesis	Metabolism;Metabolism;Metabolism;Environmental Information Processing;Metabolism;Metabolism;Genetic Information Processing;Metabolism	Global and overview maps;Amino acid metabolism;Global and overview maps;Membrane transport;Amino acid metabolism;Global and overview maps;Translation;Biosynthesis of other secondary metabolites	HMDB0303361;74-79-3;HMDB0000517;HMDB0062762	Organic acids and derivatives	Carboxylic acids and derivatives	Amino acids, peptides, and analogues	74-79-3	173.104	0.437183	M-H	C6H14N4O2	80.7	-	metab_16470	neg_8497	neg	5.15	0.105	4.914	0.0795
CITROPTEN	0.003054	0.01332	1.3484	1.242	1.1084	0.1485	yes	up	-	-	-	-	-	-	-	HMDB0032952	Phenylpropanoids and polyketides	Coumarins and derivatives	_	487-06-9	207.065	4.08842	M+H	C11H10O4	60.8	-	metab_2754	pos_2763	pos	4.999	0.2891	4.51	0.1074
Methyl trans-p-methoxycinnamate	0.002527	0.01168	1.3468	1.2511	0.9536	-0.0685	yes	down	-	-	-	-	-	-	-	HMDB0030752	Phenylpropanoids and polyketides	Cinnamic acids and derivatives	Cinnamic acid esters	3901-07-03	175.075	3.60002	M+H-H2O, M+H	C11H12O3	66.2	-	metab_1391	pos_1393	pos	5.615	0.1521	5.888	0.07034
Gentiobiosyl 2-methyl-6-oxo-2E,4E-heptadienoate	0.001052	0.006371	1.3467	1.3296	1.0595	0.0834	yes	up	-	-	-	-	-	-	-	HMDB0032134	Organic oxygen compounds	Organooxygen compounds	Carbohydrates and carbohydrate conjugates	-	459.151	2.9791	M-H2O-H	C20H30O13	-	46.7	metab_10510	neg_2509	neg	6.536	0.09759	6.169	0.1715
2-(1-Aziridinyl)ethanol	0.001545	0.008305	1.3464	1.3068	1.0134	0.0192	yes	up	C19332	-	-	-	-	-	-	-	-	-	-	1072-52-2	88.0761	8.31248	M+H	C4H9NO	65.9	-	metab_4289	pos_4301	pos	5.591	0.03603	5.517	0.02142
N-Acetyl-b-glucosaminylamine	0.001395	0.007751	1.3462	1.3023	1.0157	0.0225	yes	up	C01239	-	-	-	-	-	-	HMDB0001104	Organic oxygen compounds	Organooxygen compounds	Carbohydrates and carbohydrate conjugates	-	253.14	5.99793	M+CH3OH+H	C8H16N2O5	-	71.3	metab_5170	pos_5183	pos	5.503	0.04113	5.418	0.02403
(3beta,5alpha,6alpha,7alpha,22E,24R)-5,6-Epoxyergosta-8,14,22-triene-3,7-diol	0.001013	0.0062	1.3455	1.4091	0.7763	-0.3653	yes	down	-	-	-	-	-	-	-	HMDB0036304	Lipids and lipid-like molecules	Steroids and steroid derivatives	Ergostane steroids	276864-98-3	471.312	6.10803	M+FA-H	C28H42O3	-	54.1	metab_13348	neg_5361	neg	4.113	0.6263	5.298	0.1006
Dermatan	0.001539	0.008289	1.3445	1.2867	1.1099	0.1504	yes	up	C01490	-	-	map01100	Metabolic pathways	Metabolism	Global and overview maps	-	-	-	-	-	550.177	3.11845	M+CH3OH+H	C18H31NO14S	-	39.5	metab_2558	pos_2567	pos	5.374	0.1635	4.842	0.2543
4'-Hydroxyacetophenone 4'-[4-hydroxybenzoyl-(->5)-apiosyl-(1->2)-glucoside]	0.002282	0.01093	1.3441	1.2631	0.9489	-0.0757	yes	down	-	-	-	-	-	-	-	-	-	-	-	-	515.154	5.40093	M+H-2H2O	C26H30O13	-	36.6	metab_5739	pos_5753	pos	6.644	0.1002	7.002	0.1912
Trichocarposide	0.002879	0.01282	1.3435	1.2658	0.9421	-0.0861	yes	down	-	-	-	-	-	-	-	HMDB0031723	Organic oxygen compounds	Organooxygen compounds	Carbohydrates and carbohydrate conjugates	17063-94-4	413.124	6.2409	M-H2O-H	C22H24O9	-	62.9	metab_11767	neg_3773	neg	6.425	0.1181	6.82	0.217
L-Cystathionine	0.00114	0.006738	1.343	1.3571	1.1045	0.1434	yes	up	C02291	-	-	map01100;map01110;map01240;map00270;map01230;map00260	Metabolic pathways;Biosynthesis of secondary metabolites;Biosynthesis of cofactors;Cysteine and methionine metabolism;Biosynthesis of amino acids;Glycine, serine and threonine metabolism	Metabolism;Metabolism;Metabolism;Metabolism;Metabolism;Metabolism	Global and overview maps;Global and overview maps;Global and overview maps;Amino acid metabolism;Global and overview maps;Amino acid metabolism	56-88-2;HMDB0000099	Organic acids and derivatives	Carboxylic acids and derivatives	Amino acids, peptides, and analogues	56-88-2	205.064	1.3727	M+H-H2O	C7H14N2O4S	-	55.1	metab_7063	pos_7079	pos	4.873	0.1827	4.412	0.1716
Robustine	0.001598	0.008499	1.3425	1.3025	1.0137	0.0197	yes	up	C10736	-	-	-	-	-	-	-	-	-	-	2255-50-7	216.065	7.67407	M+H	C12H9NO3	65	-	metab_4432	pos_4444	pos	6.194	0.04468	6.11	0.0182
Glucosamine 6-sulfate	0.00202	0.009993	1.3424	1.3309	1.0916	0.1264	yes	up	C04132	-	-	-	-	-	-	HMDB0000592	Organic oxygen compounds	Organooxygen compounds	Carbohydrates and carbohydrate conjugates	91674-26-9	277.068	1.22862	M+NH4	C6H13NO8S	-	36.6	metab_2199	pos_2205	pos	5.305	0.1577	4.86	0.211
Cytosine	0.00239	0.01127	1.3419	1.2646	1.0311	0.0442	yes	up	C00380	Nucleic acids	Bases	map00240;map01100	Pyrimidine metabolism;Metabolic pathways	Metabolism;Metabolism	Nucleotide metabolism;Global and overview maps	HMDB0000630	Organoheterocyclic compounds	Diazines	Pyrimidines and pyrimidine derivatives	71-30-7	112.051	0.796733	M+H	C4H5N3O	81.8	-	metab_2091	pos_2097	pos	5.402	0.0906	5.239	0.04048
7,14-dihydroxy-15-(hydroxymethyl)-6-methoxy-4,12-dimethyl-5-(3-methylbut-2-enoyl)-2,9-dioxatricyclo[9.4.0.0?,?]pentadeca-1(11),3(8),4,6,12,14-hexaen-10-one	0.002916	0.01295	1.3404	1.2719	0.9428	-0.085	yes	down	-	-	-	-	-	-	-	-	-	-	-	-	413.124	5.67432	M-H, M+Cl, M+Na-2H	C22H22O8	-	50.6	metab_8109	neg_98	neg	6.275	0.103	6.656	0.2155
3,4,5-trihydroxy-6-{[2-(2-hydroxypropan-2-yl)-7-oxo-2H,3H,7H-furo[3,2-g]chromen-9-yl]oxy}oxane-2-carboxylic acid	0.001581	0.008444	1.3402	1.2901	0.8021	-0.3181	yes	down	-	-	-	-	-	-	-	-	-	-	-	-	403.102	5.71705	M+H-2H2O	C20H22O11	-	81.1	metab_5622	pos_5636	pos	3.766	0.4689	4.695	0.2476
Meso-2,6-Diaminoheptanedioate	0.002159	0.01048	1.3394	1.2967	0.9568	-0.0637	yes	down	C00680	-	-	map01100;map01110;map00300;map01230	Metabolic pathways;Biosynthesis of secondary metabolites;Lysine biosynthesis;Biosynthesis of amino acids	Metabolism;Metabolism;Metabolism;Metabolism	Global and overview maps;Global and overview maps;Amino acid metabolism;Global and overview maps	HMDB0001370	Organic acids and derivatives	Carboxylic acids and derivatives	Amino acids, peptides, and analogues	583-93-7	191.102	0.5244	M+H	C7H14N2O4	67.8	-	metab_8010	pos_1884	pos	4.855	0.1082	5.074	0.07339
5,7,3'-Trihydroxyisoflavone	0.001646	0.008689	1.336	1.2814	0.8277	-0.2728	yes	down	-	-	-	-	-	-	-	LMPK12050161	-	-	-	-	271.06	4.31508	M+H	C15H10O5	40.8	-	metab_2799	pos_2808	pos	4.012	0.4368	4.847	0.198
Turicine	0.001594	0.00849	1.3357	1.2846	0.9641	-0.0527	yes	down	C21513	-	-	-	-	-	-	HMDB0029409	Organic acids and derivatives	Carboxylic acids and derivatives	Amino acids, peptides, and analogues	515-24-2	160.097	0.865183	M+H	C7H13NO3	62.7	-	metab_2133	pos_2139	pos	4.948	0.07273	5.132	0.07571
D-Tagatose	0.001516	0.008189	1.3336	1.2872	1.0176	0.0252	yes	up	C00795	Carbohydrates	Monosaccharides	map01100;map00052	Metabolic pathways;Galactose metabolism	Metabolism;Metabolism	Global and overview maps;Carbohydrate metabolism	HMDB0003418	Organic oxygen compounds	Organooxygen compounds	Carbohydrates and carbohydrate conjugates	87-81-0;20197-42-6	145.049	0.497067	M+H-2H2O, M+H-H2O, M+ACN+H	C6H12O6	76.6	-	metab_390	pos_392	pos	6.53	0.05602	6.417	0.03098
5,2',6'-Trihydroxy-7,8-dimethoxyflavone 2'-glucuronide	0.002641	0.01205	1.3326	1.2479	0.5376	-0.8954	yes	down	-	-	-	-	-	-	-	LMPK12111296	-	-	-	-	507.112	4.32195	M+H	C23H22O13	39.7	-	metab_6036	pos_6051	pos	2.889	1.44	5.374	0.5251
(+/-)-17,18-DiHETE	0.002107	0.01032	1.3313	1.288	0.866	-0.2075	yes	down	-	-	-	-	-	-	-	-	-	-	-	-	337.237	5.73763	M+H, M+Na	C20H32O4	49	-	metab_1293	pos_1295	pos	4.558	0.2618	5.263	0.3289
Methenamine	0.001889	0.009558	1.3311	1.2931	1.0149	0.0213	yes	up	-	-	-	-	-	-	-	HMDB0029598	Organoheterocyclic compounds	Triazinanes	1,3,5-triazinanes	100-97-0	141.113	8.31248	M+H	C6H12N4	57.1	-	metab_3906	pos_3917	pos	5.802	0.03983	5.717	0.0292
Oxoadipic acid	0.001812	0.009279	1.3306	1.2839	1.0238	0.0339	yes	up	C00322	Organic acids	Carboxylic acids	map01100;map00310;map01110;map00300;map01240;map01210;map01230;map00380	Metabolic pathways;Lysine degradation;Biosynthesis of secondary metabolites;Lysine biosynthesis;Biosynthesis of cofactors;2-Oxocarboxylic acid metabolism;Biosynthesis of amino acids;Tryptophan metabolism	Metabolism;Metabolism;Metabolism;Metabolism;Metabolism;Metabolism;Metabolism;Metabolism	Global and overview maps;Amino acid metabolism;Global and overview maps;Amino acid metabolism;Global and overview maps;Global and overview maps;Global and overview maps;Amino acid metabolism	3184-35-8;LMFA01170121;HMDB0000225	Organic acids and derivatives	Keto acids and derivatives	Medium-chain keto acids and derivatives	3184-35-8	161.044	0.326633	M+H	C6H8O5	40	-	metab_7975	pos_7992	pos	5.076	0.0629	4.958	0.02749
Suspensolide F	0.00135	0.007613	1.3293	1.3066	1.5709	0.6516	yes	up	C17429	-	-	-	-	-	-	HMDB0031918	Lipids and lipid-like molecules	Prenol lipids	Terpene glycosides	64703-86-2	501.191	5.79943	M+Na	C21H34O12	-	68.7	metab_3134	pos_3143	pos	5.264	0.2292	3.351	1.042
Menthone 1,2-glyceryl ketal	0.002492	0.01156	1.329	1.2516	1.0625	0.0874	yes	up	-	-	-	-	-	-	-	HMDB0036139	Lipids and lipid-like molecules	Prenol lipids	Monoterpenoids	63187-91-7	474.379	6.07333	M+Na, 2M+NH4	C13H24O3	-	68.4	metab_833	pos_835	pos	6.446	0.2303	6.067	0.02413
3,4,5-trihydroxy-6-{[4-hydroxy-1-(7-methoxy-2-oxo-2H-chromen-8-yl)-3-methylidenebutan-2-yl]oxy}oxane-2-carboxylic acid	0.001403	0.007776	1.3275	1.2995	2.3987	1.2623	yes	up	-	-	-	-	-	-	-	-	-	-	-	-	494.165	5.73763	M+ACN+H	C21H24O11	-	36.8	metab_3097	pos_3106	pos	5.709	0.1584	2.38	1.86
6-Acetyl-1,2,3,4-tetrahydropyridine	0.001951	0.009756	1.3267	1.29	1.0109	0.0156	yes	up	-	-	-	-	-	-	-	HMDB0030345	Organoheterocyclic compounds	Pyridines and derivatives	Hydropyridines	27300-27-2	108.081	7.5712	M+H-H2O, M+Na	C7H11NO	-	40.3	metab_965	pos_967	pos	7.337	0.04183	7.258	0.02057
Sesamolinol 4'-O-b-D-glucosyl (1->6)-O-b-D-glucoside	0.001927	0.009689	1.3266	1.2869	0.9296	-0.1053	yes	down	-	-	-	-	-	-	-	-	-	-	-	-	717.205	4.54723	M+Na-2H	C32H40O17	-	59	metab_11021	neg_3022	neg	5.506	0.1966	5.923	0.1469
1-Acetylindole	0.002311	0.011	1.3262	1.2846	1.1582	0.2119	yes	up	-	-	-	-	-	-	-	-	-	-	-	-	160.076	1.58555	M+H, M+NH4	C10H9NO	32.2	-	metab_578	pos_580	pos	7.175	0.2648	6.195	0.5302
Glycyl-Glutamate	0.002995	0.01316	1.3261	1.2383	1.0247	0.0353	yes	up	-	-	-	-	-	-	-	HMDB0028840	Organic acids and derivatives	Carboxylic acids and derivatives	Amino acids, peptides, and analogues	-	249.045	0.51755	M+H-H2O, M+2Na-H	C7H12N2O5	-	46.7	metab_531	pos_533	pos	6.792	0.06669	6.628	0.07874
Ascorbyl palmitate	0.002665	0.01213	1.3245	1.3045	1.0541	0.076	yes	up	-	-	-	-	-	-	-	LMFA07010788;HMDB0039883	Lipids and lipid-like molecules	Fatty Acyls	Fatty acid esters	137-66-6	449.231	6.01703	M+Cl	C22H38O7	-	38.2	metab_13431	neg_5444	neg	5.57	0.1051	5.284	0.142
L-3-Aminodihydro-2(3H)-furanone	0.002062	0.01016	1.3241	1.2685	1.0313	0.0444	yes	up	C02926	-	-	-	-	-	-	HMDB0029387	Organic acids and derivatives	Carboxylic acids and derivatives	Amino acids, peptides, and analogues	-	84.0449	0.4632	M+H-H2O	C4H7NO2	-	58.8	metab_7752	pos_7769	pos	5.94	0.06801	5.76	0.08248
Gly Leu	0.003264	0.0139	1.324	1.2502	0.9814	-0.0271	yes	down	-	-	-	-	-	-	-	-	-	-	-	-	189.123	1.9974	M+H	C8H16N2O3	79.3	-	metab_2351	pos_2359	pos	4.949	0.03649	5.043	0.0474
4'-O-methyl-(-)-epicatechin-3'-O-beta-glucuronide	0.003659	0.01497	1.3219	1.2252	0.8924	-0.1643	yes	down	-	-	-	-	-	-	-	-	-	-	-	-	475.125	5.1073	M-H2O-H	C23H26O12	-	30.4	metab_11164	neg_3165	neg	4.61	0.3312	5.166	0.144
(S)-alpha-Terpinyl glucoside	0.001883	0.009534	1.3211	1.277	1.0165	0.0236	yes	up	-	-	-	-	-	-	-	HMDB0029856	Organic oxygen compounds	Organooxygen compounds	Carbohydrates and carbohydrate conjugates	114673-99-3	281.172	6.35442	M+H-2H2O	C16H28O6	-	71.9	metab_4758	pos_4770	pos	6.235	0.05489	6.134	0.02237
2-hydroxyhexadecanoic acid	0.002606	0.01193	1.3204	1.3636	0.9433	-0.0843	yes	down	-	-	-	-	-	-	-	HMDB0031057	Lipids and lipid-like molecules	Fatty Acyls	Fatty acids and conjugates	16452-52-1	271.228	6.53455	M-H	C16H32O3	62	-	metab_13086	neg_5098	neg	5.885	0.1829	6.239	0.1192
LysoPE(0:0/18:3(6Z,9Z,12Z))	0.002958	0.01307	1.3202	1.248	1.0488	0.0687	yes	up	-	-	-	-	-	-	-	HMDB0011478	Lipids and lipid-like molecules	Glycerophospholipids	Glycerophosphoethanolamines	-	520.268	6.17102	M+FA-H	C23H42NO7P	-	54.9	metab_13318	neg_5330	neg	5.783	0.1448	5.514	0.08708
FAMPRIDINE	0.003	0.01318	1.3182	1.2487	1.0143	0.0205	yes	up	-	-	-	-	-	-	-	-	-	-	-	-	95.0608	8.47762	M+H	C5H6N2	69.6	-	metab_4135	pos_4147	pos	5.813	0.04291	5.731	0.02883
3,4,5-trihydroxy-6-[(4-hydroxy-3-methylbut-2-enoyl)oxy]oxane-2-carboxylic acid	0.001752	0.009064	1.3181	1.2936	0.9607	-0.0579	yes	down	-	-	-	-	-	-	-	-	-	-	-	-	313.057	3.12613	M+Na-2H	C11H16O9	-	51	metab_10561	neg_2560	neg	5.523	0.09084	5.749	0.09438
Daucic acid	0.003042	0.01329	1.3162	1.2397	0.9569	-0.0635	yes	down	-	-	-	-	-	-	-	HMDB0031665	Organic acids and derivatives	Hydroxy acids and derivatives	Beta hydroxy acids and derivatives	34098-52-7	203.019	1.57012	M-H	C7H8O7	-	41.9	metab_15437	neg_7461	neg	6.196	0.1546	6.475	0.08368
Calenduloside B	0.002538	0.0117	1.3152	1.3984	0.8748	-0.1929	yes	down	-	-	-	-	-	-	-	HMDB0039413	Lipids and lipid-like molecules	Prenol lipids	Terpene glycosides	34381-98-1	941.513	5.9121	M-H	C48H78O18	-	32.7	metab_11511	neg_3514	neg	4.047	0.3086	4.626	0.1746
3-phenyl-3,4-dihydro-2H-1-benzopyran-4,7-diol	0.002747	0.01241	1.3149	1.3165	0.7249	-0.4642	yes	down	-	-	-	-	-	-	-	-	-	-	-	-	284.128	4.82345	M+ACN+H	C15H14O3	-	54.3	metab_5881	pos_5895	pos	3.18	0.3599	4.387	0.6569
4-[5-(3-hydroxypropyl)-1-benzofuran-2-yl]-2-methoxyphenol	0.004935	0.01847	1.3142	1.2159	0.8995	-0.1529	yes	down	-	-	-	-	-	-	-	-	-	-	-	-	343.119	4.71525	M+FA-H	C18H18O4	-	91.8	metab_11055	neg_3056	neg	4.375	0.3073	4.864	0.1295
Androst-5-ene-3,17-dione	0.001751	0.009061	1.3141	1.3433	0.8898	-0.1685	yes	down	C20252	-	-	-	-	-	-	HMDB0062415	Lipids and lipid-like molecules	Steroids and steroid derivatives	Androstane steroids	571-36-8	287.2	5.73078	M+H-H2O, M+H	C19H26O2	-	30.8	metab_746	pos_748	pos	4.698	0.2096	5.28	0.2645
Ethyl (2E,4Z,7Z)-Decatrienoate	0.003512	0.01459	1.314	1.2273	0.97	-0.044	yes	down	-	-	-	-	-	-	-	HMDB0035376	Lipids and lipid-like molecules	Fatty Acyls	Fatty acid esters	142676-19-5	195.138	6.26527	M+H-2H2O, M+H, M+H-H2O	C12H18O2	30.5	-	metab_233	pos_235	pos	5.819	0.08808	5.999	0.07629
SQDG(16:0/18:3)	0.002994	0.01316	1.3135	1.2408	0.9581	-0.0618	yes	down	-	-	-	-	-	-	-	-	-	-	-	-	815.499	7.4063	M-H	C43H76O12S	56	-	metab_12009	neg_4021	neg	6.761	0.1275	7.057	0.1361
Yucalexin P21	0.00344	0.01438	1.3132	1.2354	1.0284	0.0403	yes	up	-	-	-	-	-	-	-	HMDB0036754	Lipids and lipid-like molecules	Prenol lipids	Diterpenoids	119626-54-9	337.273	8.33993	M+CH3OH+H	C20H32O2	-	55.2	metab_4224	pos_4236	pos	6.238	0.09878	6.066	0.04951
Cis-and trans-Ethyl 2,4-dimethyl-1,3-dioxolane-2-acetate	0.002753	0.01243	1.3114	1.2625	1.0141	0.0202	yes	up	-	-	-	-	-	-	-	-	-	-	-	-	206.138	8.27818	M+NH4	C9H16O4	-	57.7	metab_3862	pos_3873	pos	5.479	0.03917	5.403	0.02635
DICTAMNINE	0.002485	0.01153	1.3111	1.2752	1.0122	0.0175	yes	up	C10660	-	-	-	-	-	-	HMDB0251209	Organoheterocyclic compounds	Quinolines and derivatives	Furanoquinolines	484-29-7	200.07	7.67407	M+H	C12H9NO2	76.3	-	metab_4433	pos_4445	pos	6.221	0.04177	6.146	0.01928
PE(16:0/0:0)	0.003307	0.01402	1.3099	1.355	0.9145	-0.129	yes	down	-	-	-	-	-	-	-	LMGP02050002;HMDB0011503	Lipids and lipid-like molecules	Glycerophospholipids	Glycerophosphoethanolamines	53862-35-4	452.278	6.09402	M-H	C21H44NO7P	95.9	-	metab_11680	neg_3686	neg	5.55	0.2896	6.069	0.1625
3,4,5-trihydroxy-6-(2-oxoethoxy)oxane-2-carboxylic acid	0.003295	0.01399	1.3094	1.2487	0.93	-0.1047	yes	down	-	-	-	-	-	-	-	-	-	-	-	-	219.05	1.867	M+H-H2O, M+NH4, M+Na	C8H12O8	-	31.1	metab_136	pos_138	pos	5.354	0.2325	5.757	0.1108
Jasmolone glucoside	0.002934	0.01299	1.3066	1.2392	1.2429	0.3137	yes	up	-	-	-	-	-	-	-	HMDB0032870	Organic oxygen compounds	Organooxygen compounds	Carbohydrates and carbohydrate conjugates	-	683.328	5.82137	2M-H	C17H26O7	-	75.3	metab_11411	neg_3413	neg	4.467	0.4823	3.594	0.259
6-({8,9-dihydroxy-17-methoxy-10-oxo-2-oxatricyclo[13.2.2.1?,?]icosa-1(17),3,5,7(20),15,18-hexaen-4-yl}oxy)-3,4,5-trihydroxyoxane-2-carboxylic acid	0.001832	0.009352	1.306	1.2743	0.9607	-0.0578	yes	down	-	-	-	-	-	-	-	-	-	-	-	-	557.165	5.70332	M+Na	C26H30O12	-	68.7	metab_5628	pos_5642	pos	6.632	0.08498	6.903	0.1332
2beta-Hydroxytestosterone	0.002608	0.01194	1.3057	1.3265	0.8994	-0.1529	yes	down	C00550	Lipids	Phospholipids	map00600;map01100	Sphingolipid metabolism;Metabolic pathways	Metabolism;Metabolism	Lipid metabolism;Global and overview maps	HMDB0012654	Lipids and lipid-like molecules	Sphingolipids	Phosphosphingolipids	10390-14-4	303.197	6.05203	M-H	C19H28O3	-	62.5	metab_13399	neg_5412	neg	4.508	0.2799	5.012	0.1342
2,4,7-decatrienal	0.003775	0.01528	1.3049	1.2238	0.9542	-0.0676	yes	down	-	-	-	-	-	-	-	LMFA06000060	-	-	-	-	151.112	5.87485	M+H	C10H14O	44	-	metab_5420	pos_5433	pos	4.796	0.1358	5.026	0.06381
3,4,5-trihydroxy-6-({8-hydroxy-17-methoxy-10-oxo-2-oxatricyclo[13.2.2.1?,?]icosa-1(17),3,5,7(20),15,18-hexaen-4-yl}oxy)oxane-2-carboxylic acid	0.003047	0.01329	1.3044	1.2529	0.8402	-0.2513	yes	down	-	-	-	-	-	-	-	-	-	-	-	-	541.17	5.81315	M+Na	C26H30O11	-	84	metab_3148	pos_3157	pos	4.904	0.5255	5.837	0.2657
Threoninyl-Hydroxyproline	0.004098	0.0162	1.3022	1.2243	0.9058	-0.1427	yes	down	-	-	-	-	-	-	-	HMDB0029062	Organic acids and derivatives	Carboxylic acids and derivatives	Amino acids, peptides, and analogues	844641-04-9	213.087	0.464967	M-H2O-H, M+Na-2H	C9H16N2O5	-	34.9	metab_8352	neg_341	neg	4.339	0.1411	4.79	0.2633
3,4,5-trihydroxy-6-[3-hydroxy-2-(3-methylbut-2-en-1-yl)-5-[(E)-2-(2,4,6-trihydroxyphenyl)ethenyl]phenoxy]oxane-2-carboxylic acid	0.00241	0.01132	1.3014	1.2574	0.9452	-0.0813	yes	down	-	-	-	-	-	-	-	-	-	-	-	-	525.14	4.65225	M+Na-2H, M+Cl	C25H28O11	-	71.3	metab_8726	neg_716	neg	6.055	0.1888	6.406	0.09845
3-p-Coumaroyl-1,5-quinolactone	0.003235	0.01383	1.301	1.239	0.8977	-0.1557	yes	down	-	-	-	-	-	-	-	HMDB0029292	Phenylpropanoids and polyketides	Cinnamic acids and derivatives	Hydroxycinnamic acids and derivatives	-	685.176	4.84828	2M+FA-H	C16H16O7	-	64.8	metab_14077	neg_6097	neg	4.913	0.3313	5.473	0.1324
4-Amino-2-methylenebutanoic acid	0.002922	0.01297	1.3002	1.2636	1.0129	0.0184	yes	up	-	-	-	-	-	-	-	HMDB0030409	Organic acids and derivatives	Carboxylic acids and derivatives	Amino acids, peptides, and analogues	65370-67-4	98.0604	8.23705	M+H-H2O	C5H9NO2	-	38.9	metab_4379	pos_4391	pos	6.455	0.04114	6.373	0.03086
Stachyose	0.003096	0.01346	1.2998	1.2566	0.9221	-0.117	yes	down	C01613	-	-	map01100;map00052	Metabolic pathways;Galactose metabolism	Metabolism;Metabolism	Global and overview maps;Carbohydrate metabolism	HMDB0003553;470-55-3	Organic oxygen compounds	Organooxygen compounds	Carbohydrates and carbohydrate conjugates	10094-58-3;470-55-3;470-55-3	689.207	5.3047	M+Na	C24H42O21	68.6	-	metab_5764	pos_5778	pos	6.982	0.3554	7.572	0.1123
9,12-Octadecadiynoic Acid	0.004539	0.01747	1.2997	1.2144	0.9662	-0.0496	yes	down	-	-	-	-	-	-	-	HMDB0247623;LMFA01030540	Lipids and lipid-like molecules	Fatty Acyls	Fatty acids and conjugates	-	277.216	5.87485	M+H-H2O, M+H, M+H-2H2O	C18H28O2	63.3	-	metab_277	pos_279	pos	6.057	0.1235	6.269	0.07113
1,2-Dihydroxy-8-methylnaphthalene	0.004499	0.01735	1.2993	1.2073	0.9471	-0.0784	yes	down	C14084	-	-	-	-	-	-	-	-	-	-	-	175.075	4.53487	M+H	C11H10O2	46	-	metab_5960	pos_5975	pos	5.388	0.1884	5.689	0.07439
Val Trp	0.003349	0.01412	1.2992	1.2596	0.9606	-0.058	yes	down	-	-	-	-	-	-	-	-	-	-	-	-	304.165	2.94003	M+H	C16H21N3O3	42.4	-	metab_6548	pos_6563	pos	4.556	0.0765	4.743	0.09205
(1E,4Z,6a,8b,10a)-8-Angeloyloxy-10,15-dihydroxy-3-oxo-1,4,11(13)-germacratrien-12,6-olide	0.005328	0.01942	1.2987	1.1913	0.9498	-0.0744	yes	down	-	-	-	-	-	-	-	HMDB0032731	Lipids and lipid-like molecules	Prenol lipids	Terpene lactones	84588-88-5	357.134	3.86118	M-H2O-H	C20H24O7	-	72.1	metab_14454	neg_6474	neg	4.916	0.1419	5.176	0.1102
Genipin	0.002579	0.01186	1.2985	1.2944	1.0895	0.1237	yes	up	C09780	-	-	-	-	-	-	HMDB0035830	Lipids and lipid-like molecules	Prenol lipids	Monoterpenoids	6902-77-8	227.091	1.78467	M+H	C11H14O5	48.4	-	metab_6925	pos_6941	pos	4.589	0.1052	4.212	0.2059
Gibberellin A63	0.002298	0.01097	1.2984	1.2991	1.099	0.1361	yes	up	-	-	-	-	-	-	-	HMDB0035044	Lipids and lipid-like molecules	Prenol lipids	Diterpenoids	63351-80-4	371.149	5.88157	M+Na, M+CH3OH+H	C19H24O6	-	50.7	metab_781	pos_783	pos	5.353	0.1983	4.871	0.2132
3',6-Disinapoylsucrose	0.00291	0.01293	1.2963	1.265	0.9233	-0.1152	yes	down	-	-	-	-	-	-	-	-	-	-	-	-	719.218	4.55545	M+H-2H2O	C34H42O19	-	69.6	metab_2852	pos_2861	pos	5.702	0.2375	6.176	0.1789
4-Vinylguaiacol	0.005148	0.01899	1.2962	1.1928	0.9514	-0.0718	yes	down	C17883	-	-	-	-	-	-	HMDB0013744	Benzenoids	Phenols	Methoxyphenols	7786-61-0	151.075	3.67552	M+H	C9H10O2	53.5	-	metab_6290	pos_6305	pos	4.27	0.132	4.488	0.07137
Atractyligenin	0.002782	0.01253	1.2959	1.3544	0.9505	-0.0733	yes	down	-	-	-	-	-	-	-	HMDB0061114	Lipids and lipid-like molecules	Prenol lipids	Diterpenoids	-	317.212	6.05903	M-H	C20H30O3	-	91.3	metab_13391	neg_5404	neg	6.484	0.1697	6.822	0.1246
7b-Hydroxy-3-oxo-5b-cholanoic acid	0.002756	0.01244	1.2959	1.2595	1.0126	0.0181	yes	up	-	-	-	-	-	-	-	HMDB0000541	Lipids and lipid-like molecules	Steroids and steroid derivatives	Bile acids, alcohols and derivatives	77060-26-5	441.243	8.29877	M+K	C25H38O4	-	53.2	metab_4314	pos_4326	pos	5.769	0.04109	5.697	0.01722
1-Methyluric acid	0.002856	0.01275	1.2955	1.2538	0.778	-0.3622	yes	down	C16359	-	-	map00232	Caffeine metabolism	Metabolism	Biosynthesis of other secondary metabolites	708-79-2;HMDB0003099	Organoheterocyclic compounds	Imidazopyrimidines	Purines and purine derivatives	708-79-2	428.104	3.37258	2M+ACN+Na	C6H6N4O3	-	34	metab_2607	pos_2616	pos	3.742	0.5622	4.81	0.3595
6-({8,8-dimethyl-2-oxo-4-phenyl-2H,8H-pyrano[2,3-f]chromen-5-yl}oxy)-3,4,5-trihydroxyoxane-2-carboxylic acid	0.003657	0.01497	1.2942	1.2316	0.9035	-0.1464	yes	down	-	-	-	-	-	-	-	-	-	-	-	-	495.13	5.71632	M-H, M+FA-H	C26H24O10	-	30.2	metab_8809	neg_799	neg	5.861	0.3767	6.487	0.1538
3,4-Dihydroxyphenylvaleric acid	0.00599	0.02107	1.2938	1.1863	0.9634	-0.0537	yes	down	-	-	-	-	-	-	-	HMDB0029233	Benzenoids	Phenols	Benzenediols	-	233.081	4.43868	M+Na, 2M+ACN+Na	C11H14O4	-	68.5	metab_1319	pos_1321	pos	5.219	0.1065	5.417	0.08976
Valyl-Serine	0.002851	0.01274	1.2937	1.2662	1.0103	0.0148	yes	up	-	-	-	-	-	-	-	HMDB0029136	Organic acids and derivatives	Carboxylic acids and derivatives	Amino acids, peptides, and analogues	13588-94-8	237.145	6.39555	M+CH3OH+H	C8H16N2O4	-	36.5	metab_3586	pos_3596	pos	7.051	0.04183	6.979	0.01739
Hesperetin 7-glucoside	0.004231	0.0166	1.2934	1.2608	1.1859	0.246	yes	up	-	-	-	-	-	-	-	HMDB0030747	Lipids and lipid-like molecules	Prenol lipids	Sesquiterpenoids	2500-68-7	509.13	4.1552	M+FA-H	C22H24O11	-	61.4	metab_14345	neg_6365	neg	5.587	0.2275	4.711	0.5371
1-Octen-3-yl glucoside	0.005181	0.01906	1.2924	1.1945	0.9477	-0.0775	yes	down	-	-	-	-	-	-	-	HMDB0032959	Lipids and lipid-like molecules	Fatty Acyls	Fatty acyl glycosides	209863-00-3	327.124	3.60213	M+K-2H	C14H26O6	-	75.7	metab_14574	neg_6594	neg	5.309	0.1709	5.602	0.1062
Glaucarubolone 15-O-beta-D-glucopyranoside	0.004775	0.01808	1.2922	1.1993	0.9589	-0.0606	yes	down	-	-	-	-	-	-	-	HMDB0035036	Lipids and lipid-like molecules	Prenol lipids	Terpene lactones	89202-76-6	537.198	2.86008	M-H2O-H	C26H36O13	-	69.5	metab_14887	neg_6909	neg	5.853	0.1493	6.104	0.08152
2-Hydroxy-2,6,6-trimethylcyclohexanone	0.003388	0.01422	1.2915	1.2508	1.0317	0.045	yes	up	-	-	-	-	-	-	-	HMDB0037023	Organic oxygen compounds	Organooxygen compounds	Carbonyl compounds	7500-42-7	201.113	5.62535	M+FA-H	C9H16O2	-	32.7	metab_13872	neg_5892	neg	4.75	0.0763	4.604	0.05429
6-{[2-(1,2-dihydroxypropan-2-yl)-7-oxo-2H,3H,7H-furo[3,2-g]chromen-9-yl]oxy}-3,4,5-trihydroxyoxane-2-carboxylic acid	0.003602	0.01482	1.2899	1.2455	0.9062	-0.142	yes	down	-	-	-	-	-	-	-	-	-	-	-	-	419.097	5.46968	M+H-2H2O	C20H22O12	-	82.1	metab_5722	pos_5736	pos	4.852	0.2856	5.354	0.1547
Prostaglandin PGE2 1-glyceryl ester	0.004337	0.01691	1.2887	1.2788	1.0731	0.1018	yes	up	-	-	-	-	-	-	-	HMDB0013043	Lipids and lipid-like molecules	Fatty Acyls	Eicosanoids	-	463.21	5.89118	M+K-2H	C23H38O7	-	55.1	metab_11483	neg_3486	neg	5.432	0.2043	5.062	0.1381
1-Palmitoylglycerophosphoinositol	0.005525	0.01992	1.2885	1.2367	1.0385	0.0545	yes	up	-	-	-	-	-	-	-	HMDB0061695	Lipids and lipid-like molecules	Glycerophospholipids	Glycerophosphoinositols	1425501-12-7	593.273	8.33593	M-H, M+Na-2H	C25H49O12P	-	60.6	metab_9084	neg_1078	neg	6.258	0.1532	6.026	0.05087
Deoxycholic acid 3-glucuronide	0.003795	0.01536	1.2871	1.2405	0.9478	-0.0774	yes	down	C03033	-	-	map01100;map00040;map00053;map01240	Metabolic pathways;Pentose and glucuronate interconversions;Ascorbate and aldarate metabolism;Biosynthesis of cofactors	Metabolism;Metabolism;Metabolism;Metabolism	Global and overview maps;Carbohydrate metabolism;Carbohydrate metabolism;Global and overview maps	HMDB0002596;LMST05010046	Lipids and lipid-like molecules	Steroids and steroid derivatives	Steroidal glycosides	72504-58-6	607.291	6.41613	M+K	C30H48O10	-	42.5	metab_3598	pos_3608	pos	6.953	0.1105	7.336	0.2246
3-[2-(hydroxymethyl)-5-methoxy-2-methyl-2H-chromen-6-yl]-1-(4-hydroxyphenyl)prop-2-en-1-one	0.002122	0.01038	1.2866	1.3109	0.8294	-0.2699	yes	down	-	-	-	-	-	-	-	-	-	-	-	-	385.164	5.8063	M+CH3OH+H	C21H20O5	-	72.4	metab_5540	pos_5553	pos	4.34	0.4585	5.233	0.2705
3,4,5-trihydroxy-6-({7-oxo-7H-furo[3,2-g]chromen-4-yl}oxy)oxane-2-carboxylic acid	0.002811	0.01261	1.2857	1.2449	1.0638	0.0893	yes	up	-	-	-	-	-	-	-	HMDB0129424	Organic oxygen compounds	Organooxygen compounds	Carbohydrates and carbohydrate conjugates	-	413.026	1.57712	M+Cl	C17H14O10	-	76.1	metab_10068	neg_2067	neg	6.051	0.09439	5.688	0.2058
Macrophyllic acid A	0.00479	0.01812	1.2851	1.2176	0.936	-0.0954	yes	down	-	-	-	-	-	-	-	LMPR0103320001	-	-	-	-	235.169	5.83373	M+H	C15H22O2	53	-	metab_5487	pos_5500	pos	4.932	0.1814	5.269	0.1394
Proline betaine	0.006832	0.02307	1.2827	1.1844	0.9217	-0.1176	yes	down	C10172	-	-	-	-	-	-	HMDB0004827	Organic acids and derivatives	Carboxylic acids and derivatives	Amino acids, peptides, and analogues	471-87-4	144.102	0.551383	M+H	C7H13NO2	34.5	-	metab_7542	pos_7559	pos	4.78	0.15	5.186	0.2521
6-({8,14-dihydroxy-17-methoxy-10-oxo-2-oxatricyclo[13.2.2.1?,?]icosa-1(17),3,5,7(20),15,18-hexaen-4-yl}oxy)-3,4,5-trihydroxyoxane-2-carboxylic acid	0.003666	0.01498	1.2827	1.2266	0.9008	-0.1506	yes	down	-	-	-	-	-	-	-	-	-	-	-	-	555.151	5.66032	M+Na-2H	C26H30O12	-	62.7	metab_11299	neg_3300	neg	5.324	0.2009	5.91	0.3234
Ser Cys Gly Ser	0.003503	0.01457	1.2821	1.2726	1.3519	0.435	yes	up	-	-	-	-	-	-	-	-	-	-	-	-	353.116	5.84743	M+H	C11H20N4O7S	59.9	-	metab_3176	pos_3185	pos	3.584	0.1705	2.651	0.5774
2-Dodecylbenzenesulfonic acid	0.004008	0.01595	1.2806	1.2549	1.0222	0.0317	yes	up	-	-	-	-	-	-	-	HMDB0031031	Benzenoids	Benzene and substituted derivatives	Benzenesulfonic acids and derivatives	-	325.184	7.67915	M-H	C18H30O3S	-	79.2	metab_12046	neg_4058	neg	7.398	0.0932	7.237	0.05187
Poly-g-D-glutamate	0.003555	0.01469	1.2799	1.2263	0.8271	-0.2738	yes	down	C05723	-	-	-	-	-	-	HMDB0004135	Organic acids and derivatives	Carboxylic acids and derivatives	Amino acids, peptides, and analogues	-	563.152	5.81315	M+2Na-H	C20H30N4O12	-	69.8	metab_3149	pos_3158	pos	4.244	0.4645	5.131	0.336
Cysteinyl-Glutamine	0.005288	0.01932	1.2778	1.2238	0.8318	-0.2657	yes	down	-	-	-	-	-	-	-	HMDB0028773	Organic acids and derivatives	Carboxylic acids and derivatives	Amino acids, peptides, and analogues	-	543.151	4.96028	2M+FA-H	C8H15N3O4S	-	60.4	metab_11135	neg_3136	neg	4.273	0.5072	5.137	0.3138
[6]-Gingerdiol 3,5-diacetate	0.003033	0.01327	1.2774	1.3142	0.8947	-0.1605	yes	down	-	-	-	-	-	-	-	HMDB0040568	Lipids and lipid-like molecules	Fatty Acyls	Fatty alcohol esters	143615-75-2	361.202	5.93303	M-H2O-H, M+FA-H	C21H32O6	-	55.5	metab_8872	neg_862	neg	5.099	0.3745	5.699	0.05599
NORETHINDRONE ACETATE	0.004284	0.01673	1.2764	1.2497	1.0216	0.0308	yes	up	C08152	-	-	-	-	-	-	HMDB0255731	Lipids and lipid-like molecules	Steroids and steroid derivatives	Steroid esters	51-98-9	339.2	6.9141	M-H	C22H28O3	32.2	-	metab_11965	neg_3977	neg	7.252	0.08942	7.099	0.0492
Fumonisin B2	0.003305	0.01401	1.2755	1.2506	0.752	-0.4112	yes	down	C19242	-	-	-	-	-	-	HMDB0034703;LMSP01080023	Organic acids and derivatives	Carboxylic acids and derivatives	Fumonisins	116355-84-1	706.4	5.82002	M+H	C34H59NO14	59.2	-	metab_5505	pos_5518	pos	3.411	0.3666	4.536	0.618
PA(15:0/18:0)	0.003948	0.01579	1.2744	1.3565	0.9374	-0.0933	yes	down	C00416	Lipids	Phospholipids	map01100;map00564;map01110;map00561;map04070	Metabolic pathways;Glycerophospholipid metabolism;Biosynthesis of secondary metabolites;Glycerolipid metabolism;Phosphatidylinositol signaling system	Metabolism;Metabolism;Metabolism;Metabolism;Environmental Information Processing	Global and overview maps;Lipid metabolism;Global and overview maps;Lipid metabolism;Signal transduction	HMDB0114814;LMGP10010916	Lipids and lipid-like molecules	Glycerophospholipids	Glycerophosphates	-	683.466	8.23088	M+Na-2H	C36H71O8P	-	59.7	metab_12841	neg_4853	neg	5.973	0.2539	6.372	0.06475
8-8'-Dehydrodiferulic acid	0.003587	0.01478	1.2743	1.2236	1.0695	0.097	yes	up	-	-	-	-	-	-	-	-	-	-	-	-	367.083	2.1602	M-H2O-H	C20H18O8	-	47.8	metab_10230	neg_2229	neg	5.645	0.06179	5.278	0.2295
2-Pyrrolidinone	0.003755	0.01522	1.2713	1.2464	1.0111	0.0159	yes	up	C11118	-	-	-	-	-	-	HMDB0002039	Organoheterocyclic compounds	Pyrrolidines	Pyrrolidones	616-45-5	171.113	8.25763	M+ACN+H, 2M+H, 2M+NH4	C4H7NO	-	30.3	metab_242	pos_244	pos	6.293	0.0405	6.224	0.01852
Val Val Ser Lys	0.004921	0.01846	1.2709	1.1971	1.0999	0.1373	yes	up	-	-	-	-	-	-	-	-	-	-	-	-	432.28	2.86452	M+H	C19H37N5O6	50.2	-	metab_6568	pos_6583	pos	5.319	0.322	4.836	0.06809
Aniline	0.004384	0.01705	1.2692	1.2345	1.0101	0.0145	yes	up	C00292	-	-	-	-	-	-	HMDB0003012	Benzenoids	Benzene and substituted derivatives	Aniline and substituted anilines	62-53-3	94.0655	7.6192	M+H	C6H7N	69.3	-	metab_3794	pos_3805	pos	7.308	0.04131	7.235	0.02622
6-hydroxy-2-(4-hydroxyphenyl)-7,8-dimethoxy-3,4-dihydro-2H-1-benzopyran-4-one	0.007937	0.02575	1.2674	1.1531	0.9646	-0.052	yes	down	-	-	-	-	-	-	-	-	-	-	-	-	358.128	3.82727	M+ACN+H	C17H16O6	-	66.3	metab_6221	pos_6236	pos	4.822	0.086	4.999	0.09876
Brosimacutin G	0.004971	0.01855	1.2663	1.1957	0.9661	-0.0498	yes	down	-	-	-	-	-	-	-	LMPK12120035	-	-	-	-	357.133	4.97467	M+H	C20H20O6	50.4	-	metab_5846	pos_5860	pos	5.748	0.1121	5.95	0.08018
Arg Tyr	0.005684	0.02031	1.266	1.21	0.8461	-0.2411	yes	down	-	-	-	-	-	-	-	-	-	-	-	-	338.182	1.02285	M+H	C15H23N5O4	52.2	-	metab_2173	pos_2179	pos	4.013	0.3458	4.743	0.3757
Austalide E	0.002702	0.01227	1.2652	1.2885	0.9073	-0.1404	yes	down	-	-	-	-	-	-	-	HMDB0034076	Organoheterocyclic compounds	Benzopyrans	1-benzopyrans	81543-05-7	577.206	5.8063	M+2Na-H	C28H36O10	-	34.9	metab_5536	pos_5549	pos	5.353	0.2881	5.9	0.1772
4-Methoxybenzenepropanol 1-(2-sulfoglucoside)	0.00497	0.01855	1.2638	1.2106	0.8264	-0.2751	yes	down	-	-	-	-	-	-	-	HMDB0034757	Lipids and lipid-like molecules	Fatty Acyls	Fatty acyl glycosides	217971-99-8	445.061	0.451067	M+K-2H	C16H24O10S	-	41.3	metab_16402	neg_8429	neg	4.161	0.5249	5.035	0.2849
2-Cyclopentene-1,4-dione	0.003982	0.01588	1.2628	1.2229	1.0277	0.0394	yes	up	-	-	-	-	-	-	-	-	-	-	-	-	97.0288	1.57183	M+H	C5H4O2	70.7	-	metab_2275	pos_2281	pos	6.166	0.02908	6	0.1057
Blumealactone A	0.00448	0.01732	1.2619	1.2169	1.0114	0.0163	yes	up	-	-	-	-	-	-	-	HMDB0036665	Lipids and lipid-like molecules	Prenol lipids	Monoterpenoids	111545-46-1	387.18	6.26527	M+Na	C20H28O6	-	52.6	metab_4840	pos_4852	pos	7.547	0.04666	7.462	0.03303
3-Dehydroquinate	0.005532	0.01993	1.2619	1.2172	1.0517	0.0727	yes	up	C00944	-	-	map01100;map00400;map01110;map01230	Metabolic pathways;Phenylalanine, tyrosine and tryptophan biosynthesis;Biosynthesis of secondary metabolites;Biosynthesis of amino acids	Metabolism;Metabolism;Metabolism;Metabolism	Global and overview maps;Amino acid metabolism;Global and overview maps;Global and overview maps	HMDB0012710	Organic acids and derivatives	Hydroxy acids and derivatives	Alpha hydroxy acids and derivatives	10534-44-8	171.029	1.3091	M-H2O-H, M-H	C7H10O6	-	34	metab_8410	neg_399	neg	5.639	0.1659	5.362	0.09918
6-(2,4-dihydroxyphenyl)-2-(2,6-dihydroxyphenyl)-5-hydroxy-4-methylcyclohex-3-ene-1-carboxylic acid	0.005352	0.01949	1.2602	1.227	0.9174	-0.1243	yes	down	-	-	-	-	-	-	-	-	-	-	-	-	355.117	3.82042	M+H-H2O, M+H	C20H20O7	-	72.4	metab_1361	pos_1363	pos	5.277	0.3158	5.752	0.08924
Veranisatin B	0.004495	0.01735	1.2579	1.2048	0.9089	-0.1378	yes	down	-	-	-	-	-	-	-	HMDB0040664	Lipids and lipid-like molecules	Prenol lipids	Terpene lactones	153445-93-3	389.142	3.2352	M+CH3OH+H	C16H20O9	-	33.8	metab_6464	pos_6479	pos	5.09	0.2374	5.6	0.247
3-Hydroxynonyl acetate	0.004027	0.01601	1.2557	1.2339	1.0111	0.016	yes	up	-	-	-	-	-	-	-	LMFA07010753;HMDB0032443	Lipids and lipid-like molecules	Fatty Acyls	Fatty alcohol esters	60826-15-5	225.145	8.21648	M+Na	C11H22O3	-	34	metab_3833	pos_3844	pos	6.001	0.03925	5.935	0.01887
Aminoacetone	0.006742	0.02286	1.2554	1.1921	0.9334	-0.0995	yes	down	C01888	-	-	map01100;map00260	Metabolic pathways;Glycine, serine and threonine metabolism	Metabolism;Metabolism	Global and overview maps;Amino acid metabolism	HMDB0002134;298-08-8	Organic oxygen compounds	Organooxygen compounds	Carbonyl compounds	298-08-8	74.0606	1.32467	M+H	C3H7NO	88	-	metab_7074	pos_7090	pos	4.664	0.04983	4.997	0.2347
3,5,7-Octatriyn-1-ol	0.00583	0.02066	1.2532	1.2614	0.9785	-0.0314	yes	down	-	-	-	-	-	-	-	HMDB0038998	Lipids and lipid-like molecules	Fatty Acyls	Fatty alcohols	6071-20-1	163.039	3.74917	M-H, M+FA-H	C8H6O	-	47.2	metab_8647	neg_637	neg	6.13	0.08634	6.265	0.03909
Hexylresorcinol	0.004629	0.01773	1.25	1.2211	1.0222	0.0317	yes	up	-	-	-	-	-	-	-	HMDB0032567	Benzenoids	Phenols	Benzenediols	136-77-6	239.129	6.34563	M+FA-H	C12H18O2	-	47.9	metab_13166	neg_5178	neg	6.166	0.08134	6.032	0.03836
6-[2-(carboxymethyl)-5-hydroxy-3-methoxy-4-(3-methylbut-2-en-1-yl)phenoxy]-3,4,5-trihydroxyoxane-2-carboxylic acid	0.005454	0.01976	1.2497	1.1885	1.0733	0.102	yes	up	-	-	-	-	-	-	-	-	-	-	-	-	487.146	3.11212	M+FA-H	C20H26O11	-	35.7	metab_14795	neg_6817	neg	5.435	0.1548	5.064	0.2059
2-Methyl-3-oxopropanoic acid	0.003866	0.01558	1.2478	1.2268	1.0204	0.0292	yes	up	C00349	-	-	map00280	Valine, leucine and isoleucine degradation	Metabolism	Amino acid metabolism	HMDB0304000;HMDB0001172	Organic oxygen compounds	Organooxygen compounds	Carbonyl compounds	6236-08-04	85.0289	0.497067	M+H-H2O	C4H6O3	-	34.3	metab_7718	pos_7735	pos	6.192	0.07443	6.068	0.03262
Ethyl 2-methyl-3,4-pentadienoate	0.005788	0.02056	1.2476	1.207	1.0093	0.0133	yes	up	-	-	-	-	-	-	-	LMFA07010858;HMDB0037196	Lipids and lipid-like molecules	Fatty Acyls	Fatty acid esters	60523-21-9	105.07	5.8953	M+H-2H2O	C8H12O2	-	44.2	metab_5375	pos_5388	pos	5.988	0.03045	5.933	0.02277
Lys Leu Gln	0.006589	0.0225	1.2467	1.1729	1.1086	0.1488	yes	up	-	-	-	-	-	-	-	-	-	-	-	-	388.254	2.69917	M+H	C17H33N5O5	73.6	-	metab_6606	pos_6621	pos	5.133	0.3478	4.63	0.0958
2-HYDROXY-3,4-DIMETHOXYBENZOIC ACID	0.003946	0.01579	1.2465	1.2364	0.9646	-0.052	yes	down	-	-	-	-	-	-	-	-	-	-	-	-	197.045	3.12613	M-H	C9H10O5	49.2	-	metab_14790	neg_6812	neg	5.288	0.08708	5.482	0.09289
1,2,3-Trihydroxybenzene	0.005464	0.01977	1.2459	1.2178	1.0112	0.016	yes	up	C01108	-	-	-	-	-	-	HMDB0013674	Benzenoids	Phenols	Benzenetriols and derivatives	87-66-1	127.039	0.312867	M+H-H2O, M+H, M+NH4	C6H6O3	47.5	-	metab_402	pos_404	pos	6.891	0.04771	6.815	0.02219
PGF2alpha 1,15-lactone	0.005727	0.02042	1.2453	1.194	0.8991	-0.1535	yes	down	-	-	-	-	-	-	-	-	-	-	-	-	337.237	5.66217	M+H, M+Na	C20H32O4	67.5	-	metab_743	pos_745	pos	4.649	0.2304	5.171	0.2833
1,2-Epoxybutane	0.004776	0.01808	1.2415	1.2048	1.055	0.0772	yes	up	C19237	-	-	-	-	-	-	-	-	-	-	106-88-7	73.0654	1.57183	M+H	C4H8O	80.8	-	metab_2274	pos_2280	pos	4.623	0.0451	4.382	0.1568
Corchorifatty acid F	0.007223	0.024	1.2411	1.1657	0.9714	-0.0419	yes	down	-	-	-	-	-	-	-	HMDB0035919	Lipids and lipid-like molecules	Fatty Acyls	Lineolic acids and derivatives	95341-44-9	327.218	5.83532	M-H, 2M-H, M+Na-2H, M+Cl	C18H32O5	-	71.6	metab_8024	neg_13	neg	7.47	0.1207	7.69	0.1061
5'-Deoxy-5'-(methylthio)adenosine	0.003512	0.01459	1.2403	1.2353	1.0449	0.0634	yes	up	C00170	-	-	map01100;map00270;map00908	Metabolic pathways;Cysteine and methionine metabolism;Zeatin biosynthesis	Metabolism;Metabolism;Metabolism	Global and overview maps;Amino acid metabolism;Metabolism of terpenoids and polyketides	-	-	-	-	2457-80-9	298.096	2.72662	M+H	C11H15N5O3S	91.6	-	metab_6603	pos_6618	pos	5.816	0.1294	5.566	0.09636
Neohesperidose	0.006065	0.02125	1.24	1.3288	1.0662	0.0925	yes	up	C08244	-	-	-	-	-	-	HMDB0302540;HMDB0029523	Organic oxygen compounds	Organooxygen compounds	Carbohydrates and carbohydrate conjugates	17074-02-1	347.098	2.23703	M+Na-2H	C12H22O10	-	56.2	metab_10274	neg_2273	neg	5.119	0.1349	4.801	0.1803
EUPATORIOCHROMENE	0.007639	0.02503	1.2398	1.1617	0.9399	-0.0894	yes	down	C09006	-	-	-	-	-	-	-	-	-	-	19013-03-7	219.101	4.45928	M+H	C13H14O3	37.4	-	metab_2832	pos_2841	pos	5.586	0.2433	5.943	0.09982
5-O-Methylleridol	0.008383	0.02685	1.2394	1.1501	0.9349	-0.0971	yes	down	-	-	-	-	-	-	-	LMPK12140200	-	-	-	-	329.138	4.3837	M+H	C19H20O5	44.6	-	metab_2810	pos_2819	pos	5.444	0.2681	5.823	0.09236
4-Hydroxymethylpyrazole	0.005791	0.02056	1.2389	1.2248	1.0133	0.019	yes	up	-	-	-	-	-	-	-	HMDB0060768	Organoheterocyclic compounds	Azoles	Pyrazoles	25222-43-9	116.082	8.31248	M+NH4	C4H6N2O	-	48.8	metab_4288	pos_4300	pos	5.269	0.03963	5.2	0.02874
Ligustroside	0.005014	0.01864	1.2385	1.2171	0.8439	-0.2448	yes	down	-	-	-	-	-	-	-	HMDB0034751	Lipids and lipid-like molecules	Prenol lipids	Terpene glycosides	35897-92-8	569.165	5.8063	M+2Na-H	C25H32O12	-	45	metab_3140	pos_3149	pos	4.477	0.5418	5.305	0.1669
(1x,2x)-Guaiacylglycerol 3-glucoside	0.007084	0.02369	1.2382	1.1924	0.8721	-0.1975	yes	down	-	-	-	-	-	-	-	HMDB0040600	Lipids and lipid-like molecules	Fatty Acyls	Fatty acyl glycosides	7094-73-7	421.135	1.78783	M-H, M+FA-H	C16H24O10	-	34.7	metab_8462	neg_451	neg	4.71	0.5005	5.401	0.03759
DG(18:3(6Z,9Z,12Z)/18:3(9Z,12Z,15Z)/0:0)	0.005751	0.02048	1.2373	1.1964	0.9811	-0.0275	yes	down	C00165	-	-	-	-	-	-	HMDB0007279	Lipids and lipid-like molecules	Fatty Acyls	Lineolic acids and derivatives	-	613.482	6.21727	M+H-H2O, M+H	C39H64O5	41.4	-	metab_1136	pos_1138	pos	7.127	0.07092	7.264	0.06526
MGDG(18:3/18:3)	0.005325	0.01942	1.2364	1.1909	0.9768	-0.0338	yes	down	-	-	-	-	-	-	-	-	-	-	-	-	792.562	6.21727	M+NH4, M+Na	C45H74O10	37.3	-	metab_862	pos_864	pos	7.173	0.04933	7.343	0.1064
Notoginsenoside T1	0.006847	0.02311	1.235	1.2042	0.7582	-0.3993	yes	down	-	-	-	-	-	-	-	HMDB0039049	Lipids and lipid-like molecules	Prenol lipids	Triterpenoids	343962-53-8	651.409	5.95402	M-H	C36H60O10	-	83.7	metab_13510	neg_5523	neg	3.66	0.2701	4.827	0.7979
3-[2-(3,7-dimethylocta-2,6-dien-1-yl)-3,4-dihydroxyphenyl]propanoic acid	0.004236	0.01661	1.235	1.2353	0.836	-0.2585	yes	down	-	-	-	-	-	-	-	-	-	-	-	-	317.176	5.91907	M-H	C19H26O4	-	52.9	metab_11513	neg_3517	neg	3.715	0.4065	4.444	0.2644
6-(2-{8,8-dimethyl-2-oxo-2H,8H-pyrano[2,3-f]chromen-3-yl}-5-methoxyphenoxy)-3,4,5-trihydroxyoxane-2-carboxylic acid	0.009157	0.02861	1.2349	1.1689	0.8504	-0.2337	yes	down	-	-	-	-	-	-	-	-	-	-	-	-	559.179	3.65488	M+CH3OH+H	C27H26O11	-	84.9	metab_6297	pos_6312	pos	4.634	0.6092	5.449	0.1167
3-[(3-{[(4R)-3,4-dihydroxy-4-(hydroxymethyl)oxolan-2-yl]oxy}-4,5-dihydroxy-6-(hydroxymethyl)oxan-2-yl)oxy]-5,7-dihydroxy-2-(4-hydroxy-3-methoxyphenyl)-6-methoxy-4H-chromen-4-one	0.009259	0.02882	1.2347	1.1369	0.9324	-0.1009	yes	down	-	-	-	-	-	-	-	-	-	-	-	-	605.154	3.60002	M+H-2H2O	C28H32O17	-	72.6	metab_6319	pos_6334	pos	5.188	0.2712	5.564	0.09149
Deoxycoformycin	0.007011	0.0235	1.2342	1.295	1.0571	0.0801	yes	up	C02267	-	-	-	-	-	-	HMDB0014692;HMDB0245535	Organoheterocyclic compounds	Imidazodiazepines	_	53910-25-1	313.114	1.42878	M-H, M+FA-H	C11H16N4O4	39.6	-	metab_8419	neg_408	neg	5.834	0.1971	5.519	0.1152
Methuyl tanshinonate	0.007136	0.02379	1.2342	1.1741	0.8872	-0.1726	yes	down	-	-	-	-	-	-	-	HMDB0036636	Lipids and lipid-like molecules	Prenol lipids	Diterpenoids	18887-19-9	339.122	4.97467	M+H	C20H18O5	55.1	-	metab_2932	pos_2941	pos	4.468	0.4003	5.036	0.09922
5-(2-hydroxy-4-methoxyphenyl)-12,12-dimethyl-3,11,14-trioxatetracyclo[8.5.0.0?,?.0??,??]pentadeca-1(10),2(7),5,8-tetraen-4-one	0.008611	0.02737	1.232	1.1442	0.9462	-0.0798	yes	down	-	-	-	-	-	-	-	-	-	-	-	-	777.226	5.1213	2M+FA-H	C21H18O6	-	69.2	metab_11167	neg_3168	neg	5.695	0.1376	6.019	0.2007
Aloe-Emodin	0.00799	0.02589	1.2296	1.1815	0.9068	-0.1411	yes	down	C10294	-	-	-	-	-	-	LMPK13040002;HMDB0030829;MJDBOTE0001464	Benzenoids	Anthracenes	Anthraquinones	481-72-1	269.046	5.76535	M-H	C15H10O5	90.6	-	metab_13776	neg_5795	neg	5.254	0.2429	5.794	0.3185
2-[({3-[3,4-dihydroxy-5-(3,4,5-trihydroxybenzoyloxy)benzoyloxy]-2,4,5-trihydroxyphenyl}(hydroxy)methylidene)amino]acetic acid	0.006756	0.0229	1.2295	1.204	1.0789	0.1096	yes	up	-	-	-	-	-	-	-	-	-	-	-	-	528.042	0.5686	M-H2O-H	C23H17NO15	-	32.4	metab_16155	neg_8181	neg	5.345	0.2077	4.954	0.1899
3-(Methylthio)propyl acetate	0.008592	0.02732	1.2286	1.1537	0.9332	-0.0997	yes	down	-	-	-	-	-	-	-	HMDB0031717	Organic acids and derivatives	Carboxylic acids and derivatives	Carboxylic acid derivatives	16630-55-0	193.054	2.18112	M+FA-H	C6H12O2S	-	41.4	metab_10240	neg_2239	neg	4.708	0.1254	5.045	0.2199
2-({hydroxy[2,4,5-trihydroxy-3-(3,4,5-trihydroxybenzoyloxy)phenyl]methylidene}amino)acetic acid	0.004998	0.01862	1.2285	1.2138	1.0794	0.1103	yes	up	-	-	-	-	-	-	-	-	-	-	-	-	430.016	1.65413	M+Cl	C16H13NO11	-	51.2	metab_10083	neg_2082	neg	5.939	0.2376	5.502	0.1814
DG(16:0/18:3(9Z,12Z,15Z)/0:0)	0.007454	0.02461	1.2268	1.2377	0.9614	-0.0569	yes	down	C00165	-	-	-	-	-	-	HMDB0007105	Lipids and lipid-like molecules	Fatty Acyls	Lineolic acids and derivatives	-	573.487	8.22333	M+H-H2O	C37H66O5	-	48.6	metab_4383	pos_4395	pos	6.219	0.1652	6.469	0.07916
3'-carboxy-alpha-chromanol	0.009724	0.02991	1.2255	1.1333	0.9498	-0.0743	yes	down	-	-	-	-	-	-	-	-	-	-	-	-	323.127	3.60002	M+H-2H2O, M+H-H2O, M+Na, 2M+Na	C9H10O2	-	40.8	metab_70	pos_71	pos	5.713	0.2124	6.015	0.09456
5-amino-2,5-dihydroxy-3,4-diphenylpentanoic acid	0.00702	0.02352	1.2246	1.1647	1.3264	0.4076	yes	up	-	-	-	-	-	-	-	-	-	-	-	-	324.12	3.2352	M+Na	C17H19NO4	-	44.3	metab_2577	pos_2586	pos	4.364	0.6462	3.29	0.4349
Goshonoside F1	0.01022	0.03106	1.2235	1.1283	1.037	0.0524	yes	up	-	-	-	-	-	-	-	HMDB0038539	Lipids and lipid-like molecules	Prenol lipids	Terpene glycosides	90851-24-4	529.302	6.37352	M+Cl, M+FA-H	C26H44O8	-	42.1	metab_8970	neg_963	neg	6.31	0.163	6.085	0.06218
Indolylacryloylglycine	0.005597	0.02009	1.2232	1.1936	1.2897	0.367	yes	up	-	-	-	-	-	-	-	HMDB0006005	Organic acids and derivatives	Carboxylic acids and derivatives	Amino acids, peptides, and analogues	3475-68-1	227.081	3.57193	M+H-H2O	C13H12N2O3	-	49.3	metab_6344	pos_6359	pos	4.568	0.2286	3.542	0.6782
Tizoxanide glucuronide	0.01095	0.03279	1.2199	1.1261	0.8974	-0.1562	yes	down	-	-	-	-	-	-	-	HMDB0014649;HMDB0060643	Benzenoids	Benzene and substituted derivatives	Benzoic acids and derivatives	55981-09-4	422.031	2.63605	M-H2O-H	C16H15N3O10S	-	48	metab_14964	neg_6986	neg	4.425	0.2764	4.931	0.2867
PG(22:6(4Z,7Z,10Z,13Z,16Z,19Z)/20:2(11Z,14Z))	0.009142	0.02859	1.2197	1.1743	0.8823	-0.1806	yes	down	C00344	Lipids	Phospholipids	map01100;map00564	Metabolic pathways;Glycerophospholipid metabolism	Metabolism;Metabolism	Global and overview maps;Lipid metabolism	HMDB0116601;LMGP04010837	Lipids and lipid-like molecules	Glycerophospholipids	Glycerophosphoglycerols	-	883.486	8.30105	M+K-2H	C48H79O10P	-	93.3	metab_12162	neg_4174	neg	5.204	0.4837	5.898	0.2109
4-Hydroxyproline galactoside	0.005538	0.01994	1.2183	1.2152	0.9183	-0.123	yes	down	-	-	-	-	-	-	-	HMDB0029354	Lipids and lipid-like molecules	Fatty Acyls	Fatty alcohol esters	80185-44-0	326.144	2.79528	M+CH3OH+H	C11H19NO8	-	51.8	metab_6585	pos_6600	pos	4.618	0.2316	5.029	0.1682
Sambacin	0.008735	0.02764	1.2181	1.1477	0.9197	-0.1208	yes	down	-	-	-	-	-	-	-	HMDB0038883	Organic oxygen compounds	Organooxygen compounds	Carbohydrates and carbohydrate conjugates	85562-86-3	563.21	3.00175	M+Na, M+K, M+NH4	C26H36O12	-	78.9	metab_349	pos_351	pos	5.082	0.2978	5.526	0.152
6-[5]-ladderane-hexanoic acid	0.008888	0.028	1.2178	1.1755	0.9578	-0.0622	yes	down	-	-	-	-	-	-	-	LMFA01140003	-	-	-	-	275.2	5.83373	M+H-H2O, M+H, M+H-2H2O	C18H26O2	34.4	-	metab_283	pos_285	pos	6.697	0.1678	6.992	0.1474
Diplotropin	0.01109	0.03307	1.2132	1.1235	0.9372	-0.0935	yes	down	-	-	-	-	-	-	-	LMPK12020220	-	-	-	-	371.149	5.55905	M+H	C21H22O6	65	-	metab_5699	pos_5713	pos	4.824	0.1958	5.147	0.1627
Isoleucyl-Tryptophan	0.007147	0.02381	1.213	1.1919	1.2724	0.3475	yes	up	-	-	-	-	-	-	-	HMDB0028918	Organic acids and derivatives	Carboxylic acids and derivatives	Amino acids, peptides, and analogues	-	381.192	2.23148	M+ACN+Na	C17H23N3O3	-	30.6	metab_2408	pos_2416	pos	4.681	0.4457	3.679	0.5771
6-{[5,7-dihydroxy-2-(4-hydroxyphenyl)-4-oxo-4H-chromen-3-yl]oxy}-4,5-dihydroxy-2-methyloxan-3-yl (2E)-3-(4-hydroxyphenyl)prop-2-enoate	0.00792	0.02571	1.2118	1.1927	0.8153	-0.2946	yes	down	-	-	-	-	-	-	-	-	-	-	-	-	579.147	5.66217	M+H	C30H26O12	-	66.8	metab_5650	pos_5664	pos	4.246	0.6032	5.208	0.3788
5-Acetoxydihydrotheaespirane	0.007117	0.02375	1.2109	1.1986	1.0088	0.0127	yes	up	-	-	-	-	-	-	-	HMDB0040276	Organoheterocyclic compounds	Tetrahydrofurans	_	72541-09-4	287.221	6.29955	M+CH3OH+H	C15H26O3	-	43.4	metab_4794	pos_4806	pos	7.298	0.04133	7.234	0.02122
L-Glutamine	0.008658	0.02748	1.2051	1.1668	1.0345	0.0489	yes	up	C00064	Peptides	Amino acids	map01100;map00630;map00220;map00230;map01240;map02010;map00910;map01230;map00240;map00250;map00970;map00750	Metabolic pathways;Glyoxylate and dicarboxylate metabolism;Arginine biosynthesis;Purine metabolism;Biosynthesis of cofactors;ABC transporters;Nitrogen metabolism;Biosynthesis of amino acids;Pyrimidine metabolism;Alanine, aspartate and glutamate metabolism;Aminoacyl-tRNA biosynthesis;Vitamin B6 metabolism	Metabolism;Metabolism;Metabolism;Metabolism;Metabolism;Environmental Information Processing;Metabolism;Metabolism;Metabolism;Metabolism;Genetic Information Processing;Metabolism	Global and overview maps;Carbohydrate metabolism;Amino acid metabolism;Nucleotide metabolism;Global and overview maps;Membrane transport;Energy metabolism;Global and overview maps;Nucleotide metabolism;Amino acid metabolism;Translation;Metabolism of cofactors and vitamins	HMDB0003423;HMDB0000641;56-85-9	Organic acids and derivatives	Carboxylic acids and derivatives	Amino acids, peptides, and analogues	56-85-9;5959-95-5	145.061	0.694183	M-H2O-H, M-H	C5H10N2O3	71.6	-	metab_9042	neg_1036	neg	6.273	0.13	6.064	0.08886
CAMP	0.009209	0.02872	1.2036	1.1484	0.9505	-0.0732	yes	down	C00575	Nucleic acids	Cyclic nucleotides	map01100;map00230	Metabolic pathways;Purine metabolism	Metabolism;Metabolism	Global and overview maps;Nucleotide metabolism	HMDB0000058;60-92-4	Nucleosides, nucleotides, and analogues	Purine nucleotides	Cyclic purine nucleotides	60-92-4	328.045	1.42878	M-H	C10H12N5O6P	85.4	-	metab_15519	neg_7545	neg	5.073	0.1428	5.337	0.1417
4-Coumaroylshikimate	0.01332	0.03802	1.203	1.0982	0.9315	-0.1024	yes	down	C02947	-	-	map01100;map00941;map00940;map01110;map00945	Metabolic pathways;Flavonoid biosynthesis;Phenylpropanoid biosynthesis;Biosynthesis of secondary metabolites;Stilbenoid, diarylheptanoid and gingerol biosynthesis	Metabolism;Metabolism;Metabolism;Metabolism;Metabolism	Global and overview maps;Biosynthesis of other secondary metabolites;Biosynthesis of other secondary metabolites;Global and overview maps;Biosynthesis of other secondary metabolites	HMDB0304174	Phenylpropanoids and polyketides	Cinnamic acids and derivatives	Hydroxycinnamic acids and derivatives	-	321.096	5.64158	M+H	C16H16O7	35.5	-	metab_3066	pos_3075	pos	4.977	0.1801	5.343	0.2381
5,8-dihydroxy-2-(1-hydroxy-3-methoxy-4-oxocyclohexyl)-3,7-dimethoxy-4H-chromen-4-one	0.009882	0.03027	1.2008	1.1712	1.0232	0.0331	yes	up	-	-	-	-	-	-	-	-	-	-	-	-	401.088	6.23395	M+Na-2H	C18H20O9	-	63.2	metab_13266	neg_5278	neg	5.998	0.09174	5.862	0.05202
PE(16:1/0:0)	0.01174	0.0345	1.1999	1.1122	1.1701	0.2266	yes	up	-	-	-	-	-	-	-	-	-	-	-	-	450.263	6.03802	M-H	C21H42NO7P	52.8	-	metab_11642	neg_3648	neg	4.774	0.4331	4.08	0.3428
2-amino-6-hydroxyhexanoic acid	0.008398	0.02688	1.1998	1.1879	1.0093	0.0134	yes	up	-	-	-	-	-	-	-	-	-	-	-	-	130.086	8.30562	M+H-H2O, 2M+H, M+H	C6H13NO3	-	61.9	metab_245	pos_247	pos	6.404	0.03952	6.345	0.02072
(2R,3R)-3,3',4',7-Tetrahydroxyflavanone 7-O-alpha-L-Rhamnopyranoside	0.01062	0.032	1.1989	1.1274	0.8886	-0.1704	yes	down	-	-	-	-	-	-	-	-	-	-	-	-	435.128	5.55905	M+H	C21H22O10	-	86.7	metab_5698	pos_5712	pos	4.306	0.3685	4.846	0.2068
5-[(E)-2-(3,4-dihydroxyphenyl)ethenyl]-2-[(1E)-4-hydroxy-3-methylbut-1-en-1-yl]benzene-1,3-diol	0.01269	0.03669	1.1982	1.1035	0.9584	-0.0613	yes	down	-	-	-	-	-	-	-	-	-	-	-	-	311.127	3.60002	M+H-H2O, M+H	C19H20O5	-	36.5	metab_1389	pos_1391	pos	6.266	0.1968	6.538	0.09799
(R)-1-O-[b-D-Apiofuranosyl-(1->2)-b-D-glucopyranoside]-1,3-octanediol	0.007805	0.02542	1.1976	1.196	1.0089	0.0127	yes	up	-	-	-	-	-	-	-	HMDB0032798	Lipids and lipid-like molecules	Fatty Acyls	Fatty alcohols	-	419.261	6.34757	M+H-H2O	C21H40O9	-	55.5	metab_3550	pos_3559	pos	7.409	0.04478	7.344	0.01653
1-Naphthol	0.01235	0.03594	1.1941	1.1146	0.9293	-0.1058	yes	down	C11714	-	-	-	-	-	-	HMDB0012138	Benzenoids	Naphthalenes	Naphthols and derivatives	90-15-3	145.065	3.60002	M+H	C10H8O	62.3	-	metab_6327	pos_6342	pos	4.194	0.2435	4.513	0.0808
Gibberellin A67	0.01173	0.03449	1.1922	1.1196	0.9173	-0.1245	yes	down	-	-	-	-	-	-	-	HMDB0035049	Lipids and lipid-like molecules	Prenol lipids	Diterpenoids	105593-16-6	329.14	3.39913	M-H2O-H	C19H24O6	-	56.9	metab_10661	neg_2660	neg	4.839	0.3233	5.275	0.1275
(7'S,8'S)-4,7'-Epoxy-3,8'-bilign-7-ene-3',5-dimethoxy-4',9,9'-triol 4'-glucoside	0.01343	0.03821	1.1916	1.0986	0.9603	-0.0585	yes	down	-	-	-	-	-	-	-	-	-	-	-	-	538.228	4.39057	M+NH4	C26H32O11	-	59.6	metab_6015	pos_6030	pos	7.129	0.219	7.424	0.1011
6-C-beta-D-Xylopyranosyl-8-C-alpha-L-arabinopyranosylapigenin	0.009105	0.02851	1.1899	1.176	0.9405	-0.0886	yes	down	-	-	-	-	-	-	-	LMPK12110204	-	-	-	-	535.144	4.51427	M+H	C25H26O13	40.1	-	metab_5970	pos_5985	pos	6.633	0.2833	7.053	0.1481
NEOHESPERIDIN DIHYDROCHALCONE	0.007757	0.02528	1.1883	1.2379	1.2258	0.2938	yes	up	-	-	-	-	-	-	-	HMDB0030542	Phenylpropanoids and polyketides	Flavonoids	Flavones	20702-77-6	613.21	3.85475	M+H	C28H36O15	42	-	metab_2707	pos_2716	pos	4.858	0.3553	3.963	0.5569
12-Hydroxydodecanoic acid	0.00944	0.02921	1.1871	1.1688	0.7229	-0.4681	yes	down	C08317	-	-	-	-	-	-	HMDB0002059;HMDB0304547	Organic acids and derivatives	Hydroxy acids and derivatives	Medium-chain hydroxy acids and derivatives	505-95-3	234.206	5.66902	M+NH4	C12H24O3	-	79	metab_3075	pos_3084	pos	2.927	0.01263	4.049	0.858
PE(17:1/0:0)	0.01134	0.03365	1.1871	1.119	1.1853	0.2453	yes	up	-	-	-	-	-	-	-	LMGP02050008	-	-	-	-	464.278	6.07303	M-H	C22H44NO7P	54.7	-	metab_13371	neg_5384	neg	4.797	0.4365	4.047	0.4019
3-methyl pyruvic acid	0.01097	0.03283	1.1856	1.156	1.0129	0.0185	yes	up	C00109	Organic acids	Carboxylic acids	map01100;map01110;map00640;map00290;map01210;map00270;map01230;map00260;map00660	Metabolic pathways;Biosynthesis of secondary metabolites;Propanoate metabolism;Valine, leucine and isoleucine biosynthesis;2-Oxocarboxylic acid metabolism;Cysteine and methionine metabolism;Biosynthesis of amino acids;Glycine, serine and threonine metabolism;C5-Branched dibasic acid metabolism	Metabolism;Metabolism;Metabolism;Metabolism;Metabolism;Metabolism;Metabolism;Metabolism;Metabolism	Global and overview maps;Global and overview maps;Carbohydrate metabolism;Amino acid metabolism;Global and overview maps;Amino acid metabolism;Global and overview maps;Amino acid metabolism;Carbohydrate metabolism	LMFA01060002;HMDB0000005	Organic acids and derivatives	Keto acids and derivatives	Short-chain keto acids and derivatives	600-18-0	103.039	0.333533	M+H	C4H6O3	59.5	-	metab_7974	pos_7991	pos	5.493	0.04677	5.423	0.02911
10-Acetoxyoleuropein	0.009369	0.02907	1.1843	1.1389	0.9658	-0.0502	yes	down	-	-	-	-	-	-	-	HMDB0035216	Hydrocarbon derivatives	Tropones	Tropolones	-	643.189	4.29522	M+FA-H	C27H34O15	-	60.4	metab_14286	neg_6306	neg	5.339	0.115	5.528	0.08708
Gomphrenol	0.01041	0.03145	1.1808	1.142	0.8592	-0.2189	yes	down	-	-	-	-	-	-	-	LMPK12112878	-	-	-	-	315.049	5.66902	M+H	C16H10O7	41.9	-	metab_5646	pos_5660	pos	4.078	0.3069	4.746	0.4202
L-Aspartic Acid	0.01261	0.03651	1.1807	1.1247	1.0309	0.0439	yes	up	C00049	Peptides;Hormones and transmitters	Amino acids;Neurotransmitters	map01100;map00220;map01110;map00770;map00300;map01240;map01210;map00270;map01200;map00260;map01230;map00760;map00460;map00250;map00710;map00970;map00261;map02010;map00410;map00340	Metabolic pathways;Arginine biosynthesis;Biosynthesis of secondary metabolites;Pantothenate and CoA biosynthesis;Lysine biosynthesis;Biosynthesis of cofactors;2-Oxocarboxylic acid metabolism;Cysteine and methionine metabolism;Carbon metabolism;Glycine, serine and threonine metabolism;Biosynthesis of amino acids;Nicotinate and nicotinamide metabolism;Cyanoamino acid metabolism;Alanine, aspartate a…	Metabolism;Metabolism;Metabolism;Metabolism;Metabolism;Metabolism;Metabolism;Metabolism;Metabolism;Metabolism;Metabolism;Metabolism;Metabolism;Metabolism;Metabolism;Genetic Information Processing;Metabolism;Environmental Information Processing;Metabolism;Metabolism	Global and overview maps;Amino acid metabolism;Global and overview maps;Metabolism of cofactors and vitamins;Amino acid metabolism;Global and overview maps;Global and overview maps;Amino acid metabolism;Global and overview maps;Amino acid metabolism;Global and overview maps;Metabolism of cofactors and vitamins;Metabolism of other amino acids;Amino acid metabolism;Energy metabolism;Translation;Bio…	56-84-8;HMDB0000191	Organic acids and derivatives	Carboxylic acids and derivatives	Amino acids, peptides, and analogues	56-84-8	132.029	0.457983	M-H	C4H7NO4	80.9	-	metab_16391	neg_8418	neg	6.17	0.1252	5.985	0.08178
(2S,2'S)-Pyrosaccharopine	0.0131	0.03755	1.1798	1.1142	0.9271	-0.1092	yes	down	-	-	-	-	-	-	-	-	-	-	-	-	259.129	0.48335	M+H	C11H18N2O5	33.4	-	metab_7733	pos_7750	pos	5.188	0.1302	5.596	0.3049
D-Sedoheptulose 7-phosphate	0.01413	0.0398	1.1798	1.0954	0.9686	-0.0461	yes	down	C05382	-	-	map01100;map01110;map01200;map00710;map01230;map00030	Metabolic pathways;Biosynthesis of secondary metabolites;Carbon metabolism;Carbon fixation in photosynthetic organisms;Biosynthesis of amino acids;Pentose phosphate pathway	Metabolism;Metabolism;Metabolism;Metabolism;Metabolism;Metabolism	Global and overview maps;Global and overview maps;Global and overview maps;Energy metabolism;Global and overview maps;Carbohydrate metabolism	HMDB0001068;2646-35-7	Organic oxygen compounds	Organooxygen compounds	Carbohydrates and carbohydrate conjugates	89927-08-2;2646-35-7	289.033	0.749983	M-H	C7H15O10P	-	51.2	metab_16805	neg_1664	neg	5.763	0.1338	5.95	0.0774
2-(1,3-dihydroxy-4-oxocyclohexyl)-5-hydroxy-3,6,7-trimethoxy-4H-chromen-4-one	0.01158	0.03415	1.1789	1.1712	1.0228	0.0325	yes	up	-	-	-	-	-	-	-	-	-	-	-	-	401.088	5.77235	M+Na-2H	C18H20O9	-	70.4	metab_13770	neg_5789	neg	5.919	0.09401	5.787	0.04734
17-phenyl-18,19,20-trinor-prostaglandin E2	0.01124	0.03342	1.1775	1.168	1.0272	0.0387	yes	up	-	-	-	-	-	-	-	HMDB0062612	Lipids and lipid-like molecules	Fatty Acyls	Eicosanoids	-	407.187	6.9281	M+Na-2H	C23H30O5	-	71	metab_12998	neg_5010	neg	5.781	0.09972	5.628	0.06853
6-{5-[(E)-2-(3,4-dihydroxyphenyl)ethenyl]-3-hydroxy-2-[(1E)-3-methylbuta-1,3-dien-1-yl]phenoxy}-3,4,5-trihydroxyoxane-2-carboxylic acid	0.008627	0.02741	1.1773	1.1637	0.9051	-0.1439	yes	down	-	-	-	-	-	-	-	-	-	-	-	-	509.144	4.43182	M+Na	C25H26O10	-	64.3	metab_2828	pos_2837	pos	5.043	0.31	5.572	0.2489
L-2,3-Dihydrodipicolinate	0.01282	0.03696	1.1741	1.1395	1.0214	0.0305	yes	up	C03340	-	-	-	-	-	-	HMDB0303995;HMDB0012247	Organic acids and derivatives	Carboxylic acids and derivatives	Amino acids, peptides, and analogues	16052-12-3	183.05	0.50385	2M+3H2O+2H	C7H7NO4	-	31.8	metab_7695	pos_7712	pos	6.499	0.07302	6.363	0.08287
Fauronyl acetate	0.01194	0.03498	1.1725	1.1628	0.9604	-0.0583	yes	down	-	-	-	-	-	-	-	HMDB0036422	Lipids and lipid-like molecules	Prenol lipids	Sesquiterpenoids	2658-82-4	583.414	6.27212	M+Na, 2M+Na	C17H28O3	-	79.3	metab_1095	pos_1097	pos	6.771	0.1891	7.05	0.1182
4-hydroxy Nonenal	0.01229	0.03581	1.1705	1.1758	1.0087	0.0125	yes	up	-	-	-	-	-	-	-	-	-	-	-	-	139.112	6.29268	M+H-2H2O, 2M+Na, M+H, M+H-H2O	C9H16O2	47.4	-	metab_52	pos_53	pos	7.43	0.04527	7.366	0.02513
4'-Hydroxy-5,5'-diisopropyl-2,2'-dimethyl-3,4-biphenylquinone	0.007469	0.02464	1.1704	1.2687	0.8785	-0.1869	yes	down	-	-	-	-	-	-	-	-	-	-	-	-	313.179	5.85428	M+H-H2O, M+H	C20H24O3	-	38.7	metab_774	pos_776	pos	4.678	0.4656	5.325	0.08996
13S-HOTrE(gamma)	0.01297	0.0373	1.1695	1.104	0.9813	-0.0272	yes	down	-	-	-	-	-	-	-	LMFA02000173	-	-	-	-	293.212	6.00302	M-H, M+Na-2H	C18H30O3	66.7	-	metab_8897	neg_889	neg	6.414	0.09211	6.536	0.0363
(7'R,8'R)-4,7'-Epoxy-3',5-dimethoxy-4',9,9'-lignanetriol 9'-glucoside	0.01403	0.03958	1.1689	1.0961	0.9565	-0.0642	yes	down	-	-	-	-	-	-	-	-	-	-	-	-	521.203	3.60913	M-H	C26H34O11	-	82.7	metab_10730	neg_2729	neg	5.383	0.185	5.628	0.08113
Norfuraneol	0.01144	0.03385	1.1667	1.1261	1.0253	0.0361	yes	up	-	-	-	-	-	-	-	HMDB0031859	Organoheterocyclic compounds	Dihydrofurans	Furanones	19322-27-1	113.023	0.499283	M-H	C5H6O3	-	45.9	metab_16293	neg_8319	neg	5.748	0.09214	5.606	0.06481
Alpha-Terpineol propanoate	0.008674	0.02751	1.1665	1.1469	1.0165	0.0236	yes	up	-	-	-	-	-	-	-	HMDB0032052	Lipids and lipid-like molecules	Prenol lipids	Monoterpenoids	80-27-3	228.195	6.26527	M+NH4	C13H22O2	-	32.2	metab_4848	pos_4860	pos	6.783	0.0693	6.673	0.04561
5'-Deoxyadenosine	0.01542	0.04263	1.162	1.1155	1.0353	0.0501	yes	up	C05198	-	-	-	-	-	-	-	-	-	-	4754-39-6	252.109	1.57183	M+H, M+ACN+Na	C10H13N5O3	89.6	-	metab_1502	pos_1504	pos	5.745	0.1406	5.549	0.08546
1b,3a,7a-Trihydroxy-5b-cholanoic acid	0.009958	0.03046	1.1615	1.1292	0.9226	-0.1162	yes	down	-	-	-	-	-	-	-	HMDB0000414	Lipids and lipid-like molecules	Steroids and steroid derivatives	Bile acids, alcohols and derivatives	99598-04-6	409.294	5.97737	M+H	C24H40O5	-	38.8	metab_5199	pos_5212	pos	5.041	0.3162	5.464	0.08363
(3S,5R,6R,7E)-3,5,6-Trihydroxy-7-megastigmen-9-one	0.01177	0.03458	1.1615	1.1235	1.0149	0.0214	yes	up	-	-	-	-	-	-	-	HMDB0038736	Lipids and lipid-like molecules	Prenol lipids	Sesquiterpenoids	-	225.148	5.90902	M+H-H2O	C13H22O4	-	60.8	metab_5345	pos_5358	pos	5.514	0.05378	5.433	0.03609
6''-O-Acetylglycitin	0.01181	0.03465	1.1587	1.1417	0.9523	-0.0705	yes	down	-	-	-	-	-	-	-	-	-	-	-	-	533.13	4.50523	M+FA-H	C24H24O11	-	87.3	metab_14199	neg_6219	neg	6.831	0.2415	7.173	0.1267
13,14-dihydro-15-keto-PGA2	0.01004	0.03063	1.1578	1.2277	0.9369	-0.094	yes	down	-	-	-	-	-	-	-	LMFA03010033;HMDB0001244	Lipids and lipid-like molecules	Fatty Acyls	Eicosanoids	74872-89-2	335.221	5.78572	M+H, M+Na, M+K	C20H30O4	50.6	-	metab_180	pos_182	pos	5.747	0.2622	6.134	0.1446
CAY10503	0.01732	0.04652	1.1571	1.0736	0.9319	-0.1017	yes	down	-	-	-	-	-	-	-	-	-	-	-	-	279.101	4.15712	M+H	C18H14O3	47.3	-	metab_6095	pos_6110	pos	4.831	0.2881	5.184	0.0972
Diosmin	0.01308	0.0375	1.1565	1.1472	0.8569	-0.2228	yes	down	C10039	-	-	-	-	-	-	HMDB0029548	Phenylpropanoids and polyketides	Flavonoids	Flavonoid glycosides	520-27-4	609.181	4.24637	M+H, M+Na	C28H32O15	82.3	-	metab_1328	pos_1330	pos	5.001	0.6546	5.836	0.1803
Dihydroxyacetone (dimer)	0.0141	0.03973	1.1562	1.0965	1.0182	0.026	yes	up	-	-	-	-	-	-	-	HMDB0032222	Organoheterocyclic compounds	Dioxanes	1,4-dioxanes	62147-49-3	215.032	0.485467	M+Cl	C6H12O6	-	67.5	metab_16316	neg_8342	neg	7.377	0.1033	7.245	0.03509
Beta-D-Glucopyranuronic acid	0.0186	0.04915	1.1556	1.0867	0.9511	-0.0724	yes	down	C08350	-	-	-	-	-	-	HMDB0010314	Organic oxygen compounds	Organooxygen compounds	Carbohydrates and carbohydrate conjugates	29315-53-5	295.046	5.0443	M-H2O-H	C13H14O9	-	30.9	metab_14024	neg_6044	neg	4.975	0.1609	5.231	0.1549
4-methoxy-1-benzofuran-6-ol	0.01228	0.0358	1.1555	1.1662	1.0226	0.0323	yes	up	-	-	-	-	-	-	-	-	-	-	-	-	209.045	4.49823	M+FA-H	C9H8O3	-	30.3	metab_14203	neg_6223	neg	5.42	0.08129	5.3	0.05202
L-phenylalanyl-L-proline	0.01194	0.03498	1.1552	1.1119	0.973	-0.0394	yes	down	-	-	-	-	-	-	-	HMDB0011177	Organic acids and derivatives	Carboxylic acids and derivatives	Amino acids, peptides, and analogues	7669-65-0	263.139	2.99492	M+H	C14H18N2O3	92.3	-	metab_6533	pos_6548	pos	5.16	0.03615	5.303	0.1088
27-Norcholestanehexol	0.01252	0.03631	1.1545	1.1279	1.0929	0.1281	yes	up	-	-	-	-	-	-	-	LMST04020029;HMDB0002157	Lipids and lipid-like molecules	Steroids and steroid derivatives	Bile acids, alcohols and derivatives	91999-66-5	496.362	5.99793	M+ACN+H	C26H46O6	-	60.7	metab_3333	pos_3342	pos	5.778	0.2994	5.287	0.2592
Dodecanedioic acid	0.01623	0.04439	1.1543	1.0756	0.978	-0.0321	yes	down	C16308	-	-	map00592;map01110	alpha-Linolenic acid metabolism;Biosynthesis of secondary metabolites	Metabolism;Metabolism	Lipid metabolism;Global and overview maps	HMDB0000933;LMFA01170009;HMDB0000623	Lipids and lipid-like molecules	Fatty Acyls	Fatty acids and conjugates	693-23-2;6402-36-4	211.134	6.24788	M-H2O-H, M-H	C12H22O4	-	33.1	metab_16808	neg_940	neg	5.903	0.0915	6.036	0.06592
3-Isopropenylpentanedioic acid	0.01865	0.04923	1.1543	1.0625	0.9645	-0.0522	yes	down	-	-	-	-	-	-	-	HMDB0032352	Lipids and lipid-like molecules	Fatty Acyls	Fatty acids and conjugates	6839-75-4	137.06	4.53487	M+H-2H2O	C8H12O4	-	67.7	metab_2845	pos_2854	pos	5.833	0.1711	6.048	0.0772
6-({5,7-dihydroxy-2-[7-hydroxy-2-methyl-2-(4-methylpent-3-en-1-yl)-2H-chromen-6-yl]-4-oxo-3,4-dihydro-2H-1-benzopyran-6-yl}oxy)-3,4,5-trihydroxyoxane-2-carboxylic acid	0.01438	0.04042	1.1536	1.0932	0.9503	-0.0736	yes	down	-	-	-	-	-	-	-	-	-	-	-	-	579.186	3.97157	M+H-2H2O	C31H34O13	-	57.3	metab_6160	pos_6175	pos	5.845	0.2227	6.151	0.1197
3,6-Epoxy-5,5',6,6'-tetrahydro-b,b-carotene-3',5,5',6'-tetrol	0.01459	0.04091	1.152	1.1496	0.9634	-0.0537	yes	down	-	-	-	-	-	-	-	-	-	-	-	-	583.414	5.90902	M+H-2H2O	C40H58O5	-	82.6	metab_5333	pos_5346	pos	6.323	0.1764	6.563	0.09372
Pro Ser Thr	0.0134	0.03817	1.1504	1.1733	1.0279	0.0397	yes	up	-	-	-	-	-	-	-	-	-	-	-	-	304.15	0.449967	M+H	C12H21N3O6	81	-	metab_7769	pos_7786	pos	5.902	0.09947	5.742	0.08474
Phosphocholine	0.01873	0.04941	1.1501	1.0791	0.9704	-0.0434	yes	down	C00588	-	-	map01100;map00564	Metabolic pathways;Glycerophospholipid metabolism	Metabolism;Metabolism	Global and overview maps;Lipid metabolism	HMDB0001565	Organic nitrogen compounds	Organonitrogen compounds	Quaternary ammonium salts	107-73-3;3616-04-4	184.073	0.714917	M+H	C5H14NO4P	92.7	-	metab_7325	pos_7342	pos	6.777	0.1641	6.984	0.07564
2-{6-[2,4-dihydroxy-5-methoxy-3-(3-methylbut-2-en-1-yl)benzoyl]-5-(2,4-dihydroxyphenyl)-3-methylcyclohex-2-en-1-yl}-5-[(E)-2-(2,4-dihydroxyphenyl)ethenyl]benzene-1,3-diol	0.01112	0.03315	1.1496	1.1449	0.9338	-0.0988	yes	down	-	-	-	-	-	-	-	-	-	-	-	-	717.204	4.37922	M+K-2H	C40H40O10	-	54.1	metab_14241	neg_6261	neg	5.051	0.2237	5.409	0.1721
P-Methoxycinnamaldehyde	0.01732	0.04652	1.1475	1.0681	0.961	-0.0573	yes	down	C10475	-	-	-	-	-	-	HMDB0032611	Phenylpropanoids and polyketides	Cinnamaldehydes	_	1963-36-6;24680-50-0	163.075	4.05405	M+H	C10H10O2	42.1	-	metab_6131	pos_6146	pos	4.464	0.1353	4.645	0.07639
Oleuroside	0.02176	0.05528	1.1468	1.0623	1.1647	0.2199	yes	up	-	-	-	-	-	-	-	HMDB0035352	Lipids and lipid-like molecules	Prenol lipids	Sesquiterpenoids	116383-31-4	585.183	2.9791	M+FA-H	C25H32O13	-	80.1	metab_14850	neg_6872	neg	4.597	0.4705	3.947	0.3499
Sulfamethoxazole N4-hydroxylamine	0.01325	0.03789	1.1447	1.1497	0.8857	-0.1751	yes	down	-	-	-	-	-	-	-	HMDB0013852	Benzenoids	Benzene and substituted derivatives	Benzenesulfonamides	-	314.043	5.66032	M+FA-H	C10H11N3O4S	-	69.4	metab_11294	neg_3295	neg	5.069	0.4127	5.723	0.3379
1-O-E-Cinnamoyl-(6-arabinosylglucose)	0.018	0.04796	1.1441	1.1081	0.673	-0.5712	yes	down	-	-	-	-	-	-	-	HMDB0030294	Phenylpropanoids and polyketides	Cinnamic acids and derivatives	Cinnamic acid esters	181373-66-0	477.119	5.38732	M+Cl	C20H26O11	-	50	metab_11221	neg_3222	neg	3.594	1.503	5.34	0.1832
4-Hydroxy-2H-pyran-3-carboxaldehyde	0.01215	0.03548	1.1437	1.1137	1.0144	0.0207	yes	up	-	-	-	-	-	-	-	HMDB0031256	Organoheterocyclic compounds	Pyrans	_	26110-68-9	109.029	0.54475	M+H-H2O, M+NH4	C6H6O3	-	32.9	metab_1537	pos_1539	pos	5.552	0.059	5.473	0.02303
Methyl helianthenoate F glucoside	0.01635	0.04462	1.1435	1.2326	0.8859	-0.1748	yes	down	-	-	-	-	-	-	-	HMDB0040797	Lipids and lipid-like molecules	Fatty Acyls	Fatty acyl glycosides	-	337.125	3.46878	M+H-H2O	C17H22O8	-	94.6	metab_2622	pos_2631	pos	3.998	0.321	4.513	0.2976
Phenylalanyl-Tryptophan	0.01161	0.0342	1.143	1.1128	1.4104	0.4961	yes	up	-	-	-	-	-	-	-	HMDB0029006	Organic acids and derivatives	Carboxylic acids and derivatives	Amino acids, peptides, and analogues	24587-41-5	316.144	5.62095	M+H-2H2O	C20H21N3O3	-	52.1	metab_5674	pos_5688	pos	5.145	0.6448	3.648	1
Pro Leu	0.01469	0.04108	1.1425	1.09	0.9779	-0.0322	yes	down	-	-	-	-	-	-	-	-	-	-	-	-	229.154	2.64358	M+H	C11H20N2O3	37.6	-	metab_6622	pos_6637	pos	5.936	0.04587	6.07	0.1015
D-2-Aminobutyric acid	0.01339	0.03815	1.1423	1.1638	1.0156	0.0223	yes	up	C02261	-	-	-	-	-	-	HMDB0000650	Organic acids and derivatives	Carboxylic acids and derivatives	Amino acids, peptides, and analogues	2623-91-8	104.071	0.47665	M+H-H2O, M+H	C4H9NO2	61.3	-	metab_489	pos_491	pos	6.724	0.07132	6.621	0.04433
Aflatoxin M1	0.01248	0.03623	1.1405	1.3248	1.1112	0.1521	yes	up	C16756	-	-	-	-	-	-	HMDB0030479	Phenylpropanoids and polyketides	Coumarins and derivatives	Furanocoumarins	6795-23-9	329.065	5.79943	M+H	C17H12O7	40.6	-	metab_8000	pos_5562	pos	5.645	0.397	5.08	0.2236
Lamivudine sulfoxide	0.01675	0.04535	1.1403	1.1486	1.025	0.0356	yes	up	-	-	-	-	-	-	-	HMDB0060599	Nucleosides, nucleotides, and analogues	Nucleoside and nucleotide analogues	_	-	266.02	2.9371	M+Na-2H	C8H11N3O4S	-	41.9	metab_14863	neg_6885	neg	5.544	0.1056	5.409	0.04577
(S)-10,16-Dihydroxyhexadecanoic acid	0.01933	0.0506	1.1403	1.0611	0.974	-0.038	yes	down	C08285	-	-	map00073	Cutin, suberine and wax biosynthesis	Metabolism	Lipid metabolism	HMDB0037798	Lipids and lipid-like molecules	Fatty Acyls	Fatty acids and conjugates	69232-67-3	311.221	5.88845	M+H-H2O, M+Na	C16H32O4	-	41.6	metab_1245	pos_1247	pos	6.032	0.1321	6.193	0.0496
3,4-dihydroxy-1-methyl-4,5-diphenylpiperidine-2,6-dione	0.02618	0.06367	1.1367	1.0295	0.957	-0.0635	yes	down	-	-	-	-	-	-	-	-	-	-	-	-	356.114	3.81917	M+FA-H	C18H17NO4	-	70.6	metab_14474	neg_6494	neg	4.557	0.1453	4.762	0.1255
(R)-(+)-2-Pyrrolidone-5-carboxylic acid	0.01441	0.04047	1.1362	1.0966	1.0206	0.0294	yes	up	-	-	-	-	-	-	-	-	-	-	-	-	147.076	0.4632	M+H, M+NH4	C5H7NO3	71	-	metab_484	pos_486	pos	7.047	0.07624	6.905	0.08911
Methionyl-Asparagine	0.01353	0.0385	1.1357	1.0973	0.8617	-0.2147	yes	down	-	-	-	-	-	-	-	HMDB0028968	Organic acids and derivatives	Carboxylic acids and derivatives	Amino acids, peptides, and analogues	-	281.128	5.31845	M+NH4	C9H17N3O4S	-	41.9	metab_2994	pos_3003	pos	4.194	0.3996	4.867	0.379
Melleolide B	0.01375	0.03902	1.1349	1.16	1.1184	0.1614	yes	up	-	-	-	-	-	-	-	HMDB0038787	Lipids and lipid-like molecules	Prenol lipids	Sesquiterpenoids	101901-55-7	477.186	1.51698	M+2Na-H	C24H32O7	-	47.8	metab_2248	pos_2254	pos	4.94	0.1999	4.417	0.3802
N-Phenylacetylaspartic acid	0.018	0.04796	1.1331	1.0627	0.9407	-0.0882	yes	down	-	-	-	-	-	-	-	HMDB0029355	Organic acids and derivatives	Carboxylic acids and derivatives	Amino acids, peptides, and analogues	2752-32-1	252.086	3.02235	M+H	C12H13NO5	45.5	-	metab_6529	pos_6544	pos	4.345	0.1915	4.619	0.1393
4-ene-Valproic acid	0.01543	0.04265	1.1312	1.1465	1.0104	0.0149	yes	up	C16648	-	-	-	-	-	-	LMFA01030982;HMDB0013897;1575-72-0	Lipids and lipid-like molecules	Fatty Acyls	Fatty acids and conjugates	1575-72-0	165.088	5.98423	M+Na	C8H14O2	-	30.3	metab_5196	pos_5209	pos	5.841	0.04712	5.781	0.01691
Glutaconic acid	0.01785	0.04765	1.1292	1.1457	1.0181	0.0259	yes	up	C02214	-	-	-	-	-	-	HMDB0000620;LMFA01170109	Organic acids and derivatives	Carboxylic acids and derivatives	Dicarboxylic acids and derivatives	628-48-8;1724-02-3	111.008	6.55545	M-H2O-H	C5H6O4	-	40	metab_11899	neg_3910	neg	6.453	0.08385	6.338	0.05306
2-Propenal, 3-(1,3-benzodioxol-5-yl)-	0.02436	0.06036	1.1272	1.0275	0.9641	-0.0528	yes	down	-	-	-	-	-	-	-	-	-	-	-	-	177.054	5.64158	M+H	C10H8O3	43.4	-	metab_3065	pos_3074	pos	6.256	0.106	6.489	0.1874
Valproic acid glucuronide	0.01671	0.04529	1.1257	1.0765	0.9511	-0.0724	yes	down	-	-	-	-	-	-	-	HMDB0000901;60113-83-9	Organic oxygen compounds	Organooxygen compounds	Carbohydrates and carbohydrate conjugates	60113-83-9	365.145	2.60807	M+FA-H	C14H24O8	-	30.6	metab_10406	neg_2405	neg	5.658	0.1329	5.949	0.2105
3,4,5-trihydroxy-6-{3-hydroxy-4-[(E)-2-(5-hydroxy-2,2-dimethyl-2H-chromen-7-yl)ethenyl]phenoxy}oxane-2-carboxylic acid	0.01604	0.044	1.1245	1.1293	0.8564	-0.2236	yes	down	-	-	-	-	-	-	-	-	-	-	-	-	509.144	4.06092	M+Na	C25H26O10	-	59.1	metab_6127	pos_6142	pos	4.652	0.6154	5.432	0.239
7-Methylguanosine	0.01403	0.03958	1.1239	1.0937	1.0582	0.0817	yes	up	-	-	-	-	-	-	-	HMDB0005862;HMDB0001107	Nucleosides, nucleotides, and analogues	Purine nucleosides	_	20244-86-4;2140-77-4	337.081	1.58555	M+Na, M+K	C11H16N5O5+	-	69.1	metab_579	pos_581	pos	5.633	0.06583	5.323	0.2474
(1S,2S,4R,8S)-p-Menthane-1,2,8,9-tetrol 2-glucoside	0.01785	0.04765	1.1239	1.0741	0.9631	-0.0542	yes	down	-	-	-	-	-	-	-	HMDB0039975	Lipids and lipid-like molecules	Prenol lipids	Terpene glycosides	402593-52-6	387.166	2.81808	M+Na-2H	C16H30O9	-	30.8	metab_10473	neg_2472	neg	5.277	0.157	5.479	0.07681
Mevalonolactone	0.01106	0.03303	1.1225	1.1939	1.0186	0.0267	yes	up	-	-	-	-	-	-	-	HMDB0244840;HMDB0006024	Organoheterocyclic compounds	Lactones	Delta valerolactones	503-48-0	95.0495	1.17372	M+H-2H2O	C6H10O3	-	52.3	metab_2191	pos_2197	pos	5.626	0.04263	5.523	0.06848
Octanoylglucuronide	0.01704	0.04591	1.1213	1.1228	1.0252	0.0359	yes	up	-	-	-	-	-	-	-	HMDB0010347	Organic oxygen compounds	Organooxygen compounds	Carbohydrates and carbohydrate conjugates	99910-55-1	321.155	2.48563	M+H-H2O, M+H, M+H-2H2O	C14H24O8	-	38	metab_141	pos_143	pos	7.156	0.132	6.98	0.07302
U-75302	0.01332	0.03802	1.12	1.0987	0.9007	-0.1509	yes	down	-	-	-	-	-	-	-	-	-	-	-	-	362.268	6.01163	M+H	C22H35NO3	51.5	-	metab_3340	pos_3349	pos	4.763	0.3784	5.288	0.201
Allantoic acid	0.02682	0.06482	1.1191	1.0721	0.9449	-0.0818	yes	down	C00499	-	-	map01100;map00230	Metabolic pathways;Purine metabolism	Metabolism;Metabolism	Global and overview maps;Nucleotide metabolism	HMDB0001209	Organic acids and derivatives	Carboxylic acids and derivatives	Amino acids, peptides, and analogues	99-16-1	175.047	0.492317	M-H	C4H8N4O4	-	30.6	metab_16305	neg_8331	neg	4.441	0.2274	4.7	0.0898
{4-hydroxy-17-methoxy-10-oxo-2-oxatricyclo[13.2.2.1?,?]icosa-1(17),3,5,7(20),15,18-hexaen-8-yl}oxidanesulfonic acid	0.02633	0.06391	1.118	1.1029	0.9548	-0.0667	yes	down	-	-	-	-	-	-	-	-	-	-	-	-	843.199	4.24623	2M-H	C20H22O8S	-	38.6	metab_10927	neg_2928	neg	5.598	0.226	5.863	0.1062
RHOIFOLIN	0.01776	0.0475	1.1177	1.0779	0.8785	-0.1869	yes	down	C12627	-	-	map00944	Flavone and flavonol biosynthesis	Metabolism	Biosynthesis of other secondary metabolites	HMDB0038848;HMDB0303149	Phenylpropanoids and polyketides	Flavonoids	Flavonoid glycosides	17306-46-6	579.169	4.30822	M+H	C27H30O14	61.4	-	metab_6044	pos_6059	pos	4.59	0.4276	5.225	0.3449
Prosopinine	0.01431	0.04024	1.1166	1.1007	0.8657	-0.2081	yes	down	-	-	-	-	-	-	-	LMSP01080049	-	-	-	-	288.253	5.98423	M+H	C16H33NO3	86.7	-	metab_3321	pos_3330	pos	4.317	0.2097	4.987	0.5131
11beta-Hydroxytestosterone	0.01657	0.04502	1.1161	1.0829	0.9231	-0.1154	yes	down	C18075	-	-	-	-	-	-	HMDB0012533;HMDB0060339	Lipids and lipid-like molecules	Steroids and steroid derivatives	Androstane steroids	1816-85-9	631.398	6.26527	M+CH3OH+H, 2M+Na, M+H-H2O	C19H28O3	-	53.2	metab_214	pos_216	pos	5.848	0.3196	6.335	0.2653
1-Deoxy-D-xylulose	0.02388	0.05943	1.1157	1.0607	0.9756	-0.0357	yes	down	C06257	-	-	-	-	-	-	HMDB0001292	Organic oxygen compounds	Organooxygen compounds	Carbohydrates and carbohydrate conjugates	60299-43-6	171.006	0.47175	M+K-2H	C5H10O4	-	39.3	metab_9432	neg_1426	neg	5.829	0.09787	5.975	0.09128
8-iso-15-keto-PGE2	0.02038	0.05257	1.1141	1.0548	0.9751	-0.0364	yes	down	-	-	-	-	-	-	-	LMFA03110009;HMDB0002341	Lipids and lipid-like molecules	Fatty Acyls	Eicosanoids	914804-63-0	395.205	5.83532	M+FA-H	C20H30O5	-	64.2	metab_13689	neg_5707	neg	5.799	0.1047	5.947	0.08001
L-Pyridosine	0.01808	0.04811	1.1131	1.0746	0.8973	-0.1563	yes	down	-	-	-	-	-	-	-	HMDB0029443	Organic acids and derivatives	Carboxylic acids and derivatives	Amino acids, peptides, and analogues	31489-08-4	572.27	3.29017	2M+ACN+Na	C12H18N2O4	-	61.7	metab_6447	pos_6462	pos	4.43	0.4035	4.937	0.1767
3-Iodothyronamine	0.01337	0.03812	1.1121	1.105	1.0632	0.0884	yes	up	-	-	-	-	-	-	-	HMDB0060524	Benzenoids	Benzene and substituted derivatives	Diphenylethers	-	375.979	1.58413	M+Na-2H	C14H14INO2	-	41.9	metab_15398	neg_7422	neg	5.836	0.1785	5.489	0.2197
3a,11b,21-Trihydroxy-20-oxo-5b-pregnan-18-al	0.01666	0.04518	1.1087	1.2134	0.9021	-0.1487	yes	down	C05474	-	-	-	-	-	-	LMST02030197;HMDB0006753	Lipids and lipid-like molecules	Steroids and steroid derivatives	Hydroxysteroids	-	385.2	6.49218	M+Na-2H	C21H32O5	-	75.9	metab_11880	neg_3891	neg	4.901	0.4144	5.433	0.1856
GPA(17:0/18:2)	0.02161	0.05502	1.107	1.2423	0.9304	-0.1041	yes	down	-	-	-	-	-	-	-	-	-	-	-	-	685.481	8.2586	M-H	C38H71O8P	52.3	-	metab_12136	neg_4148	neg	5.706	0.3641	6.133	0.1259
Asn Leu	0.02294	0.05755	1.1064	1.0318	0.9835	-0.0241	yes	down	-	-	-	-	-	-	-	-	-	-	-	-	246.145	1.91503	M+H	C10H19N3O4	88.7	-	metab_6880	pos_6896	pos	5.055	0.0608	5.14	0.04865
2(5H)-Furanone	0.015	0.04168	1.1062	1.1413	1.0132	0.0189	yes	up	C17601	-	-	-	-	-	-	HMDB0032330	Organoheterocyclic compounds	Dihydrofurans	Furanones	497-23-4	85.0289	0.76935	M+H	C4H4O2	33	-	metab_2070	pos_2076	pos	6.678	0.06658	6.591	0.02947
Sorgolactone	0.0249	0.06142	1.1047	1.0543	0.9362	-0.0951	yes	down	C09186	-	-	-	-	-	-	HMDB0039607	Lipids and lipid-like molecules	Prenol lipids	Terpene lactones	141262-39-7	351.102	5.84933	M+Cl	C18H20O5	-	47.6	metab_11432	neg_3435	neg	3.64	0.04516	3.888	0.2257
Hydroxyphenyllactic acid	0.01891	0.04976	1.1031	1.1056	0.9499	-0.0742	yes	down	C03672	-	-	-	-	-	-	HMDB0000755	Phenylpropanoids and polyketides	Phenylpropanoic acids	_	306-23-0	181.05	2.32805	M-H	C9H10O4	72.7	-	metab_15083	neg_7105	neg	4.626	0.1129	4.87	0.1811
4-Hydroxy-2-oxoglutaric acid	0.02123	0.05421	1.1014	1.0619	0.9767	-0.034	yes	down	C01127	-	-	map01100;map00630	Metabolic pathways;Glyoxylate and dicarboxylate metabolism	Metabolism;Metabolism	Global and overview maps;Carbohydrate metabolism	1187-99-1;HMDB0002070	Organic acids and derivatives	Keto acids and derivatives	Gamma-keto acids and derivatives	1187-99-1	142.998	0.554883	M-H2O-H	C5H6O6	-	39.6	metab_16177	neg_8203	neg	5.164	0.07968	5.287	0.0756
(13E)-11a-Hydroxy-9,15-dioxoprost-13-enoic acid	0.01778	0.04752	1.0999	1.116	1.0101	0.0145	yes	up	C04654	-	-	-	-	-	-	HMDB0001320	Lipids and lipid-like molecules	Fatty Acyls	Eicosanoids	22973-19-9	385.256	6.0322	M+CH3OH+H	C20H32O5	-	54.1	metab_5117	pos_5130	pos	6.096	0.04971	6.035	0.018
(+/-)16-HETE	0.02024	0.05231	1.0995	1.0742	0.9693	-0.0449	yes	down	-	-	-	-	-	-	-	-	-	-	-	-	303.231	6.41613	M+H, M+ACN+H, M+H-H2O, M+H-2H2O	C20H32O3	49.8	-	metab_54	pos_55	pos	6.795	0.1324	7.01	0.1368
Genistein 8-C-glucoside	0.01846	0.04886	1.0993	1.0932	0.9106	-0.1351	yes	down	C10420	-	-	-	-	-	-	LMPK12050163	-	-	-	66026-80-0	433.113	3.95093	M+H	C21H20O10	45.6	-	metab_6170	pos_6185	pos	4.583	0.3181	5.033	0.2302
Diosbulbinoside F	0.01827	0.04847	1.0985	1.1196	0.9668	-0.0487	yes	down	-	-	-	-	-	-	-	HMDB0036783	Lipids and lipid-like molecules	Prenol lipids	Terpene glycosides	66756-58-9	561.193	3.08415	M+Na	C26H34O12	-	59.6	metab_6510	pos_6525	pos	5.451	0.1526	5.638	0.05738
CGMP	0.0222	0.05613	1.0979	1.0777	0.9628	-0.0546	yes	down	C00942	Nucleic acids	Cyclic nucleotides	map01100;map00230	Metabolic pathways;Purine metabolism	Metabolism;Metabolism	Global and overview maps;Nucleotide metabolism	HMDB0001314	Nucleosides, nucleotides, and analogues	Purine nucleotides	Cyclic purine nucleotides	7665-99-8	346.054	1.5101	M+H	C10H12N5O7P	90.6	-	metab_7026	pos_7042	pos	5.311	0.1441	5.516	0.117
2-(3,5-dihydroxyphenyl)-3,5,6,7-tetrahydroxy-4H-chromen-4-one	0.02005	0.05199	1.0961	1.1212	0.8423	-0.2476	yes	down	-	-	-	-	-	-	-	-	-	-	-	-	299.019	5.66032	M-H2O-H	C15H10O8	-	52.4	metab_13850	neg_5869	neg	4.475	0.6599	5.313	0.3433
S-Nitroso-L-glutathione	0.01826	0.04844	1.0959	1.0685	1.0487	0.0687	yes	up	-	-	-	-	-	-	-	-	-	-	-	-	337.08	2.156	M+H	C10H16N4O7S	40	-	metab_6818	pos_6834	pos	5.659	0.06505	5.396	0.219
UMBELLIFERONE	0.02977	0.07	1.0921	0.9968	0.9578	-0.0623	yes	down	C09315	-	-	map00940;map01110	Phenylpropanoid biosynthesis;Biosynthesis of secondary metabolites	Metabolism;Metabolism	Biosynthesis of other secondary metabolites;Global and overview maps	HMDB0029865	Phenylpropanoids and polyketides	Coumarins and derivatives	Hydroxycoumarins	93-35-6	163.039	5.64843	M+H	C9H6O3	64.2	-	metab_5659	pos_5673	pos	4.262	0.06628	4.45	0.1693
Androsterone glucuronide	0.023	0.05767	1.0917	1.1003	1.0387	0.0548	yes	up	C11135	-	-	-	-	-	-	1852-43-3;HMDB0004484;HMDB0002829	Lipids and lipid-like molecules	Steroids and steroid derivatives	Steroidal glycosides	3602-09-3;1852-43-3	501.224	6.68928	M+Cl	C25H38O8	-	84.2	metab_16804	neg_3942	neg	6.005	0.1817	5.781	0.09424
(+/-)-Naringenin	0.02385	0.05939	1.0876	1.0332	0.7665	-0.3836	yes	down	-	-	-	-	-	-	-	-	-	-	-	-	271.061	5.62535	M-H	C15H12O5	48.6	-	metab_11277	neg_3278	neg	4.186	0.8052	5.461	0.8543
Gingerglycolipid A	0.02287	0.05746	1.087	1.1074	0.9735	-0.0388	yes	down	-	-	-	-	-	-	-	LMGL04010019;HMDB0041093	Lipids and lipid-like molecules	Glycerolipids	Glycosylglycerols	145937-22-0	721.366	5.99602	M-H, M+Cl, M+FA-H	C33H56O14	-	74.4	metab_8120	neg_109	neg	6.714	0.133	6.897	0.1003
Coniferin	0.01922	0.05038	1.0846	1.233	1.0483	0.0681	yes	up	C00761	-	-	map00940	Phenylpropanoid biosynthesis	Metabolism	Biosynthesis of other secondary metabolites	HMDB0013682	Organic oxygen compounds	Organooxygen compounds	Carbohydrates and carbohydrate conjugates	531-29-3;124151-33-3	365.12	2.41017	M+Na, M+K, M+NH4	C16H22O8	-	49.6	metab_365	pos_367	pos	4.923	0.1885	4.696	0.06756
PG(16:0/18:3(6Z,9Z,12Z))	0.02097	0.05376	1.0837	1.1376	0.8755	-0.1919	yes	down	-	-	-	-	-	-	-	HMDB0010576;LMGP04010906	Lipids and lipid-like molecules	Glycerophospholipids	Glycerophosphoglycerols	-	743.487	8.23775	M-H	C40H73O10P	-	40	metab_12121	neg_4133	neg	5.083	0.6315	5.806	0.1424
P-Anisaldehyde	0.0318	0.07375	1.0834	0.996	0.9681	-0.0467	yes	down	C10761	-	-	-	-	-	-	HMDB0029686	Benzenoids	Benzene and substituted derivatives	Benzoyl derivatives	123-11-5	137.06	3.60002	M+H	C8H8O2	32.2	-	metab_6326	pos_6341	pos	5.802	0.1695	5.993	0.0809
6-[5-({[3,5-dihydroxy-2-(hydroxymethyl)-6-(3,4,5-trihydroxybenzoyloxy)oxan-4-yl]oxy}carbonyl)-2,3-dihydroxyphenoxy]-3,4,5-trihydroxyoxane-2-carboxylic acid	0.03114	0.07252	1.0828	0.9959	1.036	0.051	yes	up	-	-	-	-	-	-	-	-	-	-	-	-	342.06	0.50385	M+H+Na	C26H28O20	-	35.7	metab_1844	pos_1847	pos	5.987	0.08096	5.779	0.1867
Niacin (Nicotinic acid)	0.02575	0.06298	1.0826	1.0164	1.0101	0.0145	yes	up	-	-	-	-	-	-	-	-	-	-	-	-	124.039	0.83775	M+H	C6H5NO2	73.1	-	metab_7224	pos_7240	pos	5.996	0.03755	5.936	0.04221
Cucurbic acid	0.03088	0.07205	1.0825	1.0085	0.9256	-0.1115	yes	down	C08482	-	-	-	-	-	-	HMDB0029388	Lipids and lipid-like molecules	Fatty Acyls	Lineolic acids and derivatives	58240-50-9	251.106	3.60002	M+K	C12H20O3	-	84.4	metab_6322	pos_6337	pos	4.467	0.3362	4.826	0.1001
Sonchuionoside C	0.02045	0.05272	1.0804	1.0465	1.122	0.166	yes	up	-	-	-	-	-	-	-	HMDB0035212	Lipids and lipid-like molecules	Prenol lipids	Terpene glycosides	126585-76-0	423.151	2.90212	M+Cl, M+K-2H	C19H30O8	-	80	metab_8569	neg_558	neg	4.949	0.14	4.411	0.4582
Isovitexin 2''-(6'''-p-coumaroylglucoside)	0.02304	0.05773	1.0795	1.0849	0.9186	-0.1226	yes	down	-	-	-	-	-	-	-	-	-	-	-	-	739.189	4.87627	M-H	C36H36O17	-	87.1	metab_14067	neg_6087	neg	5.944	0.448	6.471	0.1772
Norcisapride	0.02319	0.05804	1.0787	1.031	1.2418	0.3124	yes	up	-	-	-	-	-	-	-	HMDB0061018	Organoheterocyclic compounds	Pyrroles	Substituted pyrroles	-	331.155	2.20405	M+NH4, M+ACN+H	C14H20ClN3O3	-	63.1	metab_1483	pos_1485	pos	5.629	0.349	4.533	0.9399
6''-O-(3-Hydroxy-3-methylglutaroyl)astragalin	0.0242	0.06005	1.0787	1.0869	0.9207	-0.1192	yes	down	-	-	-	-	-	-	-	-	-	-	-	-	557.126	4.27387	M+H-2H2O	C27H28O15	-	94.3	metab_6060	pos_6075	pos	5.271	0.3893	5.725	0.1561
Tanacetol B	0.029	0.06878	1.0764	1.0468	0.8378	-0.2554	yes	down	-	-	-	-	-	-	-	HMDB0035075	Lipids and lipid-like molecules	Prenol lipids	Sesquiterpenoids	86787-28-2	295.192	5.82835	M-H	C17H28O4	-	79.5	metab_13702	neg_5720	neg	3.243	0.3234	3.871	0.5096
Genistein 4'-O-glucoside	0.021	0.0538	1.0751	1.085	0.8666	-0.2065	yes	down	-	-	-	-	-	-	-	LMPK12050168	-	-	-	-	433.113	4.31508	M+H	C21H20O10	65.5	-	metab_2800	pos_2809	pos	4.431	0.5357	5.113	0.2942
Isolariciresinol 9'-O-beta-D-glucoside	0.02799	0.06694	1.0738	1.0081	0.9504	-0.0734	yes	down	-	-	-	-	-	-	-	-	-	-	-	-	521.203	3.84718	M-H	C26H34O11	-	84.9	metab_10814	neg_2814	neg	5.711	0.262	6.009	0.1098
S-Phenylmercapturic acid	0.02557	0.06267	1.0734	1.0181	0.983	-0.0247	yes	down	-	-	-	-	-	-	-	HMDB0042011	Organic acids and derivatives	Carboxylic acids and derivatives	Amino acids, peptides, and analogues	4775-80-8	222.061	1.61298	M+H-H2O	C11H13NO3S	-	32	metab_2294	pos_2300	pos	6.14	0.06252	6.246	0.07686
Asparaginyl-Tryptophan	0.02999	0.07039	1.0728	1.0078	0.9628	-0.0548	yes	down	-	-	-	-	-	-	-	HMDB0028742	Organic acids and derivatives	Carboxylic acids and derivatives	Amino acids, peptides, and analogues	-	700.281	3.57193	2M+ACN+Na	C15H18N4O4	-	62.6	metab_2644	pos_2653	pos	6.462	0.2306	6.712	0.07381
Lucuminoside	0.0257	0.06285	1.0727	1.017	1.0789	0.1096	yes	up	C08335	-	-	-	-	-	-	HMDB0029900	Organic oxygen compounds	Organooxygen compounds	Carbohydrates and carbohydrate conjugates	1392-28-5	408.13	2.35603	M-H2O-H	C19H25NO10	-	54.1	metab_15072	neg_7094	neg	5.003	0.19	4.637	0.2853
6''-Malonylapiin	0.02131	0.05433	1.0721	1.076	0.9249	-0.1126	yes	down	-	-	-	-	-	-	-	-	-	-	-	-	631.128	3.55315	M-H2O-H	C29H30O17	-	93.5	metab_14599	neg_6620	neg	5.16	0.284	5.579	0.2465
N-(3-TRIFLUOROMETHYLPHENYL)PIPERAZINE (TFMPP)	0.02612	0.06356	1.0668	1.0152	1.1082	0.1483	yes	up	-	-	-	-	-	-	-	-	-	-	-	-	231.113	2.8851	M+H	C11H13F3N2	41.5	-	metab_2526	pos_2535	pos	4.444	0.06755	4.01	0.4011
5,13,14,15-tetrahydroxy-8,17-dioxatetracyclo[8.7.0.0?,?.0??,??]heptadeca-1(10),2(7),3,5,11,13,15-heptaen-9-one	0.02503	0.06168	1.0665	1.0735	0.837	-0.2567	yes	down	-	-	-	-	-	-	-	-	-	-	-	-	299.019	6.23395	M-H	C15H8O7	-	58.3	metab_13269	neg_5281	neg	4.191	0.5038	5.007	0.5683
Ile Leu	0.0341	0.07781	1.0649	0.979	0.9873	-0.0185	yes	down	-	-	-	-	-	-	-	-	-	-	-	-	245.186	3.60002	M+H	C12H24N2O3	51.9	-	metab_6324	pos_6339	pos	5.593	0.04901	5.665	0.05351
PE(18:2/0:0)	0.02355	0.05877	1.0649	1.264	0.9627	-0.0549	yes	down	-	-	-	-	-	-	-	-	-	-	-	-	476.278	6.34563	M-H	C23H44NO7P	94.3	-	metab_11825	neg_3834	neg	5.801	0.1391	6.026	0.1519
D-Galactose	0.02407	0.05982	1.0647	1.0255	1.0132	0.019	yes	up	C00124	Carbohydrates	Monosaccharides	map01100;map00052	Metabolic pathways;Galactose metabolism	Metabolism;Metabolism	Global and overview maps;Carbohydrate metabolism	59-23-4;HMDB0250761;HMDB0000143;HMDB0003449	Organic oxygen compounds	Organooxygen compounds	Carbohydrates and carbohydrate conjugates	59-23-4;3646-73-9;7296-64-2;59-23-4;10257-28-0	198.097	0.7557	M+NH4	C6H12O6	-	38.9	metab_8001	pos_2069	pos	6.806	0.06079	6.717	0.05511
13,14-Dihydro PGF2a	0.02411	0.05989	1.0643	1.0973	1.0069	0.0099	yes	up	-	-	-	-	-	-	-	HMDB0004239	Lipids and lipid-like molecules	Fatty Acyls	Eicosanoids	27376-74-5	357.26	6.40242	M+H	C20H36O5	-	37.7	metab_4699	pos_4711	pos	7.13	0.04257	7.081	0.01512
Perilloside B	0.03307	0.07594	1.0618	0.9932	1.0485	0.0683	yes	up	-	-	-	-	-	-	-	HMDB0040465	Lipids and lipid-like molecules	Prenol lipids	Terpene glycosides	-	701.303	5.46433	2M+FA-H	C16H24O7	-	53.2	metab_11237	neg_3238	neg	5.966	0.2251	5.69	0.1565
Acitretin Ro 12-7310	0.01969	0.0513	1.0611	1.0615	0.8474	-0.2389	yes	down	-	-	-	-	-	-	-	-	-	-	-	-	313.179	6.27212	M+H	C20H24O3	70.5	-	metab_4826	pos_4838	pos	4.87	0.7679	5.747	0.09783
(3E,5Z)-3,5-Octadien-1-ol	0.03815	0.08444	1.0579	0.9633	0.9814	-0.027	yes	down	-	-	-	-	-	-	-	HMDB0040149	Lipids and lipid-like molecules	Fatty Acyls	Fatty alcohols	70664-95-8	109.101	5.88157	M+H-H2O	C8H14O	-	44.4	metab_3208	pos_3217	pos	5.235	0.09498	5.334	0.03573
Chondroitin 6'-sulfate	0.02569	0.06283	1.0548	1.0204	0.9034	-0.1466	yes	down	C00635	-	-	-	-	-	-	-	-	-	-	25322-46-7	510.089	4.03622	M+Na-2H	C16H27NO14S	-	78.5	metab_14394	neg_6414	neg	4.421	0.2529	4.894	0.3634
Isocarlinoside	0.0268	0.06479	1.0531	1.0732	0.9201	-0.1202	yes	down	-	-	-	-	-	-	-	HMDB0030721;LMPK12110489	Phenylpropanoids and polyketides	Flavonoids	Flavonoid glycosides	83151-90-0	601.118	3.71417	M+Na-2H	C26H28O15	-	56.8	metab_14520	neg_6540	neg	4.962	0.3753	5.393	0.1568
PE(18:3/0:0)	0.02276	0.0572	1.0522	1.1831	0.9531	-0.0693	yes	down	-	-	-	-	-	-	-	-	-	-	-	-	474.263	6.01703	M-H	C23H42NO7P	89.5	-	metab_13430	neg_5443	neg	5.04	0.2016	5.288	0.1012
Butyl (S)-3-hydroxybutyrate glucoside	0.02476	0.06115	1.0506	1.0838	1.0399	0.0565	yes	up	-	-	-	-	-	-	-	HMDB0031694	Lipids and lipid-like molecules	Fatty Acyls	Fatty acyl glycosides	-	323.171	3.11158	M+H	C14H26O8	-	43.2	metab_2556	pos_2565	pos	6.433	0.2038	6.186	0.1057
3,4,5-trihydroxy-6-(3-hydroxybenzoyloxy)oxane-2-carboxylic acid	0.04106	0.08937	1.0482	0.994	0.9663	-0.0495	yes	down	-	-	-	-	-	-	-	-	-	-	-	-	295.046	4.0082	M-H2O-H	C13H14O9	-	53.3	metab_14403	neg_6423	neg	5.211	0.1293	5.393	0.1389
8-Deoxy-11-hydroxy-13-chlorogrosheimin	0.0361	0.08112	1.048	1.0201	1.0322	0.0457	yes	up	-	-	-	-	-	-	-	HMDB0041037	Lipids and lipid-like molecules	Prenol lipids	Terpene lactones	83551-02-4	337.061	0.571917	M+K	C15H19ClO4	-	55.1	metab_7481	pos_7498	pos	6.35	0.1589	6.152	0.1222
6-({3-[(3-{[3,4-dihydroxy-4-(hydroxymethyl)oxolan-2-yl]oxy}-4,5-dihydroxy-6-(hydroxymethyl)oxan-2-yl)oxy]-7-hydroxy-2-(4-hydroxyphenyl)-4-oxo-4H-chromen-5-yl}oxy)-3,4,5-trihydroxyoxane-2-carboxylic acid	0.02709	0.06527	1.0458	1.0461	0.8789	-0.1862	yes	down	-	-	-	-	-	-	-	-	-	-	-	-	779.157	4.28073	M+Na	C32H36O21	-	75	metab_6055	pos_6070	pos	4.543	0.4549	5.169	0.3796
2-Methylfuran	0.02997	0.07036	1.0454	1.0581	1.0141	0.0202	yes	up	-	-	-	-	-	-	-	HMDB0013749	Organoheterocyclic compounds	Heteroaromatic compounds	_	534-22-5	83.0496	6.29955	M+H	C5H6O	72.9	-	metab_3525	pos_3534	pos	4.897	0.0556	4.829	0.03594
C-2 Ceramide	0.03002	0.07044	1.0428	0.9994	0.7716	-0.374	yes	down	-	-	-	-	-	-	-	-	-	-	-	-	342.3	5.91587	M+H	C20H39NO3	83.4	-	metab_5319	pos_5332	pos	3.507	0.7877	4.545	0.6259
6-({4,5-dihydroxy-2-methyl-6-[(3,4,5,6-tetrahydroxyoxan-2-yl)methoxy]oxan-3-yl}oxy)-3,4,5-trihydroxyoxane-2-carboxylic acid	0.02813	0.06721	1.0416	1.0712	0.8844	-0.1772	yes	down	-	-	-	-	-	-	-	-	-	-	-	-	523.128	3.69317	M+Na-2H	C18H30O16	-	39.1	metab_14529	neg_6549	neg	4.683	0.4631	5.295	0.3574
Propyl 2,4-decadienoate	0.02637	0.06399	1.0414	1.0469	1.0105	0.0151	yes	up	-	-	-	-	-	-	-	HMDB0037307;LMFA07011001	Lipids and lipid-like molecules	Fatty Acyls	Fatty acid esters	-	228.195	5.88157	M+H, M+NH4, M+H-H2O, M+H-2H2O	C13H22O2	31.7	-	metab_59	pos_60	pos	6.45	0.05385	6.383	0.03229
Physalolactone	0.02829	0.06746	1.0411	1.004	1.1998	0.2628	yes	up	-	-	-	-	-	-	-	LMST01160012;HMDB0034333	Nucleosides, nucleotides, and analogues	Pyrimidine nucleotides	Pyrimidine ribonucleotides	71339-25-8	561.223	5.44905	M+Na	C28H39ClO8	-	68.9	metab_5729	pos_5743	pos	4.647	0.3951	3.873	0.6258
L-NMMA	0.02909	0.06884	1.0393	1.0015	1.0698	0.0973	yes	up	C03884	-	-	-	-	-	-	HMDB0029416	Organic acids and derivatives	Carboxylic acids and derivatives	Amino acids, peptides, and analogues	17035-90-4	189.134	0.47665	M+H	C7H16N4O2	53	-	metab_7740	pos_7757	pos	5.028	0.134	4.7	0.2855
Adenine	0.03212	0.07432	1.0375	1.0375	1.0229	0.0326	yes	up	C00147	Nucleic acids	Bases	map01100;map00230;map00908	Metabolic pathways;Purine metabolism;Zeatin biosynthesis	Metabolism;Metabolism;Metabolism	Global and overview maps;Nucleotide metabolism;Metabolism of terpenoids and polyketides	73-24-5;HMDB0000034	Organoheterocyclic compounds	Imidazopyrimidines	Purines and purine derivatives	73-24-5	136.062	0.551383	M+H	C5H5N5	91.2	-	metab_7544	pos_7561	pos	5.499	0.09728	5.376	0.07118
Lysyl-Hydroxyproline	0.02734	0.0657	1.0359	1.0711	1.0371	0.0525	yes	up	-	-	-	-	-	-	-	HMDB0028952	Organic acids and derivatives	Carboxylic acids and derivatives	Amino acids, peptides, and analogues	870233-57-1	323.171	2.49248	M+ACN+Na	C11H21N3O4	-	56.5	metab_6665	pos_6680	pos	6.379	0.1913	6.151	0.1018
3-O-Feruloylquinic acid	0.04468	0.09547	1.0348	0.9411	0.9776	-0.0328	yes	down	C02572	-	-	-	-	-	-	HMDB0030669	Organic oxygen compounds	Organooxygen compounds	Alcohols and polyols	62929-69-5	367.103	3.32912	M-H, M+Na-2H	C17H20O9	-	68.4	metab_8612	neg_601	neg	7.186	0.04609	7.351	0.1699
3,4,5-trihydroxy-6-{[5-(4-hydroxy-3-methoxyphenyl)pentanoyl]oxy}oxane-2-carboxylic acid	0.02975	0.06999	1.0326	1.0239	1.0409	0.0579	yes	up	-	-	-	-	-	-	-	-	-	-	-	-	445.135	2.44707	M+FA-H	C18H24O10	-	69	metab_15044	neg_7066	neg	6.483	0.1857	6.228	0.1622
Geniposidic acid	0.02647	0.06417	1.0319	1.0145	1.0179	0.0255	yes	up	C11673	-	-	map01110;map00902	Biosynthesis of secondary metabolites;Monoterpenoid biosynthesis	Metabolism;Metabolism	Global and overview maps;Metabolism of terpenoids and polyketides	LMPR0102070043;HMDB0034942	Lipids and lipid-like molecules	Prenol lipids	Terpene glycosides	27741-01-1	355.104	3.16812	M-H2O-H, M+FA-H	C16H22O10	-	69.3	metab_8594	neg_583	neg	5.298	0.06296	5.205	0.06095
Sucrose 1',4'-(4,4'-dihydroxy-3,3'-dimethoxy-b-truxinate)	0.03484	0.07912	1.0308	1.0287	0.9135	-0.1305	yes	down	-	-	-	-	-	-	-	-	-	-	-	-	659.197	5.31845	M+H-2H2O	C32H38O17	-	39.1	metab_2996	pos_3005	pos	6.124	0.5676	6.704	0.1289
Leukotriene C5	0.03706	0.08262	1.0285	0.9791	1.083	0.115	yes	up	-	-	-	-	-	-	-	HMDB0012993	Organic acids and derivatives	Carboxylic acids and derivatives	Amino acids, peptides, and analogues	75207-09-9	624.294	5.17398	M+H	C30H45N3O9S	-	73.1	metab_5805	pos_5819	pos	5.365	0.251	4.954	0.3354
Furaneol 4-(6-malonylglucoside)	0.0291	0.06884	1.024	1.1735	1.0248	0.0354	yes	up	-	-	-	-	-	-	-	HMDB0029778	Organic oxygen compounds	Organooxygen compounds	Carbohydrates and carbohydrate conjugates	-	357.083	2.60807	M-H2O-H	C15H20O11	-	61.7	metab_14984	neg_7006	neg	5.657	0.1164	5.52	0.06129
Blumenol C glucoside	0.02778	0.06653	1.0213	1.0208	0.8324	-0.2647	yes	down	-	-	-	-	-	-	-	HMDB0040668	Lipids and lipid-like molecules	Fatty Acyls	Fatty acyl glycosides	62512-23-6	337.201	4.9884	M+H-2H2O	C19H32O7	-	43	metab_5844	pos_5858	pos	3.342	0.522	4.015	0.3719
Corchoionol C 9-glucoside	0.03785	0.08389	1.0211	0.9622	0.9732	-0.0392	yes	down	-	-	-	-	-	-	-	HMDB0029772	Lipids and lipid-like molecules	Fatty Acyls	Fatty acyl glycosides	-	431.192	3.81917	M+FA-H	C19H30O8	-	30.5	metab_14473	neg_6493	neg	5.515	0.1211	5.667	0.09698
PG(16:0/0:0)[U]	0.04862	0.1022	1.0197	1.0663	1.027	0.0384	yes	up	-	-	-	-	-	-	-	-	-	-	-	-	483.273	6.94973	M-H	C22H45O9P	75.1	-	metab_12995	neg_5007	neg	6.621	0.1853	6.447	0.04253
Aucubin	0.04374	0.09408	1.0194	1.0263	0.9168	-0.1253	yes	down	C09771	-	-	-	-	-	-	LMPR0102070006;HMDB0036562	Lipids and lipid-like molecules	Prenol lipids	Terpene glycosides	479-98-1	327.111	2.42605	M-H2O-H	C15H22O9	-	47.3	metab_15053	neg_7075	neg	4.873	0.4268	5.315	0.1941
Heteroxanthin	0.03864	0.08521	1.0178	1.0461	0.9514	-0.0718	yes	down	C16353	-	-	map01100;map01110;map00232	Metabolic pathways;Biosynthesis of secondary metabolites;Caffeine metabolism	Metabolism;Metabolism;Metabolism	Global and overview maps;Global and overview maps;Biosynthesis of other secondary metabolites	HMDB0036873;HMDB0001991	Lipids and lipid-like molecules	Prenol lipids	Triterpenoids	552-62-5;29488-00-4	565.404	6.05962	M+H-2H2O, M+Na	C40H56O4	-	85	metab_831	pos_833	pos	5.858	0.2885	6.157	0.1066
Pantothenic Acid	0.03879	0.08542	1.0177	0.9843	0.965	-0.0514	yes	down	C00864	Vitamins and cofactors	Vitamins	map01100;map01110;map00770;map00410;map01240	Metabolic pathways;Biosynthesis of secondary metabolites;Pantothenate and CoA biosynthesis;beta-Alanine metabolism;Biosynthesis of cofactors	Metabolism;Metabolism;Metabolism;Metabolism;Metabolism	Global and overview maps;Global and overview maps;Metabolism of cofactors and vitamins;Metabolism of other amino acids;Global and overview maps	HMDB0250782;HMDB0000210;79-83-4	Organic acids and derivatives	Carboxylic acids and derivatives	Amino acids, peptides, and analogues	79-83-4	220.118	2.45818	M+H-H2O, M+H, M+Na	C9H17NO5	92.3	-	metab_140	pos_142	pos	6.373	0.1999	6.604	0.1288
3,4,5-trihydroxy-6-{[5-(4-methoxyphenyl)-3-oxopentan-2-yl]oxy}oxane-2-carboxylic acid	0.03307	0.07594	1.0177	1.1672	1.3105	0.3902	yes	up	-	-	-	-	-	-	-	-	-	-	-	-	832.307	5.94315	2M+ACN+Na	C18H24O9	-	37.7	metab_3292	pos_3301	pos	5.347	1.257	4.08	0.01382
5,7-dihydroxy-2-phenyl-6-[3,4,5-trihydroxy-6-(hydroxymethyl)oxan-2-yl]-4H-chromen-4-one	0.03167	0.07351	1.0161	1.0323	0.8796	-0.1852	yes	down	-	-	-	-	-	-	-	-	-	-	-	-	461.109	3.9242	M+FA-H	C21H20O9	-	79.1	metab_14431	neg_6451	neg	4.367	0.4788	4.965	0.3394
Malvidin	0.03333	0.07645	1.0154	1.0526	0.918	-0.1234	yes	down	C08716	-	-	-	-	-	-	LMPK12010004	-	-	-	643-84-5	331.081	5.66217	M+H	C17H14O7	82	-	metab_5652	pos_5666	pos	6.811	0.4184	7.419	0.4355
8-Oxo-dGMP	0.03757	0.08345	1.0153	0.9743	0.9748	-0.0368	yes	down	C19968	-	-	-	-	-	-	HMDB0011670	Nucleosides, nucleotides, and analogues	Purine nucleotides	Purine deoxyribonucleotides	127027-50-3	344.04	2.01952	M-H2O-H	C10H14N5O8P	-	56.1	metab_15252	neg_7275	neg	5.77	0.1067	5.919	0.1081
Pantetheine	0.03071	0.07173	1.0148	0.9959	1.1118	0.1529	yes	up	C00831	-	-	map01110;map00770;map00332	Biosynthesis of secondary metabolites;Pantothenate and CoA biosynthesis;Carbapenem biosynthesis	Metabolism;Metabolism;Metabolism	Global and overview maps;Metabolism of cofactors and vitamins;Biosynthesis of other secondary metabolites	496-65-1;HMDB0003426	Organic acids and derivatives	Carboxylic acids and derivatives	Amino acids, peptides, and analogues	496-65-1	277.123	2.90212	M-H	C11H22N2O4S	-	55.7	metab_14876	neg_6898	neg	4.148	0.1611	3.731	0.3738
Glycerol 1-propanoate	0.03094	0.07219	1.0139	0.9911	1.0256	0.0365	yes	up	-	-	-	-	-	-	-	HMDB0031639	Lipids and lipid-like molecules	Glycerolipids	Monoradylglycerols	624-47-5	185.021	0.52715	M+K-2H	C6H12O4	-	47.4	metab_16238	neg_8264	neg	4.688	0.06649	4.571	0.09244
Stachyoside A	0.03484	0.07911	1.0078	1.0427	0.9451	-0.0814	yes	down	-	-	-	-	-	-	-	HMDB0039092	Lipids and lipid-like molecules	Prenol lipids	Terpene glycosides	131862-10-7	563.141	4.1272	M+Cl, M+K-2H	C21H34O15	-	76.3	metab_8681	neg_671	neg	7.302	0.3696	7.726	0.2108
Apigenin 6-C-Glucoside 8-C-Arabinoside	0.03526	0.07979	1.0072	1.0444	0.9425	-0.0854	yes	down	-	-	-	-	-	-	-	HMDB0029260	Phenylpropanoids and polyketides	Flavonoids	Flavonoid glycosides	-	563.141	3.58813	M-H	C26H28O14	76.1	-	metab_14581	neg_6602	neg	6.84	0.3645	7.257	0.2074
THTC	0.03033	0.071	1.0059	1.0125	1.0157	0.0224	yes	up	C11074	-	-	-	-	-	-	-	-	-	-	-	150.058	1.3384	M+H, M+NH4	C5H8O2S	50.9	-	metab_556	pos_558	pos	5.831	0.06354	5.741	0.06113
N-Acetylvanilalanine	0.03171	0.07358	1.0033	0.9909	1.0378	0.0535	yes	up	-	-	-	-	-	-	-	HMDB0011716	Organic acids and derivatives	Carboxylic acids and derivatives	Amino acids, peptides, and analogues	-	551.192	5.83532	2M+FA-H	C12H15NO5	-	47.6	metab_11421	neg_3424	neg	5.47	0.1381	5.271	0.1382
Diosmetin	0.03859	0.08513	1.0032	1.0105	0.9176	-0.124	yes	down	C10038	-	-	-	-	-	-	LMPK12110824;HMDB0029676	Phenylpropanoids and polyketides	Flavonoids	O-methylated flavonoids	520-34-3	301.07	4.2601	M+H	C16H12O6	85.8	-	metab_6067	pos_6082	pos	5.002	0.3808	5.451	0.2627
(2E)-3-phenyl-1-[2,4,6-trihydroxy-3-(3-methylbut-2-en-1-yl)phenyl]prop-2-en-1-one	0.03142	0.07308	1.0019	0.9972	1.1415	0.1909	yes	up	-	-	-	-	-	-	-	-	-	-	-	-	369.134	5.88418	M+FA-H	C20H20O4	-	37.4	metab_13618	neg_5635	neg	4.422	0.4584	3.874	0.2799
(+/-)-1,5-Hexanediol	0.04273	0.09233	1.0015	0.9629	0.7734	-0.3707	yes	down	-	-	-	-	-	-	-	HMDB0031490	Lipids and lipid-like molecules	Fatty Acyls	Fatty alcohols	-	278.232	4.2395	2M+ACN+H	C6H14O2	-	37.1	metab_6072	pos_6087	pos	3.096	0.4426	4.003	0.8489
