# Supplementary material for: Integrated Physiological, Transcriptomic and Metabolomic Analyses of the Response of Rice to Aniline Toxicity
Source: Int J Mol Sci. 2025 Jan 11;26(2):582. doi: 10.3390/ijms26020582 (PMC11765360; doi:10.3390/ijms26020582)
Supplement: Supplementary file 1 [file ijms-26-00582-s001.zip › Table-S2.xlsx]

## Sheet: Sheet1
Comparison efficiency between sample and reference genome
Sample	Total mapped	Unique mapped
An0_1	45609143(94.25%)	44307992(91.56%)
An0_2	56064293(94.38%)	54404945(91.59%)
An0_3	48583307(93.71%)	47116124(90.88%)
An1_1	55231852(94.71%)	53459121(91.67%)
An1_2	52434269(94.69%)	50866625(91.85%)
An1_3	49656064(94.79%)	48184075(91.98%)
An40_1	50062982(94.91%)	48577664(92.1%)
An40_2	40587722(94.25%)	39455689(91.62%)
An40_3	50243585(94.78%)	48724792(91.92%)
