# Supplementary material for: Integrated Physiological, Transcriptomic and Metabolomic Analyses of the Response of Rice to Aniline Toxicity
Source: Int J Mol Sci. 2025 Jan 11;26(2):582. doi: 10.3390/ijms26020582 (PMC11765360; doi:10.3390/ijms26020582)
Supplement: Supplementary file 1 [file ijms-26-00582-s001.zip › Table-S3.xlsx]

## Sheet: 表达差异详情表1
	Details of DEGs in the AN1 group
Gene_id	Gene name	Gene description	FC(b1/ck)	Log2FC(b1/ck)	Pvalue	Padjust	Significant	Regulate	An1_1	An1_2	An1_3	An0_1	An0_2	An0_3	An1	An0	GO_id	GO_term	KO_id	KO_name	Pathway_id	Pathway_definition	COG_id	COG_Functional Categories	NR_hit-name	NR_description	Swiss-Prot_hit-name	Swiss-Prot_description	Pfam_id	Domain	Domain description
Os07g0526400	OsPKS15	Polyketide synthase, type III domain containing protein	2.267	1.18085	4.71378e-14	6.703e-10	yes	up	238.36	329.7	285.63	120.06	132.09	133.7	284.563	128.617	GO:0030639;GO:0009813;GO:0009058;GO:0016740;GO:0016746;GO:001674	BP:polyketide biosynthetic process;BP:flavonoid biosynthetic process;BP:biosynthetic process;MF:transferase activity;MF:transferase activity, transferring acyl groups;MF:transferase activity, transferring acyl groups other than amino-acyl groups;	K17212	CUS	map00945	Stilbenoid, diarylheptanoid and gingerol biosynthesis	COG3424	Q:Secondary metabolites biosynthesis, transport and catabolism	XP_015645417.1	bisdemethoxycurcumin synthase-like [Oryza sativa Japonica Group]	sp|Q8LIL0|CUS_ORYSJ;	Bisdemethoxycurcumin synthase OS=Oryza sativa subsp. japonica OX=39947 GN=Os07g0271500 PE=1 SV=2;	PF00195.21;PF02797.17;PF08545.12;PF08392.14	Chal_sti_synt_N;Chal_sti_synt_C;ACP_syn_III;FAE1_CUT1_RppA	Chalcone and stilbene synthases, N-terminal domain;Chalcone and stilbene synthases, C-terminal domain;3-Oxoacyl-[acyl-carrier-protein;FAE1/Type III polyketide synthase-like protein
Os10g0452100		Conserved hypothetical protein	7.621	2.92999	2.65441e-13	2.51638e-09	yes	up	66.65	149.19	124.18	22.75	10.37	12.57	113.34	15.23	------	------	------	------	------	------	------	------	ABB47740.1	expressed protein [Oryza sativa Japonica Group]	------	------	------	------	------
Os10g0451700		Hypothetical protein	12.132	3.60077	2.86359e-12	2.03602e-08	yes	up	30.14	162.78	70.08	8.6	6.2	7.66	87.6667	7.48667	------	------	------	------	------	------	------	------	XP_025876434.1	glycine-rich cell wall structural protein [Oryza sativa Japonica Group]	------	------	------	------	------
Os12g0227400		Allyl alcohol dehydrogenase	7.514	2.90962	2.03665e-10	5.26566e-07	yes	up	65.52	56.96	42.87	13.35	3.42	5.7	55.1167	7.49	GO:0046872;GO:0032440;GO:0016628;GO:001649	MF:metal ion binding;MF:2-alkenal reductase [NA;MF:oxidoreductase activity, acting on the CH-CH group of donors, NAD or NADP as acceptor;MF:oxidoreductase activity;	------	------	------	------	COG2130	S:Function unknown	XP_015620336.1	2-alkenal reductase (NADP(+)-dependent) [Oryza sativa Japonica Group]	sp|Q9SLN8|DBR_TOBAC;	2-alkenal reductase;	PF16884.7;PF00107.28;PF13602.8	ADH_N_2;ADH_zinc_N;ADH_zinc_N_2	N-terminal domain of oxidoreductase;Zinc-binding dehydrogenase;Zinc-binding dehydrogenase
Os10g0451900		Peptidase S8 and S53, subtilisin, kexin, sedolisin domain containing protein	11.352	3.50482	5.94215e-10	1.29996e-06	yes	up	23.53	26.71	31.23	4.64	0.6	2.13	27.1567	2.45667	GO:001602	CC:integral component of membrane;	------	------	------	------	------	------	BAF26645.1	Os10g0451900 [Oryza sativa Japonica Group]	------	------	------	------	------
Os05g0554000	OsMATE2	Similar to cDNA clone:001-123-D07, full insert sequence	2.122	1.08574	3.29135e-09	5.85037e-06	yes	up	22.12	26.25	21.62	13.28	11.25	9.67	23.33	11.4	GO:0055085;GO:0016020;GO:0016021;GO:0015297;GO:004291	BP:transmembrane transport;CC:membrane;CC:integral component of membrane;MF:antiporter activity;MF:xenobiotic transporter activity;	K03327	TC.MATE, SLC47A, norM, mdtK, dinF	------	------	COG0534	V:Defense mechanisms	XP_015640017.1	protein DETOXIFICATION 14 [Oryza sativa Japonica Group]	sp|Q9C994|DTX14_ARATH;	Protein DETOXIFICATION 14 OS=Arabidopsis thaliana OX=3702 GN=DTX14 PE=1 SV=1;	PF01554.20;PF14667.8	MatE;Polysacc_synt_C	MatE;Polysaccharide biosynthesis C-terminal domain
Os08g0136366		Hypothetical gene	40.018	5.32259	7.75588e-08	9.59032e-05	yes	up	3.12	8.9	5.29	0	0	0.5	5.77	0.166667	------	------	------	------	------	------	------	------	XP_015649880.1	cysteine-rich repeat secretory protein 55 [Oryza sativa Japonica Group]	sp|Q9LV60|CRR55_ARATH;	Cysteine-rich repeat secretory protein 55 OS=Arabidopsis thaliana OX=3702 GN=CRRSP55 PE=2 SV=1;	------	------	------
Os08g0387400	OsGH9B13	Similar to Cellulase (Fragment)	6.305	2.65649	2.48042e-07	0.000254851	yes	up	3.46	2.16	1.3	0.29	0.38	0.47	2.30667	0.38	GO:0005975;GO:0030245;GO:0000272;GO:0071555;GO:0008152;GO:0005576;GO:0016787;GO:0008810;GO:0016798;GO:000455	BP:carbohydrate metabolic process;BP:cellulose catabolic process;BP:polysaccharide catabolic process;BP:cell wall organization;BP:metabolic process;CC:extracellular region;MF:hydrolase activity;MF:cellulase activity;MF:hydrolase activity, acting on glycosyl bonds;MF:hydrolase activity, hydrolyzing O-glycosyl compounds;	------	------	------	------	ENOG410ZZU6	G:Carbohydrate transport and metabolism	XP_015650922.1	endoglucanase 20 [Oryza sativa Japonica Group]	sp|Q6ZA06|GUN20_ORYSJ;	Endoglucanase 20 OS=Oryza sativa subsp. japonica OX=39947 GN=GLU15 PE=2 SV=1;	PF00759.21	Glyco_hydro_9	Glycosyl hydrolase family 9
Os10g0452300	CAI1	Eggshell protein family protein	11.512	3.52506	2.68924e-07	0.000263731	yes	up	3.89	10.47	7.81	0.75	0.14	1.13	7.39	0.673333	------	------	------	------	------	------	------	------	------	------	------	------	------	------	------
Os05g0438500		Similar to Soluble inorganic pyrophosphatase (EC 3.6.1.1) (Pyrophosphate phospho- hydrolase) (PPase)	2.103	1.07258	4.39438e-07	0.000378716	yes	up	18.68	27.79	24.83	11.68	11.1	12.11	23.7667	11.63	GO:0006796;GO:0005737;GO:0005829;GO:0016787;GO:0004427;GO:0000287;GO:004687	BP:phosphate-containing compound metabolic process;CC:cytoplasm;CC:cytosol;MF:hydrolase activity;MF:inorganic diphosphatase activity;MF:magnesium ion binding;MF:metal ion binding;	K01507	ppa	map00190	Oxidative phosphorylation	COG0221	C:Energy production and conversion	XP_015640173.1	soluble inorganic pyrophosphatase [Oryza sativa Japonica Group]	sp|O48556|IPYR_MAIZE;	Soluble inorganic pyrophosphatase OS=Zea mays OX=4577 GN=IPP PE=2 SV=1;	PF00719.21	Pyrophosphatase	Inorganic pyrophosphatase
Os01g0731600		Similar to pathogen-related protein	6.579	2.71792	1.22634e-06	0.00087193	yes	up	2.75	1.77	1.62	0.35	0.17	0.57	2.04667	0.363333	------	------	------	------	------	------	ENOG4111JSH	S:Function unknown	BAS74190.1	Os01g0731600 [Oryza sativa Japonica Group]	sp|P16273|PRPX_HORVU;	Pathogen-related protein OS=Hordeum vulgare OX=4513 PE=2 SV=2;	------	------	------
Os05g0135450		Hypothetical protein	150.065	7.22945	3.04426e-06	0.00163356	yes	up	7.1	6.86	1.2	0	0	0	5.05333	0	GO:0006979;GO:0042744;GO:0005576;GO:0009505;GO:0009506;GO:0020037;GO:0046872;GO:000460	BP:response to oxidative stress;BP:hydrogen peroxide catabolic process;CC:extracellular region;CC:plant-type cell wall;CC:plasmodesma;MF:heme binding;MF:metal ion binding;MF:peroxidase activity;	K00430	E1.11.1.7	map00940	Phenylpropanoid biosynthesis	ENOG410YDTD	G:Carbohydrate transport and metabolism	XP_015637978.1	peroxidase 5 [Oryza sativa Japonica Group]	sp|A7QEU4|PER5_VITVI;	Peroxidase 5 OS=Vitis vinifera OX=29760 GN=GSVIVT00037159001 PE=1 SV=2;	------	------	------
Os05g0514250		Hypothetical protein	120.899	6.91766	5.23713e-06	0.0024824	yes	up	1.59	0.89	0.36	0	0	0	0.946667	0	GO:0007165;GO:0106311;GO:0016021;GO:0005524;GO:010631	BP:signal transduction;BP:old GO;CC:integral component of membrane;MF:ATP binding;MF:old GO;	------	------	------	------	COG0515	T:Signal transduction mechanisms	XP_015638753.1	CBL-interacting protein kinase 19 [Oryza sativa Japonica Group]	sp|Q68Y49|CIPKJ_ORYSJ;	CBL-interacting protein kinase 19 OS=Oryza sativa subsp. japonica OX=39947 GN=CIPK19 PE=1 SV=1;	------	------	------
Os09g0368200	PAOb	Similar to polyamine oxidase precursor	6.932	2.79336	7.47253e-06	0.00312528	yes	up	4.96	7.77	14.65	1.95	0.3	1.47	9.12667	1.24	GO:1903602;GO:0046203;GO:0046208;GO:0048046;GO:0050660;GO:0052894;GO:0052901;GO:0052903;GO:0052904;GO:0052902;GO:001649	BP:thermospermine catabolic process;BP:spermidine catabolic process;BP:spermine catabolic process;CC:apoplast;MF:flavin adenine dinucleotide binding;MF:norspermin;MF:spermin;MF:N1-acetylspermin;MF:N1-acetylspermidin;MF:spermidin;MF:oxidoreductase activity;	K13366	MPAO, PAO1	map00330;map00410	Arginine and proline metabolism;beta-Alanine metabolism	ENOG410XSNC;ENOG410YT60	S:Function unknown;	XP_015611019.1	polyamine oxidase [Oryza sativa Japonica Group]	sp|A0A0P0XM10|PAO6_ORYSJ;	Polyamine oxidase 6 OS=Oryza sativa subsp. japonica OX=39947 GN=PAO6 PE=2 SV=1;	PF01593.26;PF13450.8;PF01266.26	Amino_oxidase;NAD_binding_8;DAO	Flavin containing amine oxidoreductase;NA;FAD dependent oxidoreductase
Os05g0382400		Hypothetical protein	6.044	2.59554	8.19743e-06	0.00328359	yes	up	1.13	1.48	1.71	0.21	0.4	0.08	1.44	0.23	GO:0016021;GO:0004497;GO:0005506;GO:0016705;GO:002003	CC:integral component of membrane;MF:monooxygenase activity;MF:iron ion binding;MF:oxidoreductase activity, acting on paired donors, with incorporation or reduction of molecular oxygen;MF:heme binding;	------	------	------	------	COG2124	Q:Secondary metabolites biosynthesis, transport and catabolism	XP_015637521.1	cytochrome P450 94B3 [Oryza sativa Japonica Group]	sp|P98188|C94A2_VICSA;	Cytochrome P450 94A2 OS=Vicia sativa OX=3908 GN=CYP94A2 PE=2 SV=1;	------	------	------
Os04g0458250		Hypothetical protein	2.734	1.45097	8.44321e-06	0.00333507	yes	up	6.16	6.19	6.14	1.44	3.5	1.97	6.16333	2.30333	GO:001602	CC:integral component of membrane;	------	------	------	------	ENOG410YI5X	S:Function unknown	BAS89520.1	Os04g0458200, partial [Oryza sativa Japonica Group]	------	------	------	------	------
Os11g0701600		Glycoside hydrolase, family 18, catalytic domain domain containing protein	4.487	2.16567	8.67869e-06	0.00338112	yes	up	21.58	50.79	40.04	13.16	6.1	8.5	37.47	9.25333	GO:0005975;GO:0009738;GO:0045493;GO:0005634;GO:0005576;GO:0005886;GO:0016787;GO:0016798;GO:000456	BP:carbohydrate metabolic process;BP:abscisic acid-activated signaling pathway;BP:xylan catabolic process;CC:nucleus;CC:extracellular region;CC:plasma membrane;MF:hydrolase activity;MF:hydrolase activity, acting on glycosyl bonds;MF:chitinase activity;	K01183	E3.2.1.14	map00520	Amino sugar and nucleotide sugar metabolism	ENOG4111GPA	G:Carbohydrate transport and metabolism	BAT15370.1	Os11g0701600, partial [Oryza sativa Japonica Group]	sp|Q53NL5|XIP2_ORYSJ;	Xylanase inhibitor protein 2 OS=Oryza sativa subsp. japonica OX=39947 GN=Chib3H-h PE=1 SV=1;	PF00704.30	Glyco_hydro_18	Glycosyl hydrolases family 18
Os07g0539100	Gns11	Glycoside hydrolase, family 17 protein	2.103	1.07262	1.49061e-05	0.00485758	yes	up	381.95	312.9	270.9	177.64	186.23	104.55	321.917	156.14	GO:0005975;GO:0008152;GO:0046658;GO:0016798;GO:0004553;GO:004297	BP:carbohydrate metabolic process;BP:metabolic process;CC:anchored component of plasma membrane;MF:hydrolase activity, acting on glycosyl bonds;MF:hydrolase activity, hydrolyzing O-glycosyl compounds;MF:glucan endo-1,3-beta-D-glucosidase activity;	------	------	------	------	ENOG41107PB	S:Function unknown	XP_015647554.1	glucan endo-1,3-beta-glucosidase 3 isoform X2 [Oryza sativa Japonica Group]	sp|Q8VYE5|E1312_ARATH;	Glucan endo-1,3-beta-glucosidase 12 OS=Arabidopsis thaliana OX=3702 GN=At4g29360 PE=2 SV=1;	PF00332.20;PF07983.15	Glyco_hydro_17;X8	Glycosyl hydrolases family 17;X8 domain
Os03g0154000		Aromatic-ring hydroxylase family protein	2.498	1.32062	1.82927e-05	0.00568594	yes	up	15.25	24.21	14.92	7.17	9.89	5.14	18.1267	7.4	GO:0016021;GO:0004497;GO:0071949;GO:001649	CC:integral component of membrane;MF:monooxygenase activity;MF:FAD binding;MF:oxidoreductase activity;	------	------	------	------	COG0654;COG0654	C:Energy production and conversion;H:Coenzyme transport and metabolism	XP_015628841.2	uncharacterized protein LOC4331658 [Oryza sativa Japonica Group]	sp|O81816|MO2_ARATH;	Monooxygenase 2 OS=Arabidopsis thaliana OX=3702 GN=MO2 PE=2 SV=1;	PF01494.21;PF05834.14;PF00890.26;PF01266.26;PF12831.9	FAD_binding_3;Lycopene_cycl;FAD_binding_2;DAO;FAD_oxidored	FAD binding domain;Lycopene cyclase protein;FAD binding domain;FAD dependent oxidoreductase;FAD dependent oxidoreductase
Os10g0491400		Conserved hypothetical protein	2.126	1.08825	2.0314e-05	0.00614606	yes	up	105.98	130.61	106.27	67.07	37.17	56.91	114.287	53.7167	------	------	------	------	------	------	------	------	AAG13545.1	hypothetical protein [Oryza sativa Japonica Group]	------	------	------	------	------
Os06g0486900	FDH2	Similar to Formate dehydrogenase, mitochondrial precursor (EC 1.2.1.2) (NAD- dependent formate dehydrogenase) (FDH)	5.817	2.54027	2.09594e-05	0.00627459	yes	up	6.25	21.34	20.74	3.62	0.87	3.93	16.11	2.80667	GO:0042183;GO:0009326;GO:0005739;GO:0009507;GO:0016616;GO:0008863;GO:0051287;GO:001649	BP:formate catabolic process;CC:formate dehydrogenase complex;CC:mitochondrion;CC:chloroplast;MF:oxidoreductase activity, acting on the CH-OH group of donors, NAD or NADP as acceptor;MF:formate dehydrogenas;MF:NAD binding;MF:oxidoreductase activity;	K00122	FDH	map00630	Glyoxylate and dicarboxylate metabolism	COG1052	C:Energy production and conversion	XP_015642621.1	formate dehydrogenase 2, mitochondrial [Oryza sativa Japonica Group]	sp|Q67U69|FDH2_ORYSJ;	Formate dehydrogenase 2, mitochondrial OS=Oryza sativa subsp. japonica OX=39947 GN=Os06g0486900 PE=2 SV=1;	PF02826.21;PF00389.32;PF03446.17	2-Hacid_dh_C;2-Hacid_dh;NAD_binding_2	D-isomer specific 2-hydroxyacid dehydrogenase, NAD binding domain;D-isomer specific 2-hydroxyacid dehydrogenase, catalytic domain;NAD binding domain of 6-phosphogluconate dehydrogenase
Os10g0380800		Similar to Tryptophan decarboxylase	8.473	3.08284	3.32201e-05	0.00882972	yes	up	2.41	1.39	9.88	0.57	0.31	0.77	4.56	0.55	GO:1901695;GO:0006520;GO:0019752;GO:0005737;GO:0016829;GO:0016830;GO:0016831;GO:0003824;GO:0030170;GO:000483	BP:tyramine biosynthetic process;BP:cellular amino acid metabolic process;BP:carboxylic acid metabolic process;CC:cytoplasm;MF:lyase activity;MF:carbon-carbon lyase activity;MF:carboxy-lyase activity;MF:catalytic activity;MF:pyridoxal phosphate binding;MF:tyrosine decarboxylase activity;	K01592	TYDC	map00950;map00350	Isoquinoline alkaloid biosynthesis;Tyrosine metabolism	COG0076	E:Amino acid transport and metabolism	XP_015613339.1	tyrosine decarboxylase-like [Oryza sativa Japonica Group]	sp|Q94EE9|TYDC_ORYSJ;	Tyrosine decarboxylase OS=Oryza sativa subsp. japonica OX=39947 GN=TYDC PE=1 SV=1;	PF00282.21;PF01212.23	Pyridoxal_deC;Beta_elim_lyase	Pyridoxal-dependent decarboxylase conserved domain;Beta-eliminating lyase
Os08g0540400	OsCDPK21	Similar to Calcium-dependent protein kinase	3.476	1.79728	3.66024e-05	0.00927902	yes	up	11.05	15.1	6.21	3.45	4.48	1.63	10.7867	3.18667	GO:0009738;GO:0016310;GO:0018105;GO:0035556;GO:0046777;GO:0106311;GO:0106310;GO:0009737;GO:1901001;GO:0006468;GO:0005737;GO:0005634;GO:0016020;GO:0005886;GO:0000166;GO:0004674;GO:0016740;GO:0005509;GO:0004672;GO:0046872;GO:0005524;GO:0016301;GO:0004683;GO:0009931;GO:000551	BP:abscisic acid-activated signaling pathway;BP:phosphorylation;BP:peptidyl-serine phosphorylation;BP:intracellular signal transduction;BP:protein autophosphorylation;BP:old GO;BP:old GO;BP:response to abscisic acid;BP:negative regulation of response to salt stress;BP:protein phosphorylation;CC:cytoplasm;CC:nucleus;CC:membrane;CC:plasma membrane;MF:nucleotide binding;MF:protein serine/threonine k…	K13412	CPK	map04626	Plant-pathogen interaction	ENOG410XRMJ	T:Signal transduction mechanisms	XP_015650119.1	calcium-dependent protein kinase 21 [Oryza sativa Japonica Group]	sp|Q6ZIU9|CDPKL_ORYSJ;	Calcium-dependent protein kinase 21 OS=Oryza sativa subsp. japonica OX=39947 GN=CPK21 PE=2 SV=1;	PF00069.27;PF00036.34;PF13499.8;PF07714.19;PF13405.8;PF13202.8;PF13833.8;PF10591.11;PF14531.8;PF12763.9;PF06293.16	Pkinase;EF-hand_1;EF-hand_7;PK_Tyr_Ser-Thr;EF-hand_6;EF-hand_5;EF-hand_8;SPARC_Ca_bdg;Kinase-like;EF-hand_4;Kdo	Protein kinase domain;EF hand;EF-hand domain pair;Protein tyrosine and serine/threonine kinase;EF-hand domain;EF hand;EF-hand domain pair;Secreted protein acidic and rich in cysteine Ca binding region;Kinase-like;Cytoskeletal-regulatory complex EF hand;Lipopolysaccharide kinase
Os01g0880250		Hypothetical protein	10.181	3.34782	5.28109e-05	0.0119202	yes	up	0.73	1.01	0.55	0	0.15	0.07	0.763333	0.0733333	GO:0045492;GO:0016021;GO:001675	BP:xylan biosynthetic process;CC:integral component of membrane;MF:transferase activity, transferring glycosyl groups;	K20890	GUX	------	------	COG5597	O:Posttranslational modification, protein turnover, chaperones	KAB8084591.1	hypothetical protein EE612_007175, partial [Oryza sativa]	sp|Q9LSB1|GUX1_ARATH;	UDP-glucuronate:xylan alpha-glucuronosyltransferase 1 OS=Arabidopsis thaliana OX=3702 GN=GUX1 PE=2 SV=1;	------	------	------
Os08g0168000	OsTPS31	Similar to Sesquiterpene synthase	8.479	3.08381	5.66722e-05	0.0123841	yes	up	3.66	1.82	0.49	0.16	0.26	0.3	1.99	0.24	GO:0016102;GO:0016114;GO:0046872;GO:0016838;GO:0016829;GO:0000287;GO:001033	BP:diterpenoid biosynthetic process;BP:terpenoid biosynthetic process;MF:metal ion binding;MF:carbon-oxygen lyase activity, acting on phosphates;MF:lyase activity;MF:magnesium ion binding;MF:terpene synthase activity;	K22061	TPS2	------	------	ENOG410YBXH	S:Function unknown	KAF2918274.1	hypothetical protein DAI22_08g046100 [Oryza sativa Japonica Group]	sp|C5YHH7|TPS1_SORBI;	Zingiberene synthase OS=Sorghum bicolor OX=4558 GN=TPS1 PE=1 SV=2;	PF03936.18;PF19086.2;PF01397.23	Terpene_synth_C;Terpene_syn_C_2;Terpene_synth	Terpene synthase family, metal binding domain;Terpene synthase family 2, C-terminal metal binding;Terpene synthase, N-terminal domain
Os04g0108600		Similar to Sesquiterpene synthase (Fragment)	8.45	3.07895	6.28502e-05	0.0131277	yes	up	15.62	4.09	2.35	0.28	0.67	1.71	7.35333	0.886667	GO:0016114;GO:0010333;GO:0000287;GO:001682	BP:terpenoid biosynthetic process;MF:terpene synthase activity;MF:magnesium ion binding;MF:lyase activity;	K15803	GERD	map00909	Sesquiterpenoid and triterpenoid biosynthesis	ENOG41105S7	S:Function unknown	BAS87556.1	Os04g0108600, partial [Oryza sativa Japonica Group]	sp|Q6Q3H2|TPSVS_VITVI;	Valencene synthase OS=Vitis vinifera OX=29760 GN=ValCS PE=1 SV=1;	PF01397.23	Terpene_synth	Terpene synthase, N-terminal domain
Os12g0616800		Protein of unknown function DUF761, plant domain containing protein	2.138	1.09631	6.32382e-05	0.0131277	yes	up	9.03	11.02	13.25	6.45	5.69	3.84	11.1	5.32667	GO:0016021;GO:001602	CC:integral component of membrane;CC:membrane;	------	------	------	------	ENOG410ZAXS	S:Function unknown	XP_015620055.1	uncharacterized protein LOC4352802 [Oryza sativa Japonica Group]	------	------	PF05553.13;PF05300.13	DUF761;MIC19_MIC25	Cotton fibre expressed protein;MICOS complex subunit MIC19/MIC25
Os01g0329000	GPAT	Phospholipid/glycerol acyltransferase domain containing protein	27.608	4.78703	0.000106917	0.0196176	yes	up	0.25	1.06	1.53	0	0	0.11	0.946667	0.0366667	GO:0010143;GO:0016311;GO:0016021;GO:0016020;GO:0016791;GO:0090447;GO:001674	BP:cutin biosynthetic process;BP:dephosphorylation;CC:integral component of membrane;CC:membrane;MF:phosphatase activity;MF:glycerol-3-phosphate 2-O-acyltransferase activity;MF:transferase activity, transferring acyl groups;	K13508	GPAT	map00564;map00561	Glycerophospholipid metabolism;Glycerolipid metabolism	ENOG410YBBE	I:Lipid transport and metabolism	BAF04834.1	Os01g0329000 [Oryza sativa Japonica Group]	sp|Q9SYJ2|GPAT3_ARATH;	Probable glycerol-3-phosphate acyltransferase 3 OS=Arabidopsis thaliana OX=3702 GN=GPAT3 PE=2 SV=1;	PF12710.9;PF01553.23	HAD;Acyltransferase	haloacid dehalogenase-like hydrolase;Acyltransferase
Os12g0420100	Os12bglu38	Similar to Beta-glucosidase	77.313	6.27264	0.000123353	0.0216552	yes	up	0.68	0.13	0.37	0	0	0	0.393333	0	GO:0005975;GO:0008152;GO:0009536;GO:0016787;GO:0016798;GO:0008422;GO:0102483;GO:0004553;GO:010272	BP:carbohydrate metabolic process;BP:metabolic process;CC:plastid;MF:hydrolase activity;MF:hydrolase activity, acting on glycosyl bonds;MF:beta-glucosidase activity;MF:scopolin beta-glucosidase activity;MF:hydrolase activity, hydrolyzing O-glycosyl compounds;MF:DIMBOA glucoside beta-D-glucosidase activity;	K05350	bglB	map00460;map00940;map00500	Cyanoamino acid metabolism;Phenylpropanoid biosynthesis;Starch and sucrose metabolism	COG2723	G:Carbohydrate transport and metabolism	XP_015620634.1	beta-glucosidase 38 [Oryza sativa Japonica Group]	sp|Q2QSR8|BGL38_ORYSJ;	Beta-glucosidase 38 OS=Oryza sativa subsp. japonica OX=39947 GN=BGLU38 PE=2 SV=2;	PF00232.20	Glyco_hydro_1	Glycosyl hydrolase family 1
Os09g0518266		Hypothetical protein	3.098	1.63155	0.000158583	0.0247264	yes	up	1.75	2.68	3.48	0.82	1.11	0.67	2.63667	0.866667	GO:0080043;GO:0008194;GO:008004	MF:quercetin 3-O-glucosyltransferase activity;MF:UDP-glycosyltransferase activity;MF:quercetin 7-O-glucosyltransferase activity;	K13691	SGT1	------	------	COG1819	S:Function unknown	XP_015651453.1	UDP-glucosyltransferase UGT13248 [Oryza sativa Japonica Group]	sp|M0Y4P1|UGT13_HORVV;	UDP-glucosyltransferase UGT13248 OS=Hordeum vulgare subsp. vulgare OX=112509 PE=2 SV=1;	------	------	------
Os06g0134750		Hypothetical gene	84.81	6.40617	0.000159904	0.0247264	yes	up	0.72	0.09	0.57	0	0	0	0.46	0	GO:0016021;GO:0005524;GO:000467	CC:integral component of membrane;MF:ATP binding;MF:protein kinase activity;	------	------	------	------	ENOG4111HDQ	S:Function unknown	BAF18631.1	Os06g0134700, partial [Oryza sativa Japonica Group]	sp|Q93YN1|CRPK1_ARATH;	Cold-responsive protein kinase 1 OS=Arabidopsis thaliana OX=3702 GN=CRPK1 PE=1 SV=1;	------	------	------
Os01g0191200		Similar to Acid phosphatase	2.468	1.30355	0.000178368	0.0268402	yes	up	106.35	57.74	127.15	25.34	46.25	50.18	97.08	40.59	GO:0016311;GO:0045735;GO:000399	BP:dephosphorylation;MF:nutrient reservoir activity;MF:acid phosphatase activity;	------	------	------	------	ENOG4111X3R	S:Function unknown	XP_015625438.1	stem 28 kDa glycoprotein [Oryza sativa Japonica Group]	sp|P15490|VSPA_SOYBN;	Stem 28 kDa glycoprotein OS=Glycine max OX=3847 GN=VSPA PE=2 SV=1;	PF03767.16	Acid_phosphat_B	HAD superfamily, subfamily IIIB
Os06g0628032		Conserved hypothetical protein	87.285	6.44767	0.000205806	0.0294674	yes	up	2.54	0.05	2.97	0	0	0.06	1.85333	0.02	GO:0008643;GO:0071702;GO:0055085;GO:0016021;GO:0016020;GO:0005887;GO:001529	BP:carbohydrate transport;BP:organic substance transport;BP:transmembrane transport;CC:integral component of membrane;CC:membrane;CC:integral component of plasma membrane;MF:symporter activity;	------	------	------	------	ENOG4111I58	S:Function unknown	BAS98716.1	Os06g0628032 [Oryza sativa Japonica Group]	------	------	------	------	------
Os06g0199000		Similar to Glycine-rich cell wall structural protein 2 precursor	97.93	6.61367	0.000234995	0.0307985	yes	up	0.23	4.75	0.2	0	0	0.05	1.72667	0.0166667	------	------	------	------	------	------	------	------	EAZ00042.1	hypothetical protein OsI_22043 [Oryza sativa Indica Group]	------	------	------	------	------
Os11g0701500		Similar to Class III chitinase homologu	4.98	2.31616	0.000268551	0.0331	yes	up	7.28	16.54	23.97	6.46	2.14	1.23	15.93	3.27667	GO:0005975;GO:0050832;GO:0008152;GO:0045493;GO:0005576;GO:0016787;GO:0016798;GO:0004568;GO:000485	BP:carbohydrate metabolic process;BP:defense response to fungus;BP:metabolic process;BP:xylan catabolic process;CC:extracellular region;MF:hydrolase activity;MF:hydrolase activity, acting on glycosyl bonds;MF:chitinase activity;MF:enzyme inhibitor activity;	K01183	E3.2.1.14	map00520	Amino sugar and nucleotide sugar metabolism	ENOG4111GPA	G:Carbohydrate transport and metabolism	XP_015615698.1	xylanase inhibitor protein 2-like [Oryza sativa Japonica Group]	sp|Q53NL5|XIP2_ORYSJ;	Xylanase inhibitor protein 2 OS=Oryza sativa subsp. japonica OX=39947 GN=Chib3H-h PE=1 SV=1;	PF00704.30	Glyco_hydro_18	Glycosyl hydrolases family 18
Os08g0277200	OsCCR	Similar to Cinnamoyl-CoA reductase (EC 1.2.1.44)	4.923	2.29957	0.000417463	0.0442688	yes	up	1	2.81	4.3	0.77	0.3	0.62	2.70333	0.563333	GO:0050662;GO:0003824;GO:0016616;GO:001649	MF:coenzyme binding;MF:catalytic activity;MF:oxidoreductase activity, acting on the CH-OH group of donors, NAD or NADP as acceptor;MF:oxidoreductase activity;	K09753	CCR	map00940	Phenylpropanoid biosynthesis	COG0451	M:Cell wall/membrane/envelope biogenesis	XP_015648935.1	cinnamoyl-CoA reductase 1 [Oryza sativa Japonica Group]	sp|A0A059TC02|CCR1_PETHY;	Cinnamoyl-CoA reductase 1 OS=Petunia hybrida OX=4102 GN=CCR1 PE=1 SV=1;	PF01370.23;PF13460.8;PF01073.21;PF16363.7;PF05368.15;PF07993.14;PF02719.17;PF08659.12	Epimerase;NAD_binding_10;3Beta_HSD;GDP_Man_Dehyd;NmrA;NAD_binding_4;Polysacc_synt_2;KR	NAD dependent epimerase/dehydratase family;NA;3-beta hydroxysteroid dehydrogenase/isomerase family;GDP-mannose 4,6 dehydratase;NmrA-like family;Male sterility protein;Polysaccharide biosynthesis protein;KR domain
Os12g0174700		Similar to disease resistance response protein 206	2.203	1.13978	0.000429815	0.0446129	yes	up	23.55	33.24	48.13	14.89	15.03	20.59	34.9733	16.8367	GO:0048046;GO:000557	CC:apoplast;CC:extracellular region;	------	------	------	------	ENOG410YGJA	S:Function unknown	KAB8116780.1	hypothetical protein EE612_058104, partial [Oryza sativa]	sp|Q9FI66|DIR3_ARATH;	Dirigent protein 3 OS=Arabidopsis thaliana OX=3702 GN=DIR3 PE=3 SV=1;	PF03018.16	Dirigent	Dirigent-like protein
Os06g0131350		Hypothetical gene	0	-13.1352	1.23782e-20	3.52035e-16	yes	down	0	0	0	53.02	38.03	14.77	0	35.2733	GO:0009409;GO:0033388;GO:0006527;GO:0008295;GO:000879	BP:response to cold;BP:putrescine biosynthetic process from arginine;BP:arginine catabolic process;BP:spermidine biosynthetic process;MF:arginine decarboxylase activity;	K01583	E4.1.1.19	map00330	Arginine and proline metabolism	COG1166	E:Amino acid transport and metabolism	XP_015643038.1	arginine decarboxylase 1 [Oryza sativa Japonica Group]	sp|Q9SNN0|SPE1_ORYSJ;	Arginine decarboxylase 1 OS=Oryza sativa subsp. japonica OX=39947 GN=ADC1 PE=1 SV=1;	------	------	------
Os01g0871800		TGF-beta receptor, type I/II extracellular region family protein	0.411	-1.28277	1.50777e-11	8.57619e-08	yes	down	2.45	3.15	2.95	7.95	7.37	6.47	2.85	7.26333	GO:0055085;GO:0016021;GO:0016020;GO:002285	BP:transmembrane transport;CC:integral component of membrane;CC:membrane;MF:transmembrane transporter activity;	K14638	SLC15A3_4, PHT	------	------	COG3104	E:Amino acid transport and metabolism	EAY76652.1	hypothetical protein OsI_04609 [Oryza sativa Indica Group]	sp|Q0WP01|PTR9_ARATH;	Protein NRT1/ PTR FAMILY 5.10 OS=Arabidopsis thaliana OX=3702 GN=NPF5.10 PE=2 SV=1;	------	------	------
Os05g0551900		Similar to EMB1865 (embryo defective 1865); RNA binding	0.242	-2.04766	3.50493e-11	1.52881e-07	yes	down	1	1.61	1.83	6.32	6.59	5.19	1.48	6.03333	GO:0009737;GO:0008380;GO:0006397;GO:0009507;GO:0003729;GO:000372	BP:response to abscisic acid;BP:RNA splicing;BP:mRNA processing;CC:chloroplast;MF:mRNA binding;MF:RNA binding;	------	------	------	------	ENOG410YDW8	S:Function unknown	BAS95221.1	Os05g0551900 [Oryza sativa Japonica Group]	sp|A7XN92|CFM3_MAIZE;	CRM-domain containing factor CFM3, chloroplastic/mitochondrial OS=Zea mays OX=4577 GN=CFM3 PE=1 SV=1;	PF01985.23;PF15237.8	CRS1_YhbY;PTRF_SDPR	CRS1 / YhbY;PTRF/SDPR family
Os01g0127200	OsLPR5	Multicopper oxidase, Maintenance of Pi homeostasi	0.282	-1.82644	3.76288e-11	1.52881e-07	yes	down	1.83	1.15	1.88	4.92	5.86	6.79	1.62	5.85667	GO:0005783;GO:0016020;GO:0005789;GO:0016722;GO:0046872;GO:0005507;GO:001649	CC:endoplasmic reticulum;CC:membrane;CC:endoplasmic reticulum membrane;MF:oxidoreductase activity, oxidizing metal ions;MF:metal ion binding;MF:copper ion binding;MF:oxidoreductase activity;	------	------	------	------	COG2132	Q:Secondary metabolites biosynthesis, transport and catabolism	XP_015641597.1	multicopper oxidase LPR1 homolog 5 [Oryza sativa Japonica Group]	sp|A2ZNT5|LPR5_ORYSJ;	Multicopper oxidase LPR1 homolog 5 OS=Oryza sativa subsp. japonica OX=39947 GN=LPR5 PE=2 SV=1;	PF07731.16;PF07732.17;PF00394.24	Cu-oxidase_2;Cu-oxidase_3;Cu-oxidase	Multicopper oxidase;Multicopper oxidase;Multicopper oxidase
Os03g0103100	OsHyPRP03	Similar to Physical impedance induced protein	0.17	-2.55596	5.93059e-11	1.87407e-07	yes	down	47.95	119.6	42.82	475.41	350.92	463.47	70.1233	429.933	------	------	------	------	------	------	ENOG41105Z0	S:Function unknown	XP_015632238.1	cortical cell-delineating protein [Oryza sativa Japonica Group]	sp|Q01595|CCDP_MAIZE;	Cortical cell-delineating protein OS=Zea mays OX=4577 PE=2 SV=1;	PF14547.8;PF00234.24	Hydrophob_seed;Tryp_alpha_amyl	Hydrophobic seed protein;Protease inhibitor/seed storage/LTP family
Os05g0390300		Conserved hypothetical protein	0.277	-1.84946	1.89025e-10	5.26566e-07	yes	down	1.54	1.31	1.58	4.65	6.6	5.25	1.47667	5.5	------	------	------	------	------	------	ENOG411074K	S:Function unknown	KAB8099285.1	hypothetical protein EE612_029264 [Oryza sativa]	------	------	------	------	------
Os10g0180800	WAK112	Wall-associated kinase, Negative regulation of rice blast resistanc	0.209	-2.2575	3.32717e-10	7.88539e-07	yes	down	1.24	1.14	0.94	6.21	3.08	6.22	1.10667	5.17	GO:0006468;GO:0016310;GO:0007166;GO:0016020;GO:0016021;GO:0005886;GO:0004672;GO:0016301;GO:0000166;GO:0004674;GO:0016740;GO:0005509;GO:0030247;GO:000552	BP:protein phosphorylation;BP:phosphorylation;BP:cell surface receptor signaling pathway;CC:membrane;CC:integral component of membrane;CC:plasma membrane;MF:protein kinase activity;MF:kinase activity;MF:nucleotide binding;MF:protein serine/threonine kinase activity;MF:transferase activity;MF:calcium ion binding;MF:polysaccharide binding;MF:ATP binding;	------	------	------	------	COG0515	T:Signal transduction mechanisms	ABB46953.2	Calcium binding EGF domain containing protein, expressed [Oryza sativa Japonica Group]	sp|Q9LMN7|WAK5_ARATH;	Wall-associated receptor kinase 5 OS=Arabidopsis thaliana OX=3702 GN=WAK5 PE=2 SV=1;	PF00069.27;PF07714.19;PF13947.8;PF12662.9;PF07645.17	Pkinase;PK_Tyr_Ser-Thr;GUB_WAK_bind;cEGF;EGF_CA	Protein kinase domain;Protein tyrosine and serine/threonine kinase;Wall-associated receptor kinase galacturonan-binding;Complement Clr-like EGF-like;Calcium-binding EGF domain
Os02g0697550		Hypothetical protein	0.003	-8.17807	1.87618e-09	3.55723e-06	yes	down	0	0	0	1.49	2.6	4.79	0	2.96	GO:000827	MF:zinc ion binding;	------	------	------	------	ENOG410Z7Z7	S:Function unknown	XP_015623245.1	pentatricopeptide repeat-containing protein At1g31920 [Oryza sativa Japonica Group]	sp|Q9C6T2|PPR68_ARATH;	Pentatricopeptide repeat-containing protein At1g31920 OS=Arabidopsis thaliana OX=3702 GN=PCMP-H11 PE=2 SV=1;	------	------	------
Os05g0160300	OsLTPd8	Bifunctional inhibitor/plant lipid transfer protein/seed storage domain containing protein	0.424	-1.23639	6.54487e-09	1.03782e-05	yes	down	47.47	40.17	33.56	103.43	118.19	80.52	40.4	100.713	GO:0009627;GO:000550	BP:systemic acquired resistance;MF:fatty acid binding;	------	------	------	------	ENOG410YQ10	S:Function unknown	XP_015637909.1	non-specific lipid-transfer protein [Oryza sativa Japonica Group]	------	------	PF14368.8;PF00234.24	LTP_2;Tryp_alpha_amyl	Probable lipid transfer;Protease inhibitor/seed storage/LTP family
Os09g0343200		Ankyrin repeat containing protein	0.205	-2.28818	6.56849e-09	1.03782e-05	yes	down	9.45	5.94	8.6	38.36	19.67	60.7	7.99667	39.5767	GO:0016021;GO:0016020;GO:000551	CC:integral component of membrane;CC:membrane;MF:protein binding;	------	------	------	------	ENOG410XUCG;COG0666	S:Function unknown;	XP_015612286.1	protein ACCELERATED CELL DEATH 6 isoform X1 [Oryza sativa Japonica Group]	sp|Q8LPS2|ACD6_ARATH;	Protein ACCELERATED CELL DEATH 6 OS=Arabidopsis thaliana OX=3702 GN=ACD6 PE=1 SV=1;	PF12796.9;PF13637.8;PF13857.8;PF13962.8;PF13606.8;PF00023.32	Ank_2;Ank_4;Ank_5;PGG;Ank_3;Ank	Ankyrin repeats;Ankyrin repeats;Ankyrin repeats;Domain of unknown function;Ankyrin repeat;Ankyrin repeat
Os12g0465800		Conserved hypothetical protein	0.004	-7.89365	1.50994e-08	2.26014e-05	yes	down	0	0	0	10.27	3.67	4.06	0	6	GO:0045893;GO:001651	BP:positive regulation of transcription, DNA-templated;CC:SWI/SNF complex;	------	------	------	------	ENOG410YCAT	S:Function unknown	KAB8117455.1	hypothetical protein EE612_059495 [Oryza sativa]	------	------	PF15249.8	GLTSCR1	Conserved region of unknown function on GLTSCR protein
Os03g0338000		Similar to alanine--glyoxylate aminotransferase 2	0.338	-1.56623	1.91094e-08	2.71736e-05	yes	down	52.3	27.25	46.59	97.91	131.52	152.43	42.0467	127.287	GO:0003824;GO:0030170;GO:000848	MF:catalytic activity;MF:pyridoxal phosphate binding;MF:transaminase activity;	K00827	AGXT2	map00270;map00250;map00280;map00260	Cysteine and methionine metabolism;Alanine, aspartate and glutamate metabolism;Valine, leucine and isoleucine degradation;Glycine, serine and threonine metabolism	COG0160	E:Amino acid transport and metabolism	BAS84100.1	Os03g0338000, partial [Oryza sativa Japonica Group]	sp|Q9SR86|AGT23_ARATH;	Alanine--glyoxylate aminotransferase 2 homolog 3, mitochondrial OS=Arabidopsis thaliana OX=3702 GN=At3g08860 PE=2 SV=1;	PF00202.23	Aminotran_3	Aminotransferase class-III
Os11g0487100		Conserved hypothetical protein	0.381	-1.39297	2.54911e-08	3.45222e-05	yes	down	3.97	4.22	4.22	9.88	9.43	14.6	4.13667	11.3033	------	------	------	------	------	------	COG0520	E:Amino acid transport and metabolism	XP_015615879.1	uncharacterized protein LOC9271875 isoform X1 [Oryza sativa Japonica Group]	------	------	------	------	------
Os09g0339000		Protein kinase, core domain containing protein	0.444	-1.17026	2.50909e-07	0.000254851	yes	down	1.46	1.56	1.53	3.19	3.42	3.85	1.51667	3.48667	GO:0006952;GO:0006468;GO:0016310;GO:0042742;GO:0002229;GO:0007178;GO:0016020;GO:0016021;GO:0005886;GO:0004672;GO:0030246;GO:0000166;GO:0004675;GO:0004674;GO:0016740;GO:0016301;GO:000552	BP:defense response;BP:protein phosphorylation;BP:phosphorylation;BP:defense response to bacterium;BP:defense response to oomycetes;BP:transmembrane receptor protein serine/threonine kinase signaling pathway;CC:membrane;CC:integral component of membrane;CC:plasma membrane;MF:protein kinase activity;MF:carbohydrate binding;MF:nucleotide binding;MF:transmembrane receptor protein serine/threonine ki…	------	------	------	------	COG0515	T:Signal transduction mechanisms	XP_015610844.1	probable kinase CHARK [Oryza sativa Japonica Group]	sp|Q2QRN7|CHARK_ORYSJ;	Probable kinase CHARK OS=Oryza sativa subsp. japonica OX=39947 GN=CHARK PE=2 SV=1;	PF00069.27;PF07714.19;PF08693.12;PF07387.13;PF01636.25;PF14531.8;PF03109.18	Pkinase;PK_Tyr_Ser-Thr;SKG6;Seadorna_VP7;APH;Kinase-like;ABC1	Protein kinase domain;Protein tyrosine and serine/threonine kinase;Transmembrane alpha-helix domain;Seadornavirus VP7;Phosphotransferase enzyme family;Kinase-like;ABC1 atypical kinase-like domain
Os02g0562400		Ankyrin repeat containing protein	0.339	-1.56145	4.11486e-07	0.000377505	yes	down	0.52	0.79	0.73	1.69	2.39	2.64	0.68	2.24	------	------	------	------	------	------	ENOG41106HN	S:Function unknown	XP_015625459.1	ankyrin repeat protein SKIP35 [Oryza sativa Japonica Group]	sp|Q9M1Y3|SKI35_ARATH;	Ankyrin repeat protein SKIP35 OS=Arabidopsis thaliana OX=3702 GN=SKIP35 PE=1 SV=1;	PF12796.9	Ank_2	Ankyrin repeats
Os09g0447300	CYP76L1	Cytochrome P450 family protein	0.248	-2.0134	4.38584e-07	0.000378716	yes	down	0.52	0.7	1.11	3.14	2.5	3.95	0.776667	3.19667	GO:0016020;GO:0016021;GO:0004497;GO:0020037;GO:0016709;GO:0016705;GO:0005506;GO:0046872;GO:001649	CC:membrane;CC:integral component of membrane;MF:monooxygenase activity;MF:heme binding;MF:oxidoreductase activity, acting on paired donors, with incorporation or reduction of molecular oxygen, NA;MF:oxidoreductase activity, acting on paired donors, with incorporation or reduction of molecular oxygen;MF:iron ion binding;MF:metal ion binding;MF:oxidoreductase activity;	------	------	------	------	COG2124	Q:Secondary metabolites biosynthesis, transport and catabolism	XP_015610661.1	cytochrome P450 76M5-like [Oryza sativa Japonica Group]	sp|Q6YTF5|C76M5_ORYSJ;	Cytochrome P450 76M5 OS=Oryza sativa subsp. japonica OX=39947 GN=CYP76M5 PE=1 SV=1;	PF00067.24	p450	Cytochrome P450
Os03g0242350		Non-protein coding transcript	0.006	-7.46728	7.22126e-07	0.000570479	yes	down	0	0	0.04	7.33	0.66	2.38	0.0133333	3.45667	------	------	------	------	------	------	ENOG41105ZH;ENOG41106JA	S:Function unknown;	XP_015627833.1	formin-like protein 5 [Oryza sativa Japonica Group]	------	------	------	------	------
Os01g0949500	OsCML10	Similar to Calmodulin (CaM)	0.369	-1.43692	9.59657e-07	0.000737639	yes	down	21.4	18.17	25.72	84.44	55	42.38	21.7633	60.6067	GO:0046872;GO:000550	MF:metal ion binding;MF:calcium ion binding;	K13448	CML	map04626	Plant-pathogen interaction	COG5126;COG5126;COG5126	D:Cell cycle control, cell division, chromosome partitioning;T:Signal transduction mechanisms;Z:Cytoskeleton	XP_015622317.1	probable calcium-binding protein CML10 [Oryza sativa Japonica Group]	sp|Q8RZB5|CML10_ORYSJ;	Probable calcium-binding protein CML10 OS=Oryza sativa subsp. japonica OX=39947 GN=CML10 PE=2 SV=1;	PF00036.34;PF13499.8;PF13202.8;PF13405.8;PF13833.8;PF10591.11;PF14658.8	EF-hand_1;EF-hand_7;EF-hand_5;EF-hand_6;EF-hand_8;SPARC_Ca_bdg;EF-hand_9	EF hand;EF-hand domain pair;EF hand;EF-hand domain;EF-hand domain pair;Secreted protein acidic and rich in cysteine Ca binding region;EF-hand domain
Os03g0335200	OsWRKY79	Similar to WRKY1 (WRKY transcription factor 17)	0.426	-1.23047	1.13931e-06	0.000852682	yes	down	3.03	3.68	4.65	9.4	10.28	6.85	3.78667	8.84333	GO:0006355;GO:0050896;GO:0005634;GO:0043565;GO:0003700;GO:000367	BP:regulation of transcription, DNA-templated;BP:response to stimulus;CC:nucleus;MF:sequence-specific DNA binding;MF:transcription factor activity, sequence-specific DNA binding;MF:DNA binding;	------	------	------	------	ENOG411068C	S:Function unknown	XP_015629721.1	probable WRKY transcription factor 53 isoform X1 [Oryza sativa Japonica Group]	sp|Q0DFT7|WRK19_ORYSJ;	Transcription factor WRKY19 OS=Oryza sativa subsp. japonica OX=39947 GN=WRKY19 PE=2 SV=1;	PF03106.17	WRKY	WRKY DNA -binding domain
Os06g0542300		Heavy metal transport/detoxification protein domain containing protein	0.366	-1.44895	1.21853e-06	0.00087193	yes	down	13.55	12.4	12.46	51.63	28.1	28.38	12.8033	36.0367	GO:0030001;GO:004687	BP:metal ion transport;MF:metal ion binding;	------	------	------	------	COG2608	S:Function unknown	XP_015642165.1	heavy metal-associated isoprenylated plant protein 29 [Oryza sativa Japonica Group]	sp|F4IC29|HIP28_ARATH;	Heavy metal-associated isoprenylated plant protein 28 OS=Arabidopsis thaliana OX=3702 GN=HIPP28 PE=3 SV=1;	PF00403.28	HMA	Heavy-metal-associated domain
Os11g0154500	NAC17	Blast disease-responsive transcription factor, Disease resistanc	0.499	-1.00305	1.36988e-06	0.000950229	yes	down	3.85	4.53	5.49	11.65	8.63	8.56	4.62333	9.61333	GO:0006355;GO:0005634;GO:0003700;GO:000367	BP:regulation of transcription, DNA-templated;CC:nucleus;MF:transcription factor activity, sequence-specific DNA binding;MF:DNA binding;	------	------	------	------	ENOG410YGJ5	S:Function unknown	XP_015615861.1	NAC domain-containing protein 90 [Oryza sativa Japonica Group]	sp|Q9FMR3|NAC90_ARATH;	NAC domain-containing protein 90 OS=Arabidopsis thaliana OX=3702 GN=NAC090 PE=1 SV=1;	PF02365.17	NAM	No apical meristem
Os06g0133400		Conserved hypothetical protein	0.391	-1.35638	1.74826e-06	0.00115629	yes	down	129.01	115.13	175.14	483.02	270.91	389.69	139.76	381.207	------	------	------	------	------	------	ENOG41107FM	S:Function unknown	BAD67882.1	hypothetical protein [Oryza sativa Japonica Group]	------	------	------	------	------
Os05g0520600		Conserved hypothetical protein	0.327	-1.61126	1.97383e-06	0.00122557	yes	down	2.67	2.3	4.52	8.96	8.4	12.33	3.16333	9.89667	------	------	------	------	------	------	ENOG41104T6	S:Function unknown	XP_015638238.1	uncharacterized protein LOC4339349 [Oryza sativa Japonica Group]	------	------	PF05553.13	DUF761	Cotton fibre expressed protein
Os06g0255400		Similar to Nudix hydrolase 18, mitochondrial precursor (EC 3.6.1.-) (AtNUDT18)	0.331	-1.59413	1.99907e-06	0.00122557	yes	down	23.38	26.24	31.28	97.87	46.98	107.83	26.9667	84.2267	GO:0005737;GO:0005634;GO:001678	CC:cytoplasm;CC:nucleus;MF:hydrolase activity;	K07766	E3.6.1.52	------	------	COG0494	L:Replication, recombination and repair	XP_015641608.1	nudix hydrolase 21, chloroplastic [Oryza sativa Japonica Group]	sp|Q8VY81|NUD21_ARATH;	Nudix hydrolase 21, chloroplastic OS=Arabidopsis thaliana OX=3702 GN=NUDT21 PE=2 SV=1;	PF00293.30	NUDIX	NUDIX domain
Os11g0115400	LTP1	Lipid transfer protein LPT IV	0.36	-1.47543	2.00132e-06	0.00122557	yes	down	41.18	62.01	47.37	270.6	150.56	123.84	50.1867	181.667	GO:0006869;GO:0016020;GO:000828	BP:lipid transport;CC:membrane;MF:lipid binding;	------	------	------	------	ENOG410YWBC	U:Intracellular trafficking, secretion, and vesicular transport	AGV40202.1	nonspecific lipid-transfer protein 1, partial [Oryza sativa]	sp|A2ZHF1|NLTP1_ORYSI;	Non-specific lipid-transfer protein 1 OS=Oryza sativa subsp. indica OX=39946 GN=LTP PE=2 SV=1;	PF00234.24;PF14368.8	Tryp_alpha_amyl;LTP_2	Protease inhibitor/seed storage/LTP family;Probable lipid transfer
Os04g0565400	CZOGT3	cis-Zeatin-O-glucosyltransferase, Catalyze O-glucosylation of cZ and cZ-ribosid	0.126	-2.99087	2.02538e-06	0.00122557	yes	down	0.37	0.31	0.58	3.1	1.15	5.51	0.42	3.25333	GO:0043231;GO:0016758;GO:0016740;GO:0008194;GO:001675	CC:intracellular membrane-bounded organelle;MF:transferase activity, transferring hexosyl groups;MF:transferase activity;MF:UDP-glycosyltransferase activity;MF:transferase activity, transferring glycosyl groups;	K13495	CISZOG	map00908	Zeatin biosynthesis	COG1819	S:Function unknown	XP_015636751.1	putative cis-zeatin O-glucosyltransferase [Oryza sativa Japonica Group]	sp|Q6JAH0|CZOG_SORBI;	Putative cis-zeatin O-glucosyltransferase OS=Sorghum bicolor OX=4558 GN=SB20O07.14 PE=3 SV=1;	PF00201.20	UDPGT	UDP-glucoronosyl and UDP-glucosyl transferase
Os09g0491852	CCR1	NAD(P)-binding domain containing protein	0.061	-4.02556	2.64102e-06	0.0014767	yes	down	0.24	0.43	1.09	11.45	1.08	13.87	0.586667	8.8	GO:0050662;GO:0003824;GO:0016616;GO:001649	MF:coenzyme binding;MF:catalytic activity;MF:oxidoreductase activity, acting on the CH-OH group of donors, NAD or NADP as acceptor;MF:oxidoreductase activity;	------	------	------	------	COG0451	M:Cell wall/membrane/envelope biogenesis	XP_015651188.1	cinnamoyl-CoA reductase 1-like [Oryza sativa Japonica Group]	sp|A0A059TC02|CCR1_PETHY;	Cinnamoyl-CoA reductase 1 OS=Petunia hybrida OX=4102 GN=CCR1 PE=1 SV=1;	PF01370.23;PF01073.21;PF16363.7;PF13460.8;PF07993.14;PF08659.12;PF05368.15;PF02719.17;PF00106.27	Epimerase;3Beta_HSD;GDP_Man_Dehyd;NAD_binding_10;NAD_binding_4;KR;NmrA;Polysacc_synt_2;adh_short	NAD dependent epimerase/dehydratase family;3-beta hydroxysteroid dehydrogenase/isomerase family;GDP-mannose 4,6 dehydratase;NA;Male sterility protein;KR domain;NmrA-like family;Polysaccharide biosynthesis protein;short chain dehydrogenase
Os07g0174900	OsLTPG16	Plant lipid transfer protein and hydrophobic protein, helical domain containing protein	0.35	-1.51351	3.30946e-06	0.00171129	yes	down	2.8	2.83	4.52	11.47	8.63	9.91	3.38333	10.0033	GO:0006869;GO:0016020;GO:0008233;GO:000828	BP:lipid transport;CC:membrane;MF:peptidase activity;MF:lipid binding;	------	------	------	------	ENOG410Z3HC	S:Function unknown	XP_015646229.1	non-specific lipid transfer protein GPI-anchored 2 [Oryza sativa Japonica Group]	sp|Q9LJ86|LTPG5_ARATH;	Non-specific lipid transfer protein GPI-anchored 5 OS=Arabidopsis thaliana OX=3702 GN=LTPG5 PE=2 SV=1;	PF14368.8;PF00234.24	LTP_2;Tryp_alpha_amyl	Probable lipid transfer;Protease inhibitor/seed storage/LTP family
Os01g0155000	Hsr203j	Alpha/beta hydrolase fold-3 domain containing protein	0.453	-1.14339	3.60513e-06	0.00183089	yes	down	6.41	10.91	8.06	20.97	17.65	18.98	8.46	19.2	GO:001678	MF:hydrolase activity;	------	------	------	------	COG0657	I:Lipid transport and metabolism	XP_015621598.1	probable carboxylesterase 15 [Oryza sativa Japonica Group]	sp|Q9FG13|CXE15_ARATH;	Probable carboxylesterase 15 OS=Arabidopsis thaliana OX=3702 GN=CXE15 PE=2 SV=1;	PF07859.15;PF00135.30	Abhydrolase_3;COesterase	alpha/beta hydrolase fold;Carboxylesterase family
Os12g0115100	OsLTP1.18	Nonspecific lipid-transfer protein 1 precursor (LTP 1) (PAPI)	0.356	-1.49158	3.92639e-06	0.00195906	yes	down	60.59	101.66	84.5	347.86	192.04	178.7	82.25	239.533	GO:0006869;GO:0016020;GO:000828	BP:lipid transport;CC:membrane;MF:lipid binding;	------	------	------	------	ENOG410YWBC	U:Intracellular trafficking, secretion, and vesicular transport	AGV40203.1	nonspecific lipid-transfer protein 2, partial [Oryza sativa]	sp|A2ZHF1|NLTP1_ORYSI;	Non-specific lipid-transfer protein 1 OS=Oryza sativa subsp. indica OX=39946 GN=LTP PE=2 SV=1;	PF00234.24;PF14368.8	Tryp_alpha_amyl;LTP_2	Protease inhibitor/seed storage/LTP family;Probable lipid transfer
Os10g0547500	LSI3	Divalent ion symporter domain containing protein	0.379	-1.40019	4.85298e-06	0.0023393	yes	down	9.02	10.66	5.85	18.6	19.24	30.84	8.51	22.8933	GO:0055085;GO:0016021;GO:000588	BP:transmembrane transport;CC:integral component of membrane;CC:plasma membrane;	------	------	------	------	COG1055	P:Inorganic ion transport and metabolism	XP_015614984.1	silicon efflux transporter LSI3-like [Oryza sativa Japonica Group]	sp|Q9AV23|LSI3_ORYSJ;	Silicon efflux transporter LSI3 OS=Oryza sativa subsp. japonica OX=39947 GN=LSI3 PE=2 SV=1;	PF03600.18;PF02040.17	CitMHS;ArsB	Citrate transporter;Arsenical pump membrane protein
Os01g0945300	OsBAT4	Amino acid/polyamine transporter I family protein	0.049	-4.35793	5.47328e-06	0.00255181	yes	down	0.18	0.05	0.14	3.09	0.26	3.91	0.123333	2.42	GO:1903401;GO:0015813;GO:0015808;GO:0055085;GO:1903826;GO:0015812;GO:0016021;GO:0016020;GO:0005313;GO:0022857;GO:0015189;GO:0015185;GO:0015181;GO:001518	BP:L-lysine transmembrane transport;BP:L-glutamate transport;BP:L-alanine transport;BP:transmembrane transport;BP:arginine transmembrane transport;BP:gamma-aminobutyric acid transport;CC:integral component of membrane;CC:membrane;MF:L-glutamate transmembrane transporter activity;MF:transmembrane transporter activity;MF:L-lysine transmembrane transporter activity;MF:gamma-aminobutyric acid transme…	------	------	------	------	COG0531	E:Amino acid transport and metabolism	XP_015641784.1	amino-acid permease BAT1 homolog isoform X1 [Oryza sativa Japonica Group]	sp|Q9ZU50|BAT1_ARATH;	Amino-acid permease BAT1 OS=Arabidopsis thaliana OX=3702 GN=BAT1 PE=2 SV=2;	PF13520.8;PF00324.23	AA_permease_2;AA_permease	Amino acid permease;Amino acid permease
Os06g0472350		Hypothetical protein	0.007	-7.19578	5.95121e-06	0.00269855	yes	down	0	0	0	1.66	0.35	0.31	0	0.773333	GO:0009451;GO:0005739;GO:000827	BP:RNA modification;CC:mitochondrion;MF:zinc ion binding;	------	------	------	------	ENOG410Z7Z7	S:Function unknown	XP_015641089.1	pentatricopeptide repeat-containing protein At2g03880, mitochondrial [Oryza sativa Japonica Group]	sp|Q9SI53|PP147_ARATH;	Pentatricopeptide repeat-containing protein At2g03880, mitochondrial OS=Arabidopsis thaliana OX=3702 GN=PCMP-H44 PE=2 SV=1;	------	------	------
Os08g0507701		Hypothetical protein	0.194	-2.36946	5.97781e-06	0.00269855	yes	down	0.33	0.52	0.27	1.22	2.24	2.37	0.373333	1.94333	GO:0016021;GO:0016020;GO:0004497;GO:0016705;GO:0020037;GO:0016709;GO:000550	CC:integral component of membrane;CC:membrane;MF:monooxygenase activity;MF:oxidoreductase activity, acting on paired donors, with incorporation or reduction of molecular oxygen;MF:heme binding;MF:oxidoreductase activity, acting on paired donors, with incorporation or reduction of molecular oxygen, NA;MF:iron ion binding;	------	------	------	------	COG2124	Q:Secondary metabolites biosynthesis, transport and catabolism	XP_015650534.1	cytochrome P450 76M5-like [Oryza sativa Japonica Group]	sp|Q6YTF5|C76M5_ORYSJ;	Cytochrome P450 76M5 OS=Oryza sativa subsp. japonica OX=39947 GN=CYP76M5 PE=1 SV=1;	------	------	------
Os02g0768300		Protein of unknown function DUF6, transmembrane domain containing protein	0.457	-1.13119	7.00208e-06	0.00303776	yes	down	15.75	15.39	15.56	35.42	24.54	44.65	15.5667	34.87	GO:0055085;GO:0016021;GO:0016020;GO:0005886;GO:002285	BP:transmembrane transport;CC:integral component of membrane;CC:membrane;CC:plasma membrane;MF:transmembrane transporter activity;	------	------	------	------	ENOG410YBPN	S:Function unknown	XP_015623165.1	WAT1-related protein At1g21890 [Oryza sativa Japonica Group]	sp|F4HZQ7|WTR5_ARATH;	WAT1-related protein At1g21890 OS=Arabidopsis thaliana OX=3702 GN=At1g21890 PE=2 SV=1;	PF00892.22	EamA	EamA-like transporter family
Os01g0246400		Similar to Low molecular mass early light-inducible protein HV90, chloroplast precursor (ELIP)	0.3	-1.73706	7.04966e-06	0.00303776	yes	down	5.78	3.25	5.85	24.29	11.68	14.85	4.96	16.94	GO:0009535;GO:0009536;GO:000950	CC:chloroplast thylakoid membrane;CC:plastid;CC:chloroplast;	------	------	------	------	ENOG410Y0RG	S:Function unknown	XP_015630605.1	high molecular mass early light-inducible protein HV58, chloroplastic [Oryza sativa Japonica Group]	sp|P14895|ELI5_HORVU;	High molecular mass early light-inducible protein HV58, chloroplastic OS=Hordeum vulgare OX=4513 PE=2 SV=1;	PF00504.23	Chloroa_b-bind	Chlorophyll A-B binding protein
Os09g0516500		NAD(P)-binding domain containing protein	0.277	-1.85163	7.86532e-06	0.00324188	yes	down	1.18	1.71	1.17	7.57	6.75	2.94	1.35333	5.75333	GO:0006694;GO:0019243;GO:0110165;GO:0005783;GO:0016021;GO:0016020;GO:0005789;GO:0005886;GO:0009506;GO:0004416;GO:0016616;GO:0003854;GO:004687	BP:steroid biosynthetic process;BP:methylglyoxal catabolic process to D-lactate via S-lactoyl-glutathione;CC:cellular anatomical entity;CC:endoplasmic reticulum;CC:integral component of membrane;CC:membrane;CC:endoplasmic reticulum membrane;CC:plasma membrane;CC:plasmodesma;MF:hydroxyacylglutathione hydrolase activity;MF:oxidoreductase activity, acting on the CH-OH group of donors, NAD or NADP as…	K23558	3BETAHSDD	map00100	Steroid biosynthesis	COG0451	M:Cell wall/membrane/envelope biogenesis	XP_015651398.1	3beta-hydroxysteroid-dehydrogenase/decarboxylase [Oryza sativa Japonica Group]	sp|Q67ZE1|HSDD2_ARATH;	3beta-hydroxysteroid-dehydrogenase/decarboxylase isoform 2 OS=Arabidopsis thaliana OX=3702 GN=3BETAHSD/D2 PE=1 SV=2;	PF01073.21;PF02453.19;PF01370.23;PF13460.8	3Beta_HSD;Reticulon;Epimerase;NAD_binding_10	3-beta hydroxysteroid dehydrogenase/isomerase family;Reticulon;NAD dependent epimerase/dehydratase family;NA
Os11g0507200		Similar to transferase	0.459	-1.12203	8.82803e-06	0.00339283	yes	down	11.4	12.33	14.28	35.82	20.66	25.28	12.67	27.2533	GO:0016747;GO:005073	MF:transferase activity, transferring acyl groups other than amino-acyl groups;MF:hydroxycinnamoyltransferase activity;	K15400	HHT1	map00073	Cutin, suberine and wax biosynthesis	ENOG410XYY6	S:Function unknown	BAF28315.2	Os11g0507200 [Oryza sativa Japonica Group]	sp|Q94CD1|HHT1_ARATH;	Omega-hydroxypalmitate O-feruloyl transferase OS=Arabidopsis thaliana OX=3702 GN=HHT1 PE=1 SV=1;	PF02458.17	Transferase	Transferase family
Os10g0537800		Peptidase aspartic, catalytic domain containing protein	0.424	-1.23754	9.43964e-06	0.00357951	yes	down	30.31	28.29	29.89	91.67	79.65	42.9	29.4967	71.4067	GO:0006508;GO:0030163;GO:0005576;GO:0008233;GO:000419	BP:proteolysis;BP:protein catabolic process;CC:extracellular region;MF:peptidase activity;MF:aspartic-type endopeptidase activity;	------	------	------	------	ENOG410XNV7	O:Posttranslational modification, protein turnover, chaperones	XP_015613137.1	aspartic proteinase nepenthesin-1 [Oryza sativa Japonica Group]	sp|Q766C3|NEP1_NEPGR;	Aspartic proteinase nepenthesin-1 OS=Nepenthes gracilis OX=150966 GN=nep1 PE=1 SV=1;	PF14543.8;PF14541.8;PF00026.25	TAXi_N;TAXi_C;Asp	Xylanase inhibitor N-terminal;Xylanase inhibitor C-terminal;Eukaryotic aspartyl protease
Os12g0210450		Hypothetical gene	0.267	-1.9028	9.61941e-06	0.00359968	yes	down	3.17	5.88	7.44	29.44	19.86	15.84	5.49667	21.7133	GO:0016021;GO:0004674;GO:000552	CC:integral component of membrane;MF:protein serine/threonine kinase activity;MF:ATP binding;	------	------	------	------	ENOG410YEFN	S:Function unknown	KAB8116953.1	hypothetical protein EE612_058427, partial [Oryza sativa]	sp|Q8GZ99|HPCA1_ARATH;	Leucine-rich repeat receptor protein kinase HPCA1 OS=Arabidopsis thaliana OX=3702 GN=HPCA1 PE=1 SV=1;	------	------	------
Os01g0278000	OsVQ1	VQ domain containing protein	0.237	-2.07776	9.82747e-06	0.00362978	yes	down	1.61	2.67	2.36	15.79	6.21	6.79	2.21333	9.59667	GO:0009651;GO:0006970;GO:0009414;GO:0005634;GO:000551	BP:response to salt stress;BP:response to osmotic stress;BP:response to water deprivation;CC:nucleus;MF:calmodulin binding;	------	------	------	------	ENOG410YN0G	S:Function unknown	BAS71566.1	Os01g0278000 [Oryza sativa Japonica Group]	------	------	PF05678.16	VQ	VQ motif
Os03g0812400		EF-Hand type domain containing protein	0.293	-1.76961	9.96887e-06	0.0036348	yes	down	3.78	5.52	3.86	23.61	11.31	11.49	4.38667	15.47	GO:000550	MF:calcium ion binding;	------	------	------	------	COG5126;COG5126;COG5126	D:Cell cycle control, cell division, chromosome partitioning;T:Signal transduction mechanisms;Z:Cytoskeleton	XP_015629997.1	calmodulin-like protein 2 [Oryza sativa Japonica Group]	sp|Q0DJ94|CML21_ORYSJ;	Probable calcium-binding protein CML21 OS=Oryza sativa subsp. japonica OX=39947 GN=CML21 PE=2 SV=2;	PF00036.34;PF13202.8;PF13405.8;PF13833.8;PF13499.8	EF-hand_1;EF-hand_5;EF-hand_6;EF-hand_8;EF-hand_7	EF hand;EF hand;EF-hand domain;EF-hand domain pair;EF-hand domain pair
Os05g0493800		Similar to nodulin-like protein	0.417	-1.26207	1.26265e-05	0.00448871	yes	down	4.25	3.63	4.67	7.48	9.51	13.82	4.18333	10.27	GO:0055085;GO:0016021;GO:0016020;GO:0005886;GO:002285	BP:transmembrane transport;CC:integral component of membrane;CC:membrane;CC:plasma membrane;MF:transmembrane transporter activity;	------	------	------	------	ENOG41104RQ;ENOG410YD20	S:Function unknown;	KAB8100005.1	hypothetical protein EE612_030353, partial [Oryza sativa]	sp|Q9FL41|WTR38_ARATH;	WAT1-related protein At5g07050 OS=Arabidopsis thaliana OX=3702 GN=At5g07050 PE=2 SV=1;	PF00892.22	EamA	EamA-like transporter family
Os10g0509401		Conserved hypothetical protein	0.357	-1.48482	1.33506e-05	0.00452013	yes	down	34.63	23.62	60.36	114.16	144.6	96.17	39.5367	118.31	GO:009886	BP:cellular oxidant detoxification;	------	------	------	------	ENOG410ZF0Z	S:Function unknown	KAB8113275.1	hypothetical protein EE612_052192 [Oryza sativa]	------	------	------	------	------
Os11g0593000	OsNPC4	Phosphoesterase family protein	0.338	-1.56358	1.38054e-05	0.00461912	yes	down	1.3	0.96	0.81	2.95	2.37	3.98	1.02333	3.1	GO:0009395;GO:0003824;GO:0016788;GO:000399	BP:phospholipid catabolic process;MF:catalytic activity;MF:hydrolase activity, acting on ester bonds;MF:acid phosphatase activity;	K01114	plc	map00565;map00564;map00562	Ether lipid metabolism;Glycerophospholipid metabolism;Inositol phosphate metabolism	COG3511	M:Cell wall/membrane/envelope biogenesis	XP_015615438.1	non-specific phospholipase C4 [Oryza sativa Japonica Group]	sp|Q9SRQ7|NPC4_ARATH;	Non-specific phospholipase C4 OS=Arabidopsis thaliana OX=3702 GN=NPC4 PE=1 SV=1;	PF04185.16	Phosphoesterase	Phosphoesterase family
Os03g0858600		Protein of unknown function DUF668 family protein	0.488	-1.03632	1.46821e-05	0.00485534	yes	down	2.05	1.68	2.25	4.18	4.55	3.81	1.99333	4.18	GO:004592	BP:positive regulation of growth;	------	------	------	------	ENOG410YB4X	S:Function unknown	XP_015629193.1	uncharacterized protein LOC4334852 [Oryza sativa Japonica Group]	sp|Q9XID5|PSI1_ARATH;	Protein PSK SIMULATOR 1 OS=Arabidopsis thaliana OX=3702 GN=PSI1 PE=1 SV=2;	PF05003.14;PF11961.10	DUF668;DUF3475	Protein of unknown function;Domain of unknown function
Os10g0403200		Hypothetical protein	0.327	-1.61387	1.68433e-05	0.00538229	yes	down	1.72	1.23	1.09	5.15	4.87	2.79	1.34667	4.27	GO:0040008;GO:0090709;GO:0007275;GO:0016021;GO:0004497;GO:0020037;GO:0016705;GO:000550	BP:regulation of growth;BP:regulation of timing of plant organ formation;BP:multicellular organism development;CC:integral component of membrane;MF:monooxygenase activity;MF:heme binding;MF:oxidoreductase activity, acting on paired donors, with incorporation or reduction of molecular oxygen;MF:iron ion binding;	K20619	CYP78A	------	------	COG2124	Q:Secondary metabolites biosynthesis, transport and catabolism	XP_015613477.1	cytochrome P450 78A11 [Oryza sativa Japonica Group]	sp|Q7Y1V5|C78AB_ORYSJ;	Cytochrome P450 78A11 OS=Oryza sativa subsp. japonica OX=39947 GN=CYP78A11 PE=1 SV=2;	------	------	------
Os02g0704000	OsNCED1	Carotenoid oxygenase family protein	0.419	-1.25432	1.85933e-05	0.00568594	yes	down	3.88	5.38	6.2	8.71	12.89	16.03	5.15333	12.5433	GO:0009688;GO:0016121;GO:0009570;GO:0009536;GO:0009507;GO:0051213;GO:0016702;GO:0046872;GO:0045549;GO:0016491;GO:001043	BP:abscisic acid biosynthetic process;BP:carotene catabolic process;CC:chloroplast stroma;CC:plastid;CC:chloroplast;MF:dioxygenase activity;MF:oxidoreductase activity, acting on single donors with incorporation of molecular oxygen, incorporation of two atoms of oxygen;MF:metal ion binding;MF:9-cis-epoxycarotenoid dioxygenase activity;MF:oxidoreductase activity;MF:carotenoid dioxygenase activity;	K09840	NCED	map00906	Carotenoid biosynthesis	COG3670	Q:Secondary metabolites biosynthesis, transport and catabolism	XP_015626662.1	9-cis-epoxycarotenoid dioxygenase NCED1, chloroplastic-like [Oryza sativa Japonica Group]	sp|Q6YVJ0|NCED1_ORYSJ;	9-cis-epoxycarotenoid dioxygenase NCED1, chloroplastic OS=Oryza sativa subsp. japonica OX=39947 GN=NCED1 PE=2 SV=1;	PF03055.17	RPE65	Retinal pigment epithelial membrane protein
Os06g0702700		Butirosin biosynthesis, BtrG-like domain containing protein	0.5	-1.00138	2.16447e-05	0.00641223	yes	down	44.74	76.96	49.85	108.4	132.02	117.74	57.1833	119.387	GO:001674	MF:transferase activity, transferring acyl groups;	------	------	------	------	ENOG410XV5J	S:Function unknown	XP_015643494.1	AIG2-like protein D [Oryza sativa Japonica Group]	sp|A8MRP2|AIGLD_ARATH;	AIG2-like protein D OS=Arabidopsis thaliana OX=3702 GN=AIG2LD PE=2 SV=1;	PF06094.14	GGACT	Gamma-glutamyl cyclotransferase, AIG2-like
Os04g0669200	OsERF#076	Similar to Ethylene response factor 2 (Ethylene response factor 3)	0.297	-1.75018	2.24233e-05	0.00657442	yes	down	14.8	12.01	19.7	88.86	40.57	31.84	15.5033	53.7567	GO:0006355;GO:0005634;GO:0003700;GO:000367	BP:regulation of transcription, DNA-templated;CC:nucleus;MF:transcription factor activity, sequence-specific DNA binding;MF:DNA binding;	K09286	EREBP	------	------	ENOG410YQNQ	K:Transcription	XP_015634065.1	ethylene-responsive transcription factor 7 [Oryza sativa Japonica Group]	sp|Q9SXS8|ERF3_TOBAC;	Ethylene-responsive transcription factor 3 OS=Nicotiana tabacum OX=4097 GN=ERF3 PE=2 SV=1;	PF00847.22	AP2	AP2 domain
Os01g0949800	OsGSTU36	Similar to Glutathione S-transferase GST 28 (EC 2.5.1.18) (Fragment)	0.357	-1.48543	2.53278e-05	0.00727598	yes	down	14.01	19.25	10.27	29.91	35.64	61.3	14.51	42.2833	GO:0006749;GO:0005737;GO:0016740;GO:0004364;GO:000551	BP:glutathione metabolic process;CC:cytoplasm;MF:transferase activity;MF:glutathione transferase activity;MF:protein binding;	K00799	GST, gst	map00480	Glutathione metabolism	ENOG410XSIX	O:Posttranslational modification, protein turnover, chaperones	XP_015621664.1	probable glutathione S-transferase [Oryza sativa Japonica Group]	sp|Q03664|GSTX3_TOBAC;	Probable glutathione S-transferase OS=Nicotiana tabacum OX=4097 PE=2 SV=1;	PF13417.8;PF02798.22;PF13409.8;PF00043.27;PF13410.8	GST_N_3;GST_N;GST_N_2;GST_C;GST_C_2	Glutathione S-transferase, N-terminal domain;Glutathione S-transferase, N-terminal domain;Glutathione S-transferase, N-terminal domain;Glutathione S-transferase, C-terminal domain;Glutathione S-transferase, C-terminal domain
Os01g0916100		Similar to loricrin	0.47	-1.08864	2.57965e-05	0.00733653	yes	down	41.71	21.79	36.98	76.14	62.56	92.61	33.4933	77.1033	------	------	------	------	------	------	------	------	KAB8084889.1	hypothetical protein EE612_007548, partial [Oryza sativa]	------	------	------	------	------
Os03g0790700	AO	Aldehyde oxidase-2	0.34	-1.55744	2.70803e-05	0.00762539	yes	down	1.28	1.32	1.35	4.46	2.04	5.25	1.31667	3.91667	GO:0009688;GO:0009851;GO:0004031;GO:0102798;GO:0102797;GO:0051536;GO:0051537;GO:0046872;GO:0005506;GO:0009055;GO:0050660;GO:0071949;GO:001649	BP:abscisic acid biosynthetic process;BP:auxin biosynthetic process;MF:aldehyde oxidase activity;MF:heptaldehyd;MF:gerania;MF:iron-sulfur cluster binding;MF:2 iron, 2 sulfur cluster binding;MF:metal ion binding;MF:iron ion binding;MF:electron carrier activity;MF:flavin adenine dinucleotide binding;MF:FAD binding;MF:oxidoreductase activity;	K11817	AAO1_2	map00380	Tryptophan metabolism	COG4630	F:Nucleotide transport and metabolism	XP_015630438.1	probable aldehyde oxidase 3 [Oryza sativa Japonica Group]	sp|Q852M2|ALDO3_ORYSJ;	Probable aldehyde oxidase 3 OS=Oryza sativa subsp. japonica OX=39947 GN=Os03g0790700 PE=2 SV=1;	PF02738.20;PF00941.23;PF01315.24;PF01799.22;PF03450.19;PF00111.29	Ald_Xan_dh_C2;FAD_binding_5;Ald_Xan_dh_C;Fer2_2;CO_deh_flav_C;Fer2	Molybdopterin-binding domain of aldehyde dehydrogenase;FAD binding domain in molybdopterin dehydrogenase;Aldehyde oxidase and xanthine dehydrogenase, a/b hammerhead domain;[2Fe-2S] binding domain;CO dehydrogenase flavoprotein C-terminal domain;2Fe-2S iron-sulfur cluster binding domain
Os07g0131725		Hypothetical protein	0.35	-1.51521	2.88502e-05	0.00804412	yes	down	0.76	1.27	1.64	3.78	3.26	3.66	1.22333	3.56667	GO:0016021;GO:001529	CC:integral component of membrane;MF:symporter activity;	K24193	STP	------	------	ENOG410XNQK	G:Carbohydrate transport and metabolism	XP_015644582.1	hexose carrier protein HEX6 [Oryza sativa Japonica Group]	sp|Q07423|HEX6_RICCO;	Hexose carrier protein HEX6 OS=Ricinus communis OX=3988 GN=HEX6 PE=2 SV=1;	------	------	------
Os01g0823600		Conserved hypothetical protein	0.193	-2.37286	3.42082e-05	0.00900815	yes	down	12.42	9.53	13.39	62.94	15.6	110.89	11.78	63.1433	GO:0009658;GO:0045893;GO:0005634;GO:0008270;GO:000367	BP:chloroplast organization;BP:positive regulation of transcription, DNA-templated;CC:nucleus;MF:zinc ion binding;MF:DNA binding;	------	------	------	------	ENOG4111PGH	S:Function unknown	XP_015637940.1	uncharacterized protein LOC4327573 [Oryza sativa Japonica Group]	------	------	------	------	------
Os11g0255500		Similar to Allyl alcohol dehydrogenase; NADP-dependent oxidoreductase-like protein	0.351	-1.50995	3.62233e-05	0.00927902	yes	down	4.95	10.47	6.56	17.41	16.71	30.16	7.32667	21.4267	GO:0046872;GO:0032440;GO:0016628;GO:001649	MF:metal ion binding;MF:2-alkenal reductase [NA;MF:oxidoreductase activity, acting on the CH-CH group of donors, NAD or NADP as acceptor;MF:oxidoreductase activity;	------	------	------	------	COG2130	S:Function unknown	XP_015615525.1	NADPH-dependent oxidoreductase 2-alkenal reductase [Oryza sativa Japonica Group]	sp|Q39172|AER_ARATH;	NADPH-dependent oxidoreductase 2-alkenal reductase OS=Arabidopsis thaliana OX=3702 GN=AER PE=1 SV=1;	PF00107.28;PF16884.7;PF13602.8	ADH_zinc_N;ADH_N_2;ADH_zinc_N_2	Zinc-binding dehydrogenase;N-terminal domain of oxidoreductase;Zinc-binding dehydrogenase
Os06g0247101		Non-protein coding transcript	0.375	-1.41542	4.06235e-05	0.00992656	yes	down	1.16	1.68	1.83	4.6	4.73	3.58	1.55667	4.30333	GO:0005794;GO:001675	CC:Golgi apparatus;MF:transferase activity, transferring glycosyl groups;	------	------	------	------	ENOG410ZJKS	M:Cell wall/membrane/envelope biogenesis	XP_015641936.1	probable galacturonosyltransferase-like 9 [Oryza sativa Japonica Group]	sp|O04536|GATL9_ARATH;	Probable galacturonosyltransferase-like 9 OS=Arabidopsis thaliana OX=3702 GN=GATL9 PE=2 SV=1;	------	------	------
Os03g0216700	OsFRDL1	Citrate transporter, Efficient translocation of F	0.408	-1.29227	4.11861e-05	0.00992656	yes	down	8.38	6.28	6.86	22.67	21.59	10.19	7.17333	18.15	GO:0055085;GO:0042908;GO:0016021;GO:0016020;GO:0110165;GO:0015297;GO:0015238;GO:004291	BP:transmembrane transport;BP:xenobiotic transport;CC:integral component of membrane;CC:membrane;CC:cellular anatomical entity;MF:antiporter activity;MF:drug transmembrane transporter activity;MF:xenobiotic transporter activity;	------	------	------	------	COG0534	V:Defense mechanisms	XP_015632892.2	protein DETOXIFICATION 42 isoform X1 [Oryza sativa Japonica Group]	sp|Q9SYD6|DTX42_ARATH;	Protein DETOXIFICATION 42 OS=Arabidopsis thaliana OX=3702 GN=DTX42 PE=2 SV=2;	PF01554.20;PF14667.8	MatE;Polysacc_synt_C	MatE;Polysaccharide biosynthesis C-terminal domain
Os05g0136900	OsAT3	Transferase family protein	0.459	-1.12334	4.15949e-05	0.00994083	yes	down	28.67	28.42	32.89	83.54	52.29	45.03	29.9933	60.2867	GO:0016747;GO:0016410;GO:005073	MF:transferase activity, transferring acyl groups other than amino-acyl groups;MF:N-acyltransferase activity;MF:hydroxycinnamoyltransferase activity;	------	------	------	------	ENOG410YE2Y	S:Function unknown	XP_015640272.1	acyl transferase 4-like [Oryza sativa Japonica Group]	sp|Q5JNT2|AT4_ORYSJ;	Acyl transferase 4 OS=Oryza sativa subsp. japonica OX=39947 GN=AT4 PE=1 SV=1;	PF02458.17	Transferase	Transferase family
Os09g0517900		UDP-glucuronosyl/UDP-glucosyltransferase family protein	0.312	-1.67863	4.37369e-05	0.01028	yes	down	2.04	2.1	3.88	13.2	5.83	7.35	2.67333	8.79333	GO:0043231;GO:0080043;GO:0016740;GO:0080044;GO:0008194;GO:001675	CC:intracellular membrane-bounded organelle;MF:quercetin 3-O-glucosyltransferase activity;MF:transferase activity;MF:quercetin 7-O-glucosyltransferase activity;MF:UDP-glycosyltransferase activity;MF:transferase activity, transferring glycosyl groups;	K13691	SGT1	------	------	COG1819	S:Function unknown	XP_015651353.1	UDP-glycosyltransferase 79-like [Oryza sativa Japonica Group]	sp|M0Y4P1|UGT13_HORVV;	UDP-glucosyltransferase UGT13248 OS=Hordeum vulgare subsp. vulgare OX=112509 PE=2 SV=1;	PF00201.20	UDPGT	UDP-glucoronosyl and UDP-glucosyl transferase
Os05g0382500		Similar to Cytochrome P450 CYP94E4	0.413	-1.2748	4.66762e-05	0.0108809	yes	down	1.02	1.57	1.24	3.85	2.84	2.82	1.27667	3.17	GO:0016021;GO:0004497;GO:0020037;GO:0016705;GO:0005506;GO:0046872;GO:001649	CC:integral component of membrane;MF:monooxygenase activity;MF:heme binding;MF:oxidoreductase activity, acting on paired donors, with incorporation or reduction of molecular oxygen;MF:iron ion binding;MF:metal ion binding;MF:oxidoreductase activity;	------	------	------	------	COG2124	Q:Secondary metabolites biosynthesis, transport and catabolism	XP_015637521.1	cytochrome P450 94B3 [Oryza sativa Japonica Group]	sp|P98188|C94A2_VICSA;	Cytochrome P450 94A2 OS=Vicia sativa OX=3908 GN=CYP94A2 PE=2 SV=1;	PF00067.24	p450	Cytochrome P450
Os05g0181700		Conserved hypothetical protein	0.467	-1.09919	5.41798e-05	0.0120381	yes	down	34.37	32.58	37.3	106.87	67.72	58.14	34.75	77.5767	GO:0016021;GO:001602	CC:integral component of membrane;CC:membrane;	------	------	------	------	------	------	XP_015639538.1	uncharacterized protein LOC9271957 [Oryza sativa Japonica Group]	------	------	PF20100.1	DUF6490	Family of unknown function
Os01g0849000	OsLTPd5	Hypothetical protein	0.354	-1.49932	5.70435e-05	0.0123841	yes	down	2.77	1.99	2.15	8.36	5.91	6.16	2.30333	6.81	GO:0009627;GO:000550	BP:systemic acquired resistance;MF:fatty acid binding;	------	------	------	------	ENOG410YQ10	S:Function unknown	KAB8084305.1	hypothetical protein EE612_006832, partial [Oryza sativa]	------	------	PF14368.8;PF00234.24	LTP_2;Tryp_alpha_amyl	Probable lipid transfer;Protease inhibitor/seed storage/LTP family
Os10g0447950		Hypothetical protein	0.416	-1.26639	5.89484e-05	0.0125745	yes	down	2.67	4.5	2.29	6.43	8.07	8.81	3.15333	7.77	GO:0055085;GO:001602	BP:transmembrane transport;CC:integral component of membrane;	------	------	------	------	COG1055	P:Inorganic ion transport and metabolism	XP_015614851.1	silicon efflux transporter LSI2-like [Oryza sativa Japonica Group]	sp|Q10SY9|LSI2_ORYSJ;	Silicon efflux transporter LSI2 OS=Oryza sativa subsp. japonica OX=39947 GN=LSI2 PE=1 SV=1;	------	------	------
Os07g0659300		Conserved hypothetical protein	0.176	-2.50869	6.32283e-05	0.0131277	yes	down	0.9	1.22	2.25	15.98	5.2	4.21	1.45667	8.46333	------	------	------	------	------	------	ENOG410YHQZ	S:Function unknown	XP_015646099.1	uncharacterized protein LOC4344168 [Oryza sativa Japonica Group]	------	------	PF14009.8	PADRE	PADRE domain
Os03g0279700		Similar to ZPT2-12	0.23	-2.1175	6.46222e-05	0.0133178	yes	down	0.62	0.59	1.19	5.07	3.05	2.58	0.8	3.56667	GO:000367	MF:DNA binding;	------	------	------	------	COG5048	S:Function unknown	XP_015630125.1	zinc finger protein ZAT7 [Oryza sativa Japonica Group]	sp|Q9LFG0|ZAT18_ARATH;	Zinc finger protein ZAT18 OS=Arabidopsis thaliana OX=3702 GN=ZAT18 PE=2 SV=1;	PF13912.8;PF13894.8	zf-C2H2_6;zf-C2H2_4	C2H2-type zinc finger;C2H2-type zinc finger
Os04g0350100		Proteinase inhibitor I25, cystatin domain containing protein	0.443	-1.17311	6.62475e-05	0.0135545	yes	down	18.66	20.99	25.59	51.89	70	33.51	21.7467	51.8	GO:0006952;GO:0010951;GO:0010466;GO:0005576;GO:0030414;GO:000486	BP:defense response;BP:negative regulation of endopeptidase activity;BP:negative regulation of peptidase activity;CC:extracellular region;MF:peptidase inhibitor activity;MF:cysteine-type endopeptidase inhibitor activity;	------	------	------	------	ENOG410YYG2	O:Posttranslational modification, protein turnover, chaperones	XP_015635666.1	cysteine proteinase inhibitor 10 [Oryza sativa Japonica Group]	sp|A2XS65|CYT10_ORYSI;	Cysteine proteinase inhibitor 10 OS=Oryza sativa subsp. indica OX=39946 GN=OsI_014908 PE=3 SV=2;	PF16845.7;PF00031.23	SQAPI;Cystatin	Aspartic acid proteinase inhibitor;Cystatin domain
Os04g0537100	OsSAUR19	Similar to Auxin-induced protein X15	0.303	-1.72256	6.77701e-05	0.0136897	yes	down	3.06	4.15	7.25	18.53	9.86	20.76	4.82	16.3833	GO:000973	BP:response to auxin;	K14488	SAUR	map04075	Plant hormone signal transduction	ENOG410YVYP	S:Function unknown	CAE03018.3	OSJNBa0091D06.3 [Oryza sativa Japonica Group]	sp|O22150|SAU36_ARATH;	Auxin-responsive protein SAUR36 OS=Arabidopsis thaliana OX=3702 GN=SAUR36 PE=2 SV=1;	PF02519.16	Auxin_inducible	Auxin responsive protein
Os08g0293100		Conserved hypothetical protein	0.348	-1.52292	6.7871e-05	0.0136897	yes	down	7.48	9.99	13.39	45.83	21.49	24.34	10.2867	30.5533	------	------	------	------	------	------	ENOG410ZDRM	S:Function unknown	EAZ06429.1	hypothetical protein OsI_28665 [Oryza sativa Indica Group]	------	------	------	------	------
Os10g0419600	OsCHL	Chlorophyllase family protein	0.348	-1.52249	8.11697e-05	0.0155978	yes	down	1.44	1.43	1.64	4.38	2.83	6.03	1.50333	4.41333	GO:0015996;GO:0047746;GO:010229	BP:chlorophyll catabolic process;MF:chlorophyllase activity;MF:pheophytinase b activity;	K08099	E3.1.1.14	map00860	Porphyrin and chlorophyll metabolism	ENOG4111H5Z	S:Function unknown	XP_015613138.1	chlorophyllase-2, chloroplastic [Oryza sativa Japonica Group]	sp|Q9M7I7|CLH2_ARATH;	Chlorophyllase-2 OS=Arabidopsis thaliana OX=3702 GN=CLH2 PE=1 SV=1;	PF07224.13;PF12740.9;PF03403.15;PF01738.20	Chlorophyllase;Chlorophyllase2;PAF-AH_p_II;DLH	Chlorophyllase;Chlorophyllase enzyme;Platelet-activating factor acetylhydrolase, isoform II;Dienelactone hydrolase family
Os01g0902700		Similar to Peptide transporter PTR2	0.493	-1.01917	8.64082e-05	0.0162745	yes	down	5.08	5.22	6.06	11.4	7.84	14.5	5.45333	11.2467	GO:0006857;GO:0055085;GO:0016021;GO:0016020;GO:0015333;GO:0022857;GO:1904680;GO:003567	BP:oligopeptide transport;BP:transmembrane transport;CC:integral component of membrane;CC:membrane;MF:peptid;MF:transmembrane transporter activity;MF:peptide transmembrane transporter activity;MF:oligopeptide transmembrane transporter activity;	K14638	SLC15A3_4, PHT	------	------	COG3104	E:Amino acid transport and metabolism	XP_015627858.1	protein NRT1/ PTR FAMILY 8.1 [Oryza sativa Japonica Group]	sp|Q9M390|PTR1_ARATH;	Protein NRT1/ PTR FAMILY 8.1 OS=Arabidopsis thaliana OX=3702 GN=NPF8.1 PE=1 SV=1;	PF00854.23	PTR2	POT family
Os01g0613500		Peptidase C1A, papain family protein	0.123	-3.02188	9.31763e-05	0.0174338	yes	down	0.07	0.14	0.38	2.54	0.92	1.33	0.196667	1.59667	GO:0051603;GO:0006508;GO:0005615;GO:0005764;GO:0016787;GO:0004197;GO:0008233;GO:000823	BP:proteolysis involved in cellular protein catabolic process;BP:proteolysis;CC:extracellular space;CC:lysosome;MF:hydrolase activity;MF:cysteine-type endopeptidase activity;MF:peptidase activity;MF:cysteine-type peptidase activity;	------	------	------	------	COG4870	O:Posttranslational modification, protein turnover, chaperones	XP_015640765.1	ervatamin-C [Oryza sativa Japonica Group]	sp|A2XQE8|SAG39_ORYSI;	Senescence-specific cysteine protease SAG39 OS=Oryza sativa subsp. indica OX=39946 GN=OsI_14861 PE=3 SV=1;	PF00112.25;PF08246.14	Peptidase_C1;Inhibitor_I29	Papain family cysteine protease;Cathepsin propeptide inhibitor domain
Os07g0176500		Leucine-rich repeat, plant specific containing protein	0.184	-2.43885	0.000102991	0.0191443	yes	down	2.42	3.22	4.32	35.08	15.96	4.17	3.32	18.4033	GO:000551	MF:protein binding;	------	------	------	------	ENOG410Y973	S:Function unknown	KAB8104507.1	hypothetical protein EE612_037447 [Oryza sativa]	sp|Q9LUI1|LRX6_ARATH;	Leucine-rich repeat extensin-like protein 6 OS=Arabidopsis thaliana OX=3702 GN=LRX6 PE=2 SV=1;	PF13855.8;PF12799.9	LRR_8;LRR_4	Leucine rich repeat;Leucine Rich repeats
Os03g0408600	NSP1	GRAS-domain transcription factor, Strigolactone (SL) biosynthesi	0.223	-2.16312	0.000103899	0.0191875	yes	down	0.31	0.34	0.86	1.82	2.17	2.95	0.503333	2.31333	GO:0042446;GO:0006355;GO:2000032;GO:0005634;GO:0043565;GO:000370	BP:hormone biosynthetic process;BP:regulation of transcription, DNA-templated;BP:regulation of secondary shoot formation;CC:nucleus;MF:sequence-specific DNA binding;MF:transcription factor activity, sequence-specific DNA binding;	------	------	------	------	ENOG4111HIA	S:Function unknown	Q84MQ9.1;;;	;Short=OsGRAS-14 [Oryza sativa Japonica Group]	sp|Q84MQ9|NSP1_ORYSJ;	Protein NODULATION SIGNALING PATHWAY 1 OS=Oryza sativa subsp. japonica OX=39947 GN=NSP1 PE=2 SV=1;	PF03514.16	GRAS	GRAS domain family
Os09g0494600		Protein of unknown function DUF599 family protein	0.492	-1.02424	0.00010971	0.020001	yes	down	14.63	10.04	8.28	23.71	19.46	25.6	10.9833	22.9233	GO:0016021;GO:001602	CC:integral component of membrane;CC:membrane;	------	------	------	------	ENOG4111JFK	S:Function unknown	XP_015610690.1	uncharacterized protein LOC4347453 [Oryza sativa Japonica Group]	------	------	PF04654.14	DUF599	Protein of unknown function, DUF599
Os03g0411300		EF-Hand type domain containing protein	0.264	-1.92331	0.000112227	0.0203296	yes	down	13.66	10.9	31.42	90.41	99.43	31.21	18.66	73.6833	GO:000550	MF:calcium ion binding;	------	------	------	------	ENOG4111VSV	S:Function unknown	XP_015628266.1	uncharacterized protein LOC4333095 [Oryza sativa Japonica Group]	------	------	PF13202.8;PF13499.8;PF00036.34;PF13405.8;PF13833.8	EF-hand_5;EF-hand_7;EF-hand_1;EF-hand_6;EF-hand_8	EF hand;EF-hand domain pair;EF hand;EF-hand domain;EF-hand domain pair
Os08g0526150		Hypothetical protein	0.258	-1.95712	0.000124456	0.021715	yes	down	1.16	1.71	0.93	7.14	5.77	2.12	1.26667	5.01	GO:0016021;GO:000382	CC:integral component of membrane;MF:catalytic activity;	K08679	GAE, cap1J	map00520;map00053;map01240	Amino sugar and nucleotide sugar metabolism;Ascorbate and aldarate metabolism;Biosynthesis of cofactors	COG1087	M:Cell wall/membrane/envelope biogenesis	XP_015648495.1	UDP-glucuronate 4-epimerase 6 [Oryza sativa Japonica Group]	sp|Q9LIS3|GAE6_ARATH;	UDP-glucuronate 4-epimerase 6 OS=Arabidopsis thaliana OX=3702 GN=GAE6 PE=1 SV=1;	------	------	------
Os01g0727700	OsS40-10	Hypothetical conserved gene	0.014	-6.17926	0.000126357	0.0219122	yes	down	0	0	0	9.23	3.12	4.96	0	5.77	------	------	------	------	------	------	ENOG410ZD95	S:Function unknown	XP_015634361.1	uncharacterized protein LOC9272673 [Oryza sativa Japonica Group]	------	------	PF04520.15	Senescence_reg	Senescence regulator
Os12g0231000	OsPTR3	TGF-beta receptor, type I/II extracellular region family protein	0.28	-1.83516	0.000131366	0.0223716	yes	down	0.33	0.26	0.34	1.61	0.85	0.94	0.31	1.13333	GO:0055085;GO:0016021;GO:0016020;GO:0015333;GO:0022857;GO:1904680;GO:003567	BP:transmembrane transport;CC:integral component of membrane;CC:membrane;MF:peptid;MF:transmembrane transporter activity;MF:peptide transmembrane transporter activity;MF:oligopeptide transmembrane transporter activity;	------	------	------	------	COG3104	E:Amino acid transport and metabolism	XP_015618856.1	protein NRT1/ PTR FAMILY 4.6 [Oryza sativa Japonica Group]	sp|Q93VV5|PTR16_ARATH;	Protein NRT1/ PTR FAMILY 4.3 OS=Arabidopsis thaliana OX=3702 GN=NPF4.3 PE=2 SV=1;	PF00854.23	PTR2	POT family
Os10g0489650		Conserved hypothetical protein	0.363	-1.46316	0.000137384	0.0228766	yes	down	3.83	4	5.74	17.07	14.09	7.56	4.52333	12.9067	GO:0016021;GO:001602	CC:integral component of membrane;CC:membrane;	------	------	------	------	------	------	BAD21990.1	hypothetical protein [Oryza sativa Japonica Group]	------	------	------	------	------
Os01g0912850		Conserved hypothetical protein	0.336	-1.5753	0.000137523	0.0228766	yes	down	5.76	4.74	4.76	19.94	8.24	21.98	5.08667	16.72	GO:001602	CC:integral component of membrane;	------	------	------	------	ENOG41103SJ	S:Function unknown	EAY76929.1	hypothetical protein OsI_04887 [Oryza sativa Indica Group]	------	------	PF03107.18	C1_2	C1 domain
Os06g0320200	Os6bglu24	Similar to OSIGBa0135C13.7 protein	0.358	-1.48357	0.000138759	0.0228766	yes	down	1.96	2.58	1.14	3.56	6.26	6.44	1.89333	5.42	GO:0005975;GO:0009536;GO:0016787;GO:0008422;GO:0102483;GO:0004565;GO:0033907;GO:000455	BP:carbohydrate metabolic process;CC:plastid;MF:hydrolase activity;MF:beta-glucosidase activity;MF:scopolin beta-glucosidase activity;MF:beta-galactosidase activity;MF:beta-D-fucosidase activity;MF:hydrolase activity, hydrolyzing O-glycosyl compounds;	K01188	E3.2.1.21	map00460;map00940;map00500	Cyanoamino acid metabolism;Phenylpropanoid biosynthesis;Starch and sucrose metabolism	COG2723	G:Carbohydrate transport and metabolism	XP_015644259.2	beta-glucosidase 24 [Oryza sativa Japonica Group]	sp|Q5Z9Z0|BGL24_ORYSJ;	Beta-glucosidase 24 OS=Oryza sativa subsp. japonica OX=39947 GN=BGLU24 PE=2 SV=1;	PF00232.20	Glyco_hydro_1	Glycosyl hydrolase family 1
Os04g0403900		Similar to H0502B11.1 protein	0.465	-1.10336	0.000142878	0.0232197	yes	down	15.76	16.49	17.77	56.49	38.23	25.79	16.6733	40.17	------	------	------	------	------	------	------	------	EAY93985.1	hypothetical protein OsI_15761 [Oryza sativa Indica Group]	------	------	------	------	------
Os02g0122600		EF-Hand type domain containing protein	0.464	-1.10646	0.00014455	0.0233579	yes	down	7.23	10.99	11.89	24.79	26.15	16.58	10.0367	22.5067	GO:000550	MF:calcium ion binding;	K24345	KIC	------	------	COG5126;COG5126;COG5126	D:Cell cycle control, cell division, chromosome partitioning;T:Signal transduction mechanisms;Z:Cytoskeleton	XP_015626726.1	calcium-binding protein KIC [Oryza sativa Japonica Group]	sp|Q9ZPX9|KIC_ARATH;	Calcium-binding protein KIC OS=Arabidopsis thaliana OX=3702 GN=KIC PE=1 SV=2;	PF13833.8;PF13499.8;PF00036.34	EF-hand_8;EF-hand_7;EF-hand_1	EF-hand domain pair;EF-hand domain pair;EF hand
Os08g0355400		Protein of unknown function DUF247, plant family protein	0.058	-4.10427	0.000149212	0.0235944	yes	down	0.08	0.03	0.29	0.92	0.4	5.34	0.133333	2.22	GO:0016021;GO:001602	CC:integral component of membrane;CC:membrane;	------	------	------	------	ENOG411050Z	S:Function unknown	XP_015649848.1	uncharacterized protein LOC4345356 [Oryza sativa Japonica Group]	------	------	PF03140.17	DUF247	Plant protein of unknown function
Os04g0324100		UDP-glucuronosyl/UDP-glucosyltransferase family protein	0.356	-1.49013	0.000149332	0.0235944	yes	down	0.94	1.36	1.54	4.61	2.4	4.01	1.28	3.67333	GO:0043231;GO:0080044;GO:0080043;GO:0016740;GO:0016757;GO:0016758;GO:000819	CC:intracellular membrane-bounded organelle;MF:quercetin 7-O-glucosyltransferase activity;MF:quercetin 3-O-glucosyltransferase activity;MF:transferase activity;MF:transferase activity, transferring glycosyl groups;MF:transferase activity, transferring hexosyl groups;MF:UDP-glycosyltransferase activity;	------	------	------	------	COG1819	S:Function unknown	XP_015634120.1	UDP-glycosyltransferase 85A3 [Oryza sativa Japonica Group]	sp|Q9LMF1|U85A3_ARATH;	UDP-glycosyltransferase 85A3 OS=Arabidopsis thaliana OX=3702 GN=UGT85A3 PE=2 SV=2;	PF00201.20	UDPGT	UDP-glucoronosyl and UDP-glucosyl transferase
Os04g0542000	OsS40-5	Protein of unknown function DUF584 family protein	0.485	-1.04385	0.000175615	0.0265664	yes	down	4.89	4.29	8.32	11.88	12.05	12.78	5.83333	12.2367	GO:0005634;GO:0046983;GO:0046872;GO:000367	CC:nucleus;MF:protein dimerization activity;MF:metal ion binding;MF:DNA binding;	------	------	------	------	ENOG410YZ8F;ENOG4111T8J	S:Function unknown;	EAY95021.1	hypothetical protein OsI_16830 [Oryza sativa Indica Group]	sp|P03010|TRAC9_MAIZE;	Putative AC9 transposase OS=Zea mays OX=4577 PE=4 SV=1;	PF04520.15	Senescence_reg	Senescence regulator
Os06g0603300	OsVQ23	VQ domain containing protein	0.27	-1.89125	0.00018598	0.0276934	yes	down	1.85	1.39	2.29	12.05	4.01	5.37	1.84333	7.14333	GO:000563	CC:nucleus;	K20725	MKS1	map04016	MAPK signaling pathway - plant	ENOG41107PY	S:Function unknown	XP_015642453.1	protein MKS1 [Oryza sativa Japonica Group]	------	------	PF05678.16	VQ	VQ motif
Os01g0803900		Cytochrome P450 family protein	0.206	-2.27692	0.00018696	0.0276934	yes	down	0.38	0.17	0.36	1.08	1	2.4	0.303333	1.49333	GO:0016020;GO:0016021;GO:0004497;GO:0020037;GO:0016705;GO:0005506;GO:0046872;GO:001649	CC:membrane;CC:integral component of membrane;MF:monooxygenase activity;MF:heme binding;MF:oxidoreductase activity, acting on paired donors, with incorporation or reduction of molecular oxygen;MF:iron ion binding;MF:metal ion binding;MF:oxidoreductase activity;	------	------	------	------	COG2124	Q:Secondary metabolites biosynthesis, transport and catabolism	XP_015647094.1	cytochrome P450 94B3 [Oryza sativa Japonica Group]	sp|Q9FMV7|C94B1_ARATH;	Cytochrome P450 94B1 OS=Arabidopsis thaliana OX=3702 GN=CYP94B1 PE=1 SV=1;	PF00067.24	p450	Cytochrome P450
Os02g0199666		Hypothetical protein	0.013	-6.24017	0.000188529	0.0277812	yes	down	0	0	0	0.55	0.35	1.61	0	0.836667	------	------	------	------	------	------	ENOG41104T9	S:Function unknown	XP_025879119.1	uncharacterized protein LOC4328639 [Oryza sativa Japonica Group]	------	------	------	------	------
Os10g0551800	RCc2	Root-specific protein (RCc2 protein)	0.08	-3.64008	0.000201062	0.0293241	yes	down	0.6	0.41	0.22	11.65	1.15	3.11	0.41	5.30333	GO:000823	MF:peptidase activity;	------	------	------	------	ENOG41105Z0	S:Function unknown	XP_015613385.1	cortical cell-delineating protein [Oryza sativa Japonica Group]	sp|Q01595|CCDP_MAIZE;	Cortical cell-delineating protein OS=Zea mays OX=4577 PE=2 SV=1;	PF14547.8;PF14368.8;PF00234.24	Hydrophob_seed;LTP_2;Tryp_alpha_amyl	Hydrophobic seed protein;Probable lipid transfer;Protease inhibitor/seed storage/LTP family
Os02g0523100		Hypothetical conserved gene	0.15	-2.73612	0.000224951	0.030607	yes	down	0.41	0.63	0.74	7.4	1.09	3.57	0.593333	4.02	------	------	------	------	------	------	ENOG41105DT	S:Function unknown	XP_015624848.1	uncharacterized protein LOC107278022 [Oryza sativa Japonica Group]	------	------	PF05553.13	DUF761	Cotton fibre expressed protein
Os01g0121600	OsABCG1	Conserved hypothetical protein	0.403	-1.31274	0.000225003	0.030607	yes	down	52.56	39.17	66	204.11	87.91	112.74	52.5767	134.92	GO:0016021;GO:0042626;GO:000552	CC:integral component of membrane;MF:ATPase activity, coupled to transmembrane movement of substances;MF:ATP binding;	------	------	------	------	ENOG410YPRJ	S:Function unknown	XP_015640991.1	uncharacterized protein LOC4326044 [Oryza sativa Japonica Group]	------	------	------	------	------
Os12g0571100	MTI4C	Metallothionein-like protein, ROS (reactive oxygen species) scavenger, Antioxidan	0.331	-1.59424	0.000230028	0.0306288	yes	down	911.72	673.04	431.8	2298.57	962.57	3174.12	672.187	2145.09	GO:0072593;GO:0009555;GO:004687	BP:reactive oxygen species metabolic process;BP:pollen development;MF:metal ion binding;	------	------	------	------	------	------	XP_015620236.1	metallothionein-like protein 4C [Oryza sativa Japonica Group]	sp|Q2QNC3|MT4C_ORYSJ;	Metallothionein-like protein 4C OS=Oryza sativa subsp. japonica OX=39947 GN=MT4C PE=2 SV=1;	PF01439.20	Metallothio_2	Metallothionein
Os10g0442400		Similar to UDP-glucoronosyl and UDP-glucosyl transferase family protein, expressed	0.482	-1.05221	0.000233473	0.0307406	yes	down	11.29	17.16	21.89	44.11	38	26.19	16.78	36.1	GO:0043231;GO:0080043;GO:0016740;GO:0080044;GO:0008194;GO:001675	CC:intracellular membrane-bounded organelle;MF:quercetin 3-O-glucosyltransferase activity;MF:transferase activity;MF:quercetin 7-O-glucosyltransferase activity;MF:UDP-glycosyltransferase activity;MF:transferase activity, transferring glycosyl groups;	------	------	------	------	COG1819	S:Function unknown	XP_015614725.1	UDP-glycosyltransferase 86A1 isoform X2 [Oryza sativa Japonica Group]	sp|Q9SJL0|U86A1_ARATH;	UDP-glycosyltransferase 86A1 OS=Arabidopsis thaliana OX=3702 GN=UGT86A1 PE=2 SV=1;	PF00201.20	UDPGT	UDP-glucoronosyl and UDP-glucosyl transferase
Os01g0732801		Conserved hypothetical protein	0.346	-1.53297	0.000241041	0.0313023	yes	down	2.58	2.91	4.26	14.87	8.49	5.61	3.25	9.65667	------	------	------	------	------	------	------	------	BAD87433.1	hypothetical protein [Oryza sativa Japonica Group]	------	------	------	------	------
Os02g0799700		Similar to serine-rich protein	0.268	-1.90141	0.000249384	0.0319923	yes	down	2.51	2.11	3.53	16.82	10.19	4.35	2.71667	10.4533	------	------	------	------	------	------	ENOG410YKIU	S:Function unknown	XP_015623836.1	uncharacterized protein LOC4331033 [Oryza sativa Japonica Group]	------	------	------	------	------
Os05g0557100		Peptidase A1 domain containing protein	0.431	-1.21358	0.000249729	0.0319923	yes	down	3.39	3.31	4.3	12.63	7.19	6.18	3.66667	8.66667	GO:0030163;GO:0006508;GO:0005576;GO:0016787;GO:0004190;GO:000823	BP:protein catabolic process;BP:proteolysis;CC:extracellular region;MF:hydrolase activity;MF:aspartic-type endopeptidase activity;MF:peptidase activity;	------	------	------	------	ENOG410XNV7	O:Posttranslational modification, protein turnover, chaperones	XP_015640517.1	aspartic proteinase NANA, chloroplast [Oryza sativa Japonica Group]	sp|Q9LTW4|NANA_ARATH;	Aspartic proteinase NANA, chloroplast OS=Arabidopsis thaliana OX=3702 GN=NANA PE=1 SV=1;	PF14543.8;PF14541.8;PF00026.25	TAXi_N;TAXi_C;Asp	Xylanase inhibitor N-terminal;Xylanase inhibitor C-terminal;Eukaryotic aspartyl protease
Os12g0571000	OsMT1g	Metallothionein-like protein type 1	0.269	-1.89569	0.000251002	0.0320113	yes	down	93.03	66.99	28.58	198.17	123.39	431.6	62.8667	251.053	GO:0072593;GO:0009555;GO:004687	BP:reactive oxygen species metabolic process;BP:pollen development;MF:metal ion binding;	------	------	------	------	ENOG410Z616	S:Function unknown	XP_015620237.1	metallothionein-like protein 4B [Oryza sativa Japonica Group]	sp|Q2QNC3|MT4C_ORYSJ;	Metallothionein-like protein 4C OS=Oryza sativa subsp. japonica OX=39947 GN=MT4C PE=2 SV=1;	PF01439.20;PF02068.18	Metallothio_2;Metallothio_PEC	Metallothionein;Plant PEC family metallothionein
Os03g0815332		Conserved hypothetical protein	0.153	-2.70783	0.000263264	0.0331	yes	down	1.93	2.41	10.95	49.35	44.38	15.29	5.09667	36.34	GO:0006412;GO:0009941;GO:0015934;GO:0005840;GO:0022625;GO:0009570;GO:000373	BP:translation;CC:chloroplast envelope;CC:large ribosomal subunit;CC:ribosome;CC:cytosolic large ribosomal subunit;CC:chloroplast stroma;MF:structural constituent of ribosome;	K02879	RP-L17, MRPL17, rplQ	map03010	Ribosome	COG0203	J:Translation, ribosomal structure and biogenesis	EAZ29043.1	hypothetical protein OsJ_13094 [Oryza sativa Japonica Group]	------	------	------	------	------
Os06g0474800		Similar to 3Fe-4S ferredoxin	0.218	-2.19911	0.000263604	0.0331	yes	down	2.46	1.92	1.95	17.35	2.83	9.27	2.11	9.81667	GO:0005783;GO:0005634;GO:0004519;GO:0016301;GO:0046872;GO:0051536;GO:000552	CC:endoplasmic reticulum;CC:nucleus;MF:endonuclease activity;MF:kinase activity;MF:metal ion binding;MF:iron-sulfur cluster binding;MF:ATP binding;	------	------	------	------	COG1141	C:Energy production and conversion	EEC80606.1	hypothetical protein OsI_22964 [Oryza sativa Indica Group]	sp|Q9FMX6|DJC76_ARATH;	Chaperone protein dnaJ C76, chloroplastic OS=Arabidopsis thaliana OX=3702 GN=DJC76 PE=2 SV=1;	PF13370.8;PF13459.8;PF00226.33;PF00037.29	Fer4_13;Fer4_15;DnaJ;Fer4	4Fe-4S single cluster domain of Ferredoxin I;4Fe-4S single cluster domain;DnaJ domain;4Fe-4S binding domain
Os04g0186400	PT4	Pi transporter, Pi homeostasis, Embryo development, Seed germinatio	0.473	-1.08062	0.000265233	0.0331	yes	down	7.15	8.41	5.06	16.61	10.46	17.43	6.87333	14.8333	GO:0006817;GO:0055085;GO:0016021;GO:0016020;GO:0015293;GO:0005315;GO:002285	BP:phosphate ion transport;BP:transmembrane transport;CC:integral component of membrane;CC:membrane;MF:symporter activity;MF:inorganic phosphate transmembrane transporter activity;MF:transmembrane transporter activity;	K08176	PHO84	------	------	ENOG410ZVN7	G:Carbohydrate transport and metabolism	XP_015636813.1	probable inorganic phosphate transporter 1-4 [Oryza sativa Japonica Group]	sp|Q8H6H2|PHT14_ORYSJ;	Probable inorganic phosphate transporter 1-4 OS=Oryza sativa subsp. japonica OX=39947 GN=PHT1-4 PE=2 SV=1;	PF00083.26;PF07690.18	Sugar_tr;MFS_1	Sugar;Major Facilitator Superfamily
Os10g0552600	OsHyPRP18	Similar to Tfm5 protein	0.401	-1.31835	0.000267267	0.0331	yes	down	30.09	25.43	26.15	108.93	41.91	59.58	27.2233	70.14	------	------	------	------	------	------	ENOG410YSDK	S:Function unknown	XP_015614844.1	14 kDa proline-rich protein DC2.15-like [Oryza sativa Japonica Group]	sp|Q01595|CCDP_MAIZE;	Cortical cell-delineating protein OS=Zea mays OX=4577 PE=2 SV=1;	PF14547.8;PF00234.24	Hydrophob_seed;Tryp_alpha_amyl	Hydrophobic seed protein;Protease inhibitor/seed storage/LTP family
Os10g0375200		Hypothetical protein	0.016	-5.96691	0.000267401	0.0331	yes	down	0	0	0	0.29	0.1	0.18	0	0.19	GO:0016021;GO:0005524;GO:000467	CC:integral component of membrane;MF:ATP binding;MF:protein kinase activity;	------	------	------	------	COG4886	S:Function unknown	EEE50854.1	hypothetical protein OsJ_31298 [Oryza sativa Japonica Group]	sp|C0LGP4|Y3475_ARATH;	Probable LRR receptor-like serine/threonine-protein kinase At3g47570 OS=Arabidopsis thaliana OX=3702 GN=At3g47570 PE=2 SV=1;	------	------	------
Os04g0610400	ERF77	APETALA-2-like transcription Factor, Control of the abscisic acid (ABA)/gibberellin (GA) balanc	0.443	-1.1731	0.000269971	0.0331	yes	down	59.67	51.59	74.79	215.78	104.69	110.3	62.0167	143.59	GO:0006355;GO:0005634;GO:0003700;GO:000367	BP:regulation of transcription, DNA-templated;CC:nucleus;MF:transcription factor activity, sequence-specific DNA binding;MF:DNA binding;	K09286	EREBP	------	------	ENOG4111448	K:Transcription	XP_015633875.1	ethylene-responsive transcription factor 11 [Oryza sativa Japonica Group]	sp|Q9FE67|ERF80_ARATH;	Ethylene-responsive transcription factor 9 OS=Arabidopsis thaliana OX=3702 GN=ERF9 PE=1 SV=1;	PF00847.22	AP2	AP2 domain
Os02g0567800		Alpha/beta hydrolase fold-3 domain containing protein	0.344	-1.54004	0.000270014	0.0331	yes	down	2.64	4.97	4.71	15.1	15.67	6.14	4.10667	12.3033	GO:001678	MF:hydrolase activity;	------	------	------	------	COG0657	I:Lipid transport and metabolism	XP_015626274.1	tuliposide A-converting enzyme 2, chloroplastic [Oryza sativa Japonica Group]	sp|I4DST9|TCEA2_TULGE;	Tuliposide A-converting enzyme 2, chloroplastic OS=Tulipa gesneriana OX=13306 GN=TCEA2 PE=1 SV=1;	PF07859.15;PF00135.30;PF10503.11;PF10340.11	Abhydrolase_3;COesterase;Esterase_PHB;Say1_Mug180	alpha/beta hydrolase fold;Carboxylesterase family;Esterase PHB depolymerase;Steryl acetyl hydrolase
Os03g0306700	OsbZIP27	Conserved hypothetical protein	0.369	-1.43819	0.000288409	0.0349036	yes	down	1.28	1.02	1.31	3.39	2.2	4.42	1.20333	3.33667	GO:0045893;GO:0005634;GO:0003700;GO:000097	BP:positive regulation of transcription, DNA-templated;CC:nucleus;MF:transcription factor activity, sequence-specific DNA binding;MF:transcription regulatory region sequence-specific DNA binding;	------	------	------	------	ENOG41104T7	S:Function unknown	XP_015631799.1	ocs element-binding factor 1 [Oryza sativa Japonica Group]	------	------	------	------	------
Os05g0409500	OsUMAMIT9	Similar to MtN21 protein	0.248	-2.01079	0.000306049	0.0364186	yes	down	0.82	1.23	2.25	8.71	2.41	6.42	1.43333	5.84667	GO:0055085;GO:0016021;GO:0016020;GO:0005886;GO:002285	BP:transmembrane transport;CC:integral component of membrane;CC:membrane;CC:plasma membrane;MF:transmembrane transporter activity;	------	------	------	------	ENOG410YD20	S:Function unknown	BAS93987.1	Os05g0409500 [Oryza sativa Japonica Group]	sp|Q9FL41|WTR38_ARATH;	WAT1-related protein At5g07050 OS=Arabidopsis thaliana OX=3702 GN=At5g07050 PE=2 SV=1;	PF00892.22	EamA	EamA-like transporter family
Os02g0137700		NAD(P)-binding domain containing protein	0.372	-1.42546	0.00030985	0.0367172	yes	down	2.55	2.33	3.89	7.88	4.47	11.54	2.92333	7.96333	GO:000998	BP:cellular process;	------	------	------	------	COG0702;COG0702	G:Carbohydrate transport and metabolism;M:Cell wall/membrane/envelope biogenesis	XP_015623533.1	uncharacterized protein LOC4328240 [Oryza sativa Japonica Group]	sp|Q8W4D6|HC173_ARATH;	Protein HIGH CHLOROPHYLL FLUORESCENCE PHENOTYPE 173, chloroplastic OS=Arabidopsis thaliana OX=3702 GN=HCF173 PE=1 SV=1;	PF13460.8;PF05368.15;PF08547.14;PF01370.23;PF00106.27;PF01073.21	NAD_binding_10;NmrA;CIA30;Epimerase;adh_short;3Beta_HSD	NA;NmrA-like family;Complex I intermediate-associated protein 30;NAD dependent epimerase/dehydratase family;short chain dehydrogenase;3-beta hydroxysteroid dehydrogenase/isomerase family
Os03g0302850		Hypothetical protein	0.014	-6.20991	0.000321678	0.0376507	yes	down	0.14	0	0	17.75	4.81	0.83	0.0466667	7.79667	GO:0016021;GO:001602	CC:integral component of membrane;CC:membrane;	------	------	------	------	ENOG410YPGG	S:Function unknown	XP_015629378.1	uncharacterized protein LOC4332584 [Oryza sativa Japonica Group]	------	------	------	------	------
Os03g0300801		Similar to Transferase, transferring glycosyl groups	0.366	-1.45164	0.000323008	0.0376507	yes	down	2.53	4.23	5.34	15.81	11.64	6.38	4.03333	11.2767	GO:0005794;GO:0016021;GO:001675	CC:Golgi apparatus;CC:integral component of membrane;MF:transferase activity, transferring glycosyl groups;	------	------	------	------	ENOG41106K3	O:Posttranslational modification, protein turnover, chaperones	BAS83765.1	Os03g0300801, partial [Oryza sativa Japonica Group]	sp|Q8VYF4|GATL7_ARATH;	Probable galacturonosyltransferase-like 7 OS=Arabidopsis thaliana OX=3702 GN=GATL7 PE=2 SV=1;	------	------	------
Os05g0497300	OsERF#074	Similar to Ethylene response factor 2	0.483	-1.04996	0.000324021	0.0376507	yes	down	100.03	99.3	141.69	341.07	211.63	172.54	113.673	241.747	GO:0009414;GO:0009651;GO:0009733;GO:0010311;GO:0009737;GO:0009735;GO:0080027;GO:0009611;GO:0010337;GO:0010728;GO:0045892;GO:0009409;GO:0009751;GO:0010364;GO:0080113;GO:0009753;GO:2000068;GO:0009625;GO:0009723;GO:0006355;GO:0080141;GO:0005634;GO:0003677;GO:0003700;GO:000097	BP:response to water deprivation;BP:response to salt stress;BP:response to auxin;BP:lateral root formation;BP:response to abscisic acid;BP:response to cytokinin;BP:response to herbivore;BP:response to wounding;BP:regulation of salicylic acid metabolic process;BP:regulation of hydrogen peroxide biosynthetic process;BP:negative regulation of transcription, DNA-templated;BP:response to cold;BP:respo…	K09286	EREBP	------	------	ENOG410YQNQ;ENOG410YQ8J	K:Transcription;	XP_015637538.1	ethylene-responsive transcription factor 4 [Oryza sativa Japonica Group]	sp|Q9LW49|ERF4_NICSY;	Ethylene-responsive transcription factor 4 OS=Nicotiana sylvestris OX=4096 GN=ERF4 PE=2 SV=1;	PF00847.22	AP2	AP2 domain
Os09g0455300	OsbHLH120	Similar to INDEHISCENT protein	0.291	-1.78082	0.000324347	0.0376507	yes	down	20.99	13.9	22.12	114.51	23.22	61.34	19.0033	66.3567	GO:0006355;GO:0005634;GO:004698	BP:regulation of transcription, DNA-templated;CC:nucleus;MF:protein dimerization activity;	------	------	------	------	ENOG410YJCH	K:Transcription	XP_015610996.1	transcription factor HEC2 [Oryza sativa Japonica Group]	sp|Q9SND4|HEC2_ARATH;	Transcription factor HEC2 OS=Arabidopsis thaliana OX=3702 GN=HEC2 PE=1 SV=1;	PF00010.28	HLH	Helix-loop-helix DNA-binding domain
Os09g0473350		Similar to methylcytosine binding domain protein	0.012	-6.40388	0.000346944	0.0396949	yes	down	0	0	0	2.01	0.16	0.62	0	0.93	GO:0005634;GO:000367	CC:nucleus;MF:DNA binding;	------	------	------	------	ENOG410XW64;ENOG41107DB	S:Function unknown;	KAB8110966.1	hypothetical protein EE612_048471 [Oryza sativa]	sp|Q9LME6|MBD8_ARATH;	Methyl-CpG-binding domain-containing protein 8 OS=Arabidopsis thaliana OX=3702 GN=MBD8 PE=2 SV=1;	------	------	------
Os02g0178100	OsBBX3	Similar to CONSTANS-like protein CO6	0.385	-1.37644	0.00034988	0.0396949	yes	down	9.06	7.37	16.02	38.23	17.61	29.37	10.8167	28.4033	GO:0009909;GO:0005634;GO:0008270;GO:000551	BP:regulation of flower development;CC:nucleus;MF:zinc ion binding;MF:protein binding;	------	------	------	------	COG5641	K:Transcription	XP_015623284.1	zinc finger protein CONSTANS-LIKE 3 [Oryza sativa Japonica Group]	sp|O82117|CO3_ORYSJ;	Zinc finger protein CO3 OS=Oryza sativa subsp. japonica OX=39947 GN=CO3 PE=2 SV=1;	PF06203.16;PF00643.26	CCT;zf-B_box	CCT motif;B-box zinc finger
Os07g0178800		Similar to Low molecular mass early light-inducible protein HV90, chloroplast precursor (ELIP)	0.291	-1.78133	0.000350331	0.0396949	yes	down	2.37	1.26	3.6	12.68	6.71	6.09	2.41	8.49333	GO:0009535;GO:0009536;GO:000950	CC:chloroplast thylakoid membrane;CC:plastid;CC:chloroplast;	------	------	------	------	ENOG410Y0RG	S:Function unknown	XP_015645122.1	low molecular mass early light-inducible protein HV60, chloroplastic [Oryza sativa Japonica Group]	sp|P14897|ELI9_HORVU;	Low molecular mass early light-inducible protein HV90, chloroplastic OS=Hordeum vulgare OX=4513 PE=2 SV=1;	PF00504.23	Chloroa_b-bind	Chlorophyll A-B binding protein
Os09g0447500		Cytochrome P450 family protein	0.347	-1.52526	0.000357228	0.0401564	yes	down	0.8	0.66	0.51	1.73	1.41	2.67	0.656667	1.93667	GO:0016020;GO:0016021;GO:0004497;GO:0020037;GO:0016709;GO:0016705;GO:0005506;GO:0046872;GO:001649	CC:membrane;CC:integral component of membrane;MF:monooxygenase activity;MF:heme binding;MF:oxidoreductase activity, acting on paired donors, with incorporation or reduction of molecular oxygen, NA;MF:oxidoreductase activity, acting on paired donors, with incorporation or reduction of molecular oxygen;MF:iron ion binding;MF:metal ion binding;MF:oxidoreductase activity;	------	------	------	------	COG2124	Q:Secondary metabolites biosynthesis, transport and catabolism	XP_015611048.1	cytochrome P450 76M5-like [Oryza sativa Japonica Group]	sp|Q6YTF1|C76M8_ORYSJ;	Oryzalexin D synthase OS=Oryza sativa subsp. japonica OX=39947 GN=CYP76M8 PE=1 SV=1;	PF00067.24	p450	Cytochrome P450
Os07g0142500		Conserved hypothetical protein	0.484	-1.04723	0.000363199	0.040576	yes	down	4.87	5.45	4.51	12.84	11.18	7.96	4.94333	10.66	------	------	------	------	------	------	ENOG4111NXS	S:Function unknown	XP_015645568.1	protein app1 [Oryza sativa Japonica Group]	------	------	------	------	------
Os10g0555700	OsEXPB2	Beta-expansin	0.471	-1.08623	0.000373894	0.0415373	yes	down	32.48	16.32	21.63	57.17	60.48	36.42	23.4767	51.3567	GO:0019953;GO:0071555;GO:0005618;GO:0016020;GO:000557	BP:sexual reproduction;BP:cell wall organization;CC:cell wall;CC:membrane;CC:extracellular region;	------	------	------	------	ENOG41105Y3;ENOG410YEZU	G:Carbohydrate transport and metabolism;	XP_015614021.1	expansin-B2 [Oryza sativa Japonica Group]	sp|O24230|EXPB2_ORYSJ;	Expansin-B2 OS=Oryza sativa subsp. japonica OX=39947 GN=EXPB2 PE=2 SV=2;	PF01357.23;PF03330.20	Expansin_C;DPBB_1	Expansin C-terminal domain;Lytic transglycolase
Os07g0150901		Conserved hypothetical protein	0.239	-2.06193	0.00038805	0.0425773	yes	down	1.57	1.77	3.87	11.92	14.82	5.62	2.40333	10.7867	------	------	------	------	------	------	------	------	EEC81523.1	hypothetical protein OsI_24915 [Oryza sativa Indica Group]	------	------	------	------	------
Os02g0532800		7TM GPCR, rhodopsin-like domain containing protein	0.371	-1.43057	0.000389329	0.0425773	yes	down	5.79	3.89	5.3	21.01	12.71	7.86	4.99333	13.86	GO:000978	BP:blue light signaling pathway;	------	------	------	------	ENOG410YZXR	S:Function unknown	XP_015623901.1	uncharacterized protein LOC4329552 [Oryza sativa Japonica Group]	sp|Q9LXJ1|BIC1_ARATH;	Protein BIC1 OS=Arabidopsis thaliana OX=3702 GN=BIC1 PE=1 SV=1;	------	------	------
Os06g0711700		Kelch-type beta propeller domain containing protein	0.346	-1.52988	0.000392547	0.0425773	yes	down	0.98	1.24	1.95	5.66	2.87	3.79	1.39	4.10667	GO:000551	MF:protein binding;	------	------	------	------	ENOG4110X8D;ENOG4111R43	S:Function unknown;	XP_015641706.1	F-box/kelch-repeat protein SKIP25 [Oryza sativa Japonica Group]	sp|Q8GX29|SKI25_ARATH;	F-box/kelch-repeat protein SKIP25 OS=Arabidopsis thaliana OX=3702 GN=SKIP25 PE=1 SV=1;	PF13964.8	Kelch_6	Kelch motif
Os02g0580983		Hypothetical protein	0.013	-6.2506	0.000393735	0.0425773	yes	down	0	0	0	0.43	0.14	0.05	0	0.206667	GO:0006506;GO:0016021;GO:0005789;GO:005137	BP:GPI anchor biosynthetic process;CC:integral component of membrane;CC:endoplasmic reticulum membrane;MF:mannose-ethanolamine phosphotransferase activity;	K05285	PIGN	map00563	Glycosylphosphatidylinositol (GPI)-anchor biosynthesis	COG1524	S:Function unknown	BAF09155.1	Os02g0581000 [Oryza sativa Japonica Group]	sp|Q2U0S9|MCD4_ASPOR;	GPI ethanolamine phosphate transferase 1 OS=Aspergillus oryzae;	------	------	------
Os01g0624700	OsWRKY12	Similar to WRKY transcription factor 12	0.386	-1.37347	0.000400345	0.0429653	yes	down	1.13	0.61	0.84	2.03	2.48	2.35	0.86	2.28667	GO:0006355;GO:0050896;GO:0005634;GO:0043565;GO:0044212;GO:0003700;GO:0000976;GO:000367	BP:regulation of transcription, DNA-templated;BP:response to stimulus;CC:nucleus;MF:sequence-specific DNA binding;MF:transcription regulatory region DNA binding;MF:transcription factor activity, sequence-specific DNA binding;MF:transcription regulatory region sequence-specific DNA binding;MF:DNA binding;	K13425	WRKY22	map04016;map04626	MAPK signaling pathway - plant;Plant-pathogen interaction	ENOG41108GA	S:Function unknown	XP_015640600.1	WRKY transcription factor 22 [Oryza sativa Japonica Group]	sp|Q9FLX8|WRK27_ARATH;	Probable WRKY transcription factor 27 OS=Arabidopsis thaliana OX=3702 GN=WRKY27 PE=2 SV=1;	PF03106.17	WRKY	WRKY DNA -binding domain
Os07g0609100		Hypothetical conserved gene	0.013	-6.22115	0.00042403	0.0444204	yes	down	0	0	0	1.65	1.36	0.16	0	1.05667	GO:003555	BP:intracellular signal transduction;	------	------	------	------	------	------	KAB8106314.1	hypothetical protein EE612_040612 [Oryza sativa]	------	------	PF03107.18;PF00130.24	C1_2;C1_1	C1 domain;Phorbol esters/diacylglycerol binding domain
Os10g0187454		Non-protein coding transcript	0.256	-1.96618	0.00042878	0.0446129	yes	down	5.89	7.62	10.09	46.48	44.05	16.07	7.86667	35.5333	GO:0016021;GO:0005524;GO:000467	CC:integral component of membrane;MF:ATP binding;MF:protein kinase activity;	------	------	------	------	COG0515	T:Signal transduction mechanisms	XP_015614867.1	receptor-like serine/threonine-protein kinase At2g45590 [Oryza sativa Japonica Group]	sp|Q9STJ8|Y4539_ARATH;	Receptor-like serine/threonine-protein kinase At4g25390 OS=Arabidopsis thaliana OX=3702 GN=At4g25390 PE=2 SV=1;	------	------	------
Os10g0464000		Similar to Hypersensitive-induced response protein	0.252	-1.99126	0.000442111	0.0455566	yes	down	3.1	6.31	1.2	18.68	8.08	16.51	3.53667	14.4233	GO:0002239;GO:0005774;GO:0009506;GO:0005739;GO:000588	BP:response to oomycetes;CC:vacuolar membrane;CC:plasmodesma;CC:mitochondrion;CC:plasma membrane;	------	------	------	------	COG0330	O:Posttranslational modification, protein turnover, chaperones	XP_015614483.1	hypersensitive-induced reaction 1 protein [Oryza sativa Japonica Group]	sp|Q6L4S3|HIRL1_ORYSJ;	Hypersensitive-induced response protein-like protein 1 OS=Oryza sativa subsp. japonica OX=39947 GN=HIRL1 PE=2 SV=1;	PF01145.27	Band_7	SPFH domain / Band 7 family
Os05g0181300		Conserved hypothetical protein	0.278	-1.84938	0.000446744	0.0455735	yes	down	1.15	2.79	2.73	11.05	6.64	7.92	2.22333	8.53667	GO:0016021;GO:001602	CC:integral component of membrane;CC:membrane;	------	------	------	------	------	------	XP_015638833.1	uncharacterized protein LOC4337987 [Oryza sativa Japonica Group]	------	------	PF20100.1	DUF6490	Family of unknown function
Os09g0530275	OsCYP71AK1	Cytochrome P450 domain containing protein	0.078	-3.68291	0.000446918	0.0455735	yes	down	0.13	0	0.06	0.56	0.64	0.79	0.0633333	0.663333	GO:0016020;GO:0016021;GO:0004497;GO:0020037;GO:0016709;GO:0016705;GO:0005506;GO:0046872;GO:001649	CC:membrane;CC:integral component of membrane;MF:monooxygenase activity;MF:heme binding;MF:oxidoreductase activity, acting on paired donors, with incorporation or reduction of molecular oxygen, NA;MF:oxidoreductase activity, acting on paired donors, with incorporation or reduction of molecular oxygen;MF:iron ion binding;MF:metal ion binding;MF:oxidoreductase activity;	------	------	------	------	COG2124	Q:Secondary metabolites biosynthesis, transport and catabolism	KAB8111446.1	hypothetical protein EE612_049099 [Oryza sativa]	sp|O81970|C71A9_SOYBN;	Cytochrome P450 71A9 OS=Glycine max OX=3847 GN=CYP71A9 PE=2 SV=1;	PF00067.24	p450	Cytochrome P450
Os10g0184250		Hypothetical gene	0.213	-2.23006	0.000448083	0.0455735	yes	down	2.18	5.62	5.48	31.17	28.17	8.39	4.42667	22.5767	GO:0016021;GO:0000220;GO:001507	CC:integral component of membrane;CC:vacuolar proton-transporting V-type ATPase, V0 domain;MF:hydrogen ion transmembrane transporter activity;	K02154	ATPeV0A, ATP6N	map04145;map00190	Phagosome;Oxidative phosphorylation	COG1269	C:Energy production and conversion	KAB8112261.1	hypothetical protein EE612_050388, partial [Oryza sativa]	sp|Q9SJT7|VHAA2_ARATH;	V-type proton ATPase subunit a2 OS=Arabidopsis thaliana OX=3702 GN=VHA-a2 PE=1 SV=1;	------	------	------
Os05g0365250		Hypothetical protein	0.053	-4.24109	0.000450286	0.0455735	yes	down	0.09	0	0	0.47	0.67	0.92	0.03	0.686667	------	------	------	------	------	------	ENOG411298C	S:Function unknown	XP_015637932.1	uncharacterized protein LOC4338553 [Oryza sativa Japonica Group]	------	------	------	------	------
Os10g0178500	OsUGT98B3	UDP-glucuronosyl/UDP-glucosyltransferase family protein	0.293	-1.76971	0.000462988	0.0461364	yes	down	0.48	0.56	0.36	2.2	0.96	1.7	0.466667	1.62	GO:0043231;GO:0016758;GO:0016740;GO:0008194;GO:001675	CC:intracellular membrane-bounded organelle;MF:transferase activity, transferring hexosyl groups;MF:transferase activity;MF:UDP-glycosyltransferase activity;MF:transferase activity, transferring glycosyl groups;	K13496	UGT73C	map00908	Zeatin biosynthesis	COG1819	S:Function unknown	XP_015613265.1	UDP-glycosyltransferase 73C1 [Oryza sativa Japonica Group]	sp|K4GHR9|UGT1_BARVU;	UDP-glycosyltransferase 1 OS=Barbarea vulgaris OX=50459 GN=UGT1 PE=1 SV=1;	PF00201.20;PF13579.8	UDPGT;Glyco_trans_4_4	UDP-glucoronosyl and UDP-glucosyl transferase;Glycosyl transferase 4-like domain
Os04g0643800		Similar to H0306F03.11 protein	0.477	-1.06707	0.000473691	0.046777	yes	down	2.91	3.92	4.09	6.22	9	9.38	3.64	8.2	GO:0007165;GO:0016021;GO:000808	BP:signal transduction;CC:integral component of membrane;MF:growth factor activity;	------	------	------	------	ENOG410ZE6X	S:Function unknown	KAB8097200.1	hypothetical protein EE612_025884 [Oryza sativa]	------	------	------	------	------
Os01g0727500	OsS40-7	Protein of unknown function DUF584 family protein	0.487	-1.03942	0.00049083	0.0479698	yes	down	3.49	2.97	5.09	10.19	6.35	7.57	3.85	8.03667	GO:0032981;GO:0010257;GO:0006120;GO:0045489;GO:0005739;GO:0051082;GO:004726	BP:mitochondrial respiratory chain complex I assembly;BP:NADH dehydrogenase complex assembly;BP:mitochondrial electron transport, NADH to ubiquinone;BP:pectin biosynthetic process;CC:mitochondrion;MF:unfolded protein binding;MF:polygalacturonate 4-alpha-galacturonosyltransferase activity;	K18159	NDUFAF1, CIA30	------	------	ENOG411080J;ENOG410XQPB	S:Function unknown;	XP_015622949.1	uncharacterized protein LOC4323915 [Oryza sativa Japonica Group]	sp|Q9LQI7|CIA30_ARATH;	Probable complex I intermediate-associated protein 30 OS=Arabidopsis thaliana OX=3702 GN=At1g17350 PE=1 SV=2;	PF04520.15	Senescence_reg	Senescence regulator
Os01g0291733		Hypothetical protein	0.476	-1.07192	0.000498829	0.0484188	yes	down	20.11	22.29	15.9	58.12	28.05	39.38	19.4333	41.85	GO:0009809;GO:0016747;GO:001641	BP:lignin biosynthetic process;MF:transferase activity, transferring acyl groups other than amino-acyl groups;MF:N-acyltransferase activity;	------	------	------	------	ENOG410YE2Y	S:Function unknown	XP_015621300.1	acyl transferase 4 [Oryza sativa Japonica Group]	sp|Q5JNT2|AT4_ORYSJ;	Acyl transferase 4 OS=Oryza sativa subsp. japonica OX=39947 GN=AT4 PE=1 SV=1;	------	------	------
Os07g0230600		Hypothetical conserved gene	0.176	-2.50977	0.00050141	0.0485037	yes	down	0.46	0.47	0.38	2.65	3.38	1.93	0.436667	2.65333	------	------	------	------	------	------	ENOG41104II	S:Function unknown	EAZ03287.1	hypothetical protein OsI_25433 [Oryza sativa Indica Group]	------	------	PF05097.14	DUF688	Protein of unknown function
Os01g0135700	OsCML16	EF-HAND 2 domain containing protein	0.272	-1.87901	0.00050514	0.0486989	yes	down	19.21	19.71	29.15	169.58	35.08	48.99	22.69	84.55	GO:0046872;GO:000550	MF:metal ion binding;MF:calcium ion binding;	K13448	CML	map04626	Plant-pathogen interaction	COG5126;COG5126;COG5126	D:Cell cycle control, cell division, chromosome partitioning;T:Signal transduction mechanisms;Z:Cytoskeleton	XP_015620971.1	probable calcium-binding protein CML16 [Oryza sativa Japonica Group]	sp|Q5ZCK5|CML16_ORYSJ;	Probable calcium-binding protein CML16 OS=Oryza sativa subsp. japonica OX=39947 GN=CML16 PE=2 SV=1;	PF00036.34;PF13499.8;PF13202.8;PF13405.8;PF13833.8;PF14658.8	EF-hand_1;EF-hand_7;EF-hand_5;EF-hand_6;EF-hand_8;EF-hand_9	EF hand;EF-hand domain pair;EF hand;EF-hand domain;EF-hand domain pair;EF-hand domain
