# Supplementary material for: Integrated Physiological, Transcriptomic and Metabolomic Analyses of the Response of Rice to Aniline Toxicity
Source: Int J Mol Sci. 2025 Jan 11;26(2):582. doi: 10.3390/ijms26020582 (PMC11765360; doi:10.3390/ijms26020582)
Supplement: Supplementary file 1 [file ijms-26-00582-s001.zip › Table-S4.xlsx]

## Sheet: 表达差异详情表40
	Details of DEGs in the AN40 group
Gene_id	Gene name	Gene description	FC(b40/ck)	Log2FC(b40/ck)	Pvalue	Padjust	Significant	Regulate	An40_1	An40_2	An40_3	An0_1	An0_2	An0_3	An40	An0	GO_id	GO_term	KO_id	KO_name	Pathway_id	Pathway_definition	COG_id	COG_Functional Categories	NR_hit-name	NR_description	Swiss-Prot_hit-name	Swiss-Prot_description	Pfam_id	Domain	Domain description
Os02g0483500	OsMaT-2	Transferase family protein	5.03	2.33059	3.39901e-27	4.81487e-23	yes	up	81.44	58.32	67.69	11.39	15.72	15.51	69.15	14.2067	GO:0016747;GO:005073	MF:transferase activity, transferring acyl groups other than amino-acyl groups;MF:hydroxycinnamoyltransferase activity;	------	------	------	------	ENOG4111BDY	S:Function unknown	XP_015623555.1	phenolic glucoside malonyltransferase 1 [Oryza sativa Japonica Group]	sp|Q940Z5|PMAT1_ARATH;	Phenolic glucoside malonyltransferase 1 OS=Arabidopsis thaliana OX=3702 GN=PMAT1 PE=1 SV=1;	PF02458.17	Transferase	Transferase family
Os04g0340300	OsTPS19	Terpene synthase, (S)-limonene synthase, Defence against M. oryza	2.415	1.27228	7.51141e-22	5.32014e-18	yes	up	289.35	338.84	280.13	110.39	136.86	135.59	302.773	127.613	GO:0016102;GO:0016114;GO:0046872;GO:0016838;GO:0016829;GO:0000287;GO:001033	BP:diterpenoid biosynthetic process;BP:terpenoid biosynthetic process;MF:metal ion binding;MF:carbon-oxygen lyase activity, acting on phosphates;MF:lyase activity;MF:magnesium ion binding;MF:terpene synthase activity;	------	------	------	------	ENOG410YBXH	S:Function unknown	XP_015634447.1	alpha-humulene synthase isoform X1 [Oryza sativa Japonica Group]	sp|Q5GJ59|TPS7_MAIZE;	Tau-cadinol synthase OS=Zea mays OX=4577 GN=TPS7 PE=1 SV=1;	PF03936.18;PF01397.23;PF19086.2	Terpene_synth_C;Terpene_synth;Terpene_syn_C_2	Terpene synthase family, metal binding domain;Terpene synthase, N-terminal domain;Terpene synthase family 2, C-terminal metal binding
Os03g0760300		Cytochrome P450 family protein	3.072	1.61925	1.49725e-17	5.20168e-14	yes	up	21.47	25.54	28.14	7.12	9.27	8.72	25.05	8.37	GO:0042343;GO:0098542;GO:0016020;GO:0016021;GO:0004497;GO:0020037;GO:0016709;GO:0016705;GO:000550	BP:indole glucosinolate metabolic process;BP:defense response to other organism;CC:membrane;CC:integral component of membrane;MF:monooxygenase activity;MF:heme binding;MF:oxidoreductase activity, acting on paired donors, with incorporation or reduction of molecular oxygen, NA;MF:oxidoreductase activity, acting on paired donors, with incorporation or reduction of molecular oxygen;MF:iron ion bindi…	------	------	------	------	COG2124	Q:Secondary metabolites biosynthesis, transport and catabolism	ABF98998.1	Cytochrome P450 81E1, putative, expressed [Oryza sativa Japonica Group]	sp|Q6WNQ9|C81E9_MEDTR;	Isoflavone 3'-hydroxylase;	PF00067.24	p450	Cytochrome P450
Os03g0760500		Cytochrome P450 family protein	2.921	1.54655	4.48218e-14	1.05821e-10	yes	up	20.93	24.38	27.09	8.12	12.76	10.34	24.1333	10.4067	GO:0042343;GO:0098542;GO:0016020;GO:0016021;GO:0004497;GO:0020037;GO:0016709;GO:0016705;GO:0005506;GO:0046872;GO:001649	BP:indole glucosinolate metabolic process;BP:defense response to other organism;CC:membrane;CC:integral component of membrane;MF:monooxygenase activity;MF:heme binding;MF:oxidoreductase activity, acting on paired donors, with incorporation or reduction of molecular oxygen, NA;MF:oxidoreductase activity, acting on paired donors, with incorporation or reduction of molecular oxygen;MF:iron ion bindi…	------	------	------	------	COG2124	Q:Secondary metabolites biosynthesis, transport and catabolism	XP_015631596.1	isoflavone 2'-hydroxylase [Oryza sativa Japonica Group]	sp|W8JMU7|CYQ32_CATRO;	Cytochrome P450 81Q32 OS=Catharanthus roseus OX=4058 GN=CYP81Q32 PE=2 SV=1;	PF00067.24	p450	Cytochrome P450
Os06g0129900		Similar to Cytochrome P450 CYPD	2.074	1.05216	6.56161e-14	1.42998e-10	yes	up	148.14	157.41	128.65	62.87	80.65	71.5	144.733	71.6733	GO:0016020;GO:0016021;GO:0004497;GO:0020037;GO:0016705;GO:0005506;GO:0046872;GO:001649	CC:membrane;CC:integral component of membrane;MF:monooxygenase activity;MF:heme binding;MF:oxidoreductase activity, acting on paired donors, with incorporation or reduction of molecular oxygen;MF:iron ion binding;MF:metal ion binding;MF:oxidoreductase activity;	------	------	------	------	COG2124	Q:Secondary metabolites biosynthesis, transport and catabolism	XP_015643987.1	cytochrome P450 704C1 [Oryza sativa Japonica Group]	sp|Q50EK3|C04C1_PINTA;	Cytochrome P450 704C1 OS=Pinus taeda OX=3352 GN=CYP704C1 PE=2 SV=1;	PF00067.24	p450	Cytochrome P450
Os10g0527601	OsGSTU20	Glutathione S-transferase, C-terminal-like domain containing protein	3.322	1.73204	8.46848e-13	1.71372e-09	yes	up	24.19	24.06	18.02	7.01	5.78	7.67	22.09	6.82	GO:0006749;GO:0005737;GO:0016740;GO:0004364;GO:000551	BP:glutathione metabolic process;CC:cytoplasm;MF:transferase activity;MF:glutathione transferase activity;MF:protein binding;	K00799	GST, gst	map00480	Glutathione metabolism	ENOG410XSIX	O:Posttranslational modification, protein turnover, chaperones	BAH94975.1	Os10g0527601 [Oryza sativa Japonica Group]	sp|Q06398|GSTU6_ORYSJ;	Probable glutathione S-transferase GSTU6 OS=Oryza sativa subsp. japonica OX=39947 GN=GSTU6 PE=2 SV=2;	PF02798.22;PF13417.8;PF13409.8;PF13410.8;PF00043.27;PF17172.6	GST_N;GST_N_3;GST_N_2;GST_C_2;GST_C;GST_N_4	Glutathione S-transferase, N-terminal domain;Glutathione S-transferase, N-terminal domain;Glutathione S-transferase, N-terminal domain;Glutathione S-transferase, C-terminal domain;Glutathione S-transferase, C-terminal domain;Glutathione S-transferase N-terminal domain
Os11g0508600	11N3	Sugar transporter, TAL effector-mediated susceptibility to bacterial pathoge	2.339	1.22559	1.34151e-12	2.47987e-09	yes	up	63.33	70.14	53.31	27.62	31.22	23.15	62.26	27.33	GO:0015770;GO:0008643;GO:0034219;GO:0016021;GO:0016020;GO:0005887;GO:0005886;GO:0051119;GO:000851	BP:sucrose transport;BP:carbohydrate transport;BP:carbohydrate transmembrane transport;CC:integral component of membrane;CC:membrane;CC:integral component of plasma membrane;CC:plasma membrane;MF:sugar transmembrane transporter activity;MF:sucrose transmembrane transporter activity;	K15382	SLC50A, SWEET	------	------	ENOG4111M4R	U:Intracellular trafficking, secretion, and vesicular transport	KAB8115350.1	hypothetical protein EE612_055734 [Oryza sativa]	sp|B8BKP4|SWT14_ORYSI;	Bidirectional sugar transporter SWEET14 OS=Oryza sativa subsp. indica OX=39946 GN=SWEET14 PE=2 SV=1;	PF03083.18;PF04193.16	MtN3_slv;PQ-loop	Sugar efflux transporter for intercellular exchange;PQ loop repeat
Os01g0940700	OsPR2	Similar to Glucan endo-1,3-beta-glucosidase GII precursor (EC 3.2.1.39) ((1->3)- beta-glucan endohydrolase GII) ((1->3)-beta-glucanase isoenzyme GII) (Beta-1,3-endoglucanase GII)	2.022	1.01606	1.40051e-12	2.47987e-09	yes	up	202.65	173.06	188.85	94.42	105.23	88.09	188.187	95.9133	GO:0005975;GO:0008152;GO:0016021;GO:0046658;GO:0016787;GO:0016798;GO:000455	BP:carbohydrate metabolic process;BP:metabolic process;CC:integral component of membrane;CC:anchored component of plasma membrane;MF:hydrolase activity;MF:hydrolase activity, acting on glycosyl bonds;MF:hydrolase activity, hydrolyzing O-glycosyl compounds;	------	------	------	------	ENOG410YAHP	G:Carbohydrate transport and metabolism	XP_015627053.1	glucan endo-1,3-beta-glucosidase, acidic isoform [Oryza sativa Japonica Group]	sp|P49237|E13B_MAIZE;	Glucan endo-1,3-beta-glucosidase, acidic isoform OS=Zea mays OX=4577 PE=2 SV=1;	PF00332.20	Glyco_hydro_17	Glycosyl hydrolases family 17
Os02g0504700		Conserved hypothetical protein	8.21	3.03731	2.94701e-12	4.91128e-09	yes	up	18.94	9.69	21.62	1.68	1.53	3.26	16.75	2.15667	GO:000588	CC:plasma membrane;	K13456	RIN4	map04626	Plant-pathogen interaction	ENOG4111DIP	S:Function unknown	BAD23229.1	hypothetical protein [Oryza sativa Japonica Group]	------	------	------	------	------
Os11g0117400	OsWRKY104	Similar to WRKY DNA binding domain containing protein, expressed	2.819	1.49509	1.90118e-11	2.83485e-08	yes	up	27.96	37.02	41.69	11.48	13.81	15.86	35.5567	13.7167	GO:0006355;GO:0050896;GO:0005634;GO:0043565;GO:0003700;GO:000367	BP:regulation of transcription, DNA-templated;BP:response to stimulus;CC:nucleus;MF:sequence-specific DNA binding;MF:transcription factor activity, sequence-specific DNA binding;MF:DNA binding;	------	------	------	------	ENOG41106UJ	L:Replication, recombination and repair	BAT12420.1	Os11g0117400, partial [Oryza sativa Japonica Group]	sp|Q9SKD9|WRK46_ARATH;	Probable WRKY transcription factor 46 OS=Arabidopsis thaliana OX=3702 GN=WRKY46 PE=1 SV=1;	PF03106.17	WRKY	WRKY DNA -binding domain
Os02g0262800	rNBS41	Similar to NBS-LRR protein (Fragment)	2.731	1.44943	2.53589e-11	3.42116e-08	yes	up	16.75	12.98	11.49	4.42	4.89	6.2	13.74	5.17	GO:0006952;GO:0043531;GO:000552	BP:defense response;MF:ADP binding;MF:ATP binding;	------	------	------	------	COG4886	S:Function unknown	XP_015622635.1	disease resistance protein RGA2 [Oryza sativa Japonica Group]	sp|Q9LRR4|R13L1_ARATH;	Putative disease resistance RPP13-like protein 1 OS=Arabidopsis thaliana OX=3702 GN=RPPL1 PE=3 SV=1;	PF00931.24;PF18052.3;PF13191.8	NB-ARC;Rx_N;AAA_16	NB-ARC domain;Rx N-terminal domain;AAA ATPase domain
Os01g0631200		Similar to siroheme uroporphyrinogen methyltransferase1	2.347	1.23094	3.84163e-11	4.73205e-08	yes	up	17.38	17.39	18.89	7.51	6.91	9.09	17.8867	7.83667	GO:1900058;GO:0090352;GO:0009416;GO:0019354;GO:1902326;GO:0032259;GO:0055114;GO:0009507;GO:0016740;GO:0008168;GO:000485	BP:regulation of sulfate assimilation;BP:regulation of nitrate assimilation;BP:response to light stimulus;BP:siroheme biosynthetic process;BP:positive regulation of chlorophyll biosynthetic process;BP:methylation;BP:oxidation-reduction process;CC:chloroplast;MF:transferase activity;MF:methyltransferase activity;MF:uroporphyrin-III C-methyltransferase activity;	K02303	cobA	map00860;map01240	Porphyrin and chlorophyll metabolism;Biosynthesis of cofactors	COG0007	H:Coenzyme transport and metabolism	BAF05559.1	Os01g0631200, partial [Oryza sativa Japonica Group]	sp|Q42606|UPM1_ARATH;	S-adenosyl-L-methionine-dependent uroporphyrinogen III methyltransferase, chloroplastic OS=Arabidopsis thaliana OX=3702 GN=UPM1 PE=1 SV=1;	PF00590.22	TP_methylase	Tetrapyrrole
Os10g0451700		Hypothetical protein	11.695	3.54777	4.42374e-11	5.22204e-08	yes	up	160.58	61.5	30.09	8.6	6.2	7.66	84.0567	7.48667	------	------	------	------	------	------	------	------	XP_025876434.1	glycine-rich cell wall structural protein [Oryza sativa Japonica Group]	------	------	------	------	------
Os11g0211800	OsDT11	Similar to Specific abundant protein-like protein 1	3.136	1.64908	1.12028e-10	1.1755e-07	yes	up	337.18	252.37	218.67	97.65	100.85	67.62	269.407	88.7067	------	------	------	------	------	------	ENOG410Z8R5	S:Function unknown	ABA92042.1	hypothetical protein LOC_Os11g10590 [Oryza sativa Japonica Group]	------	------	PF18687.3;PF02950.19	DUF5637;Conotoxin	Family of unknown function;Conotoxin
Os02g0484200	OsMaT-1	Transferase family protein	6.321	2.6601	2.91017e-10	2.87157e-07	yes	up	20.85	14.59	17.2	4.77	1.53	2.26	17.5467	2.85333	GO:0016747;GO:005073	MF:transferase activity, transferring acyl groups other than amino-acyl groups;MF:hydroxycinnamoyltransferase activity;	------	------	------	------	ENOG4111BDY	S:Function unknown	BAD21790.1	putative quercetin 3-O-glucoside-6''-O-malonyltransferase [Oryza sativa Japonica Group]	sp|Q940Z5|PMAT1_ARATH;	Phenolic glucoside malonyltransferase 1 OS=Arabidopsis thaliana OX=3702 GN=PMAT1 PE=1 SV=1;	PF02458.17	Transferase	Transferase family
Os11g0541600		Protein of unknown function DUF247, plant domain containing protein	3.267	1.70794	3.21937e-10	3.04027e-07	yes	up	10.06	7.08	9.98	2.46	3.36	2.76	9.04	2.86	GO:0009058;GO:0016021;GO:0016020;GO:0016874;GO:000552	BP:biosynthetic process;CC:integral component of membrane;CC:membrane;MF:ligase activity;MF:ATP binding;	------	------	------	------	ENOG41106HX	S:Function unknown	XP_015617301.1	UPF0481 protein At3g47200 [Oryza sativa Japonica Group]	sp|Q9SD53|Y3720_ARATH;	UPF0481 protein At3g47200 OS=Arabidopsis thaliana OX=3702 GN=At3g47200 PE=2 SV=1;	PF03140.17	DUF247	Plant protein of unknown function
Os08g0544400	OsABCG45	ABC-2 type transporter domain containing protein	9.785	3.2905	3.72102e-10	3.40065e-07	yes	up	1.93	6.32	6.48	0.24	0.73	0.5	4.91	0.49	GO:0055085;GO:0016021;GO:0016020;GO:0005886;GO:0042626;GO:0140359;GO:000552	BP:transmembrane transport;CC:integral component of membrane;CC:membrane;CC:plasma membrane;MF:ATPase activity, coupled to transmembrane movement of substances;MF:ABC-type transmembrane transporter activity;MF:ATP binding;	------	------	------	------	COG0842	V:Defense mechanisms	BAD09728.1	putative PDR6 ABC transporter [Oryza sativa Japonica Group]	sp|Q8GU82|AB45G_ORYSJ;	ABC transporter G family member 45 OS=Oryza sativa subsp. japonica OX=39947 GN=ABCG45 PE=2 SV=2;	PF01061.26;PF19055.2;PF00005.29	ABC2_membrane;ABC2_membrane_7;ABC_tran	ABC-2 type transporter;ABC-2 type transporter;ABC transporter
Os08g0112300		Transferase domain containing protein	2.199	1.13699	3.87468e-10	3.43043e-07	yes	up	75.25	56.41	70.65	33.45	31.41	28.96	67.4367	31.2733	GO:0016747;GO:005073	MF:transferase activity, transferring acyl groups other than amino-acyl groups;MF:hydroxycinnamoyltransferase activity;	------	------	------	------	ENOG410YEZS	S:Function unknown	XP_015649827.1	uncharacterized acetyltransferase At3g50280 [Oryza sativa Japonica Group]	sp|Q9SND9|Y3028_ARATH;	Uncharacterized acetyltransferase At3g50280 OS=Arabidopsis thaliana OX=3702 GN=At3g50280 PE=3 SV=1;	PF02458.17	Transferase	Transferase family
Os07g0526400	OsPKS15	Polyketide synthase, type III domain containing protein	4.237	2.08318	6.0695e-10	4.913e-07	yes	up	559.41	279.88	737.4	120.06	132.09	133.7	525.563	128.617	GO:0030639;GO:0009813;GO:0009058;GO:0016740;GO:0016746;GO:001674	BP:polyketide biosynthetic process;BP:flavonoid biosynthetic process;BP:biosynthetic process;MF:transferase activity;MF:transferase activity, transferring acyl groups;MF:transferase activity, transferring acyl groups other than amino-acyl groups;	K17212	CUS	map00945	Stilbenoid, diarylheptanoid and gingerol biosynthesis	COG3424	Q:Secondary metabolites biosynthesis, transport and catabolism	XP_015645417.1	bisdemethoxycurcumin synthase-like [Oryza sativa Japonica Group]	sp|Q8LIL0|CUS_ORYSJ;	Bisdemethoxycurcumin synthase OS=Oryza sativa subsp. japonica OX=39947 GN=Os07g0271500 PE=1 SV=2;	PF00195.21;PF02797.17;PF08545.12;PF08392.14	Chal_sti_synt_N;Chal_sti_synt_C;ACP_syn_III;FAE1_CUT1_RppA	Chalcone and stilbene synthases, N-terminal domain;Chalcone and stilbene synthases, C-terminal domain;3-Oxoacyl-[acyl-carrier-protein;FAE1/Type III polyketide synthase-like protein
Os01g0329000	GPAT	Phospholipid/glycerol acyltransferase domain containing protein	45.366	5.50354	6.85542e-10	5.24922e-07	yes	up	1.37	1.82	1.39	0	0	0.11	1.52667	0.0366667	GO:0010143;GO:0016311;GO:0016021;GO:0016020;GO:0016791;GO:0090447;GO:001674	BP:cutin biosynthetic process;BP:dephosphorylation;CC:integral component of membrane;CC:membrane;MF:phosphatase activity;MF:glycerol-3-phosphate 2-O-acyltransferase activity;MF:transferase activity, transferring acyl groups;	K13508	GPAT	map00564;map00561	Glycerophospholipid metabolism;Glycerolipid metabolism	ENOG410YBBE	I:Lipid transport and metabolism	BAF04834.1	Os01g0329000 [Oryza sativa Japonica Group]	sp|Q9SYJ2|GPAT3_ARATH;	Probable glycerol-3-phosphate acyltransferase 3 OS=Arabidopsis thaliana OX=3702 GN=GPAT3 PE=2 SV=1;	PF12710.9;PF01553.23	HAD;Acyltransferase	haloacid dehalogenase-like hydrolase;Acyltransferase
Os02g0472700		Similar to receptor-like serine-threonine protein kinase	2.073	1.05185	7.94172e-10	5.76915e-07	yes	up	8.49	8.76	7.47	3.99	4.34	4.17	8.24	4.16667	GO:0006468;GO:0009607;GO:0016310;GO:0006952;GO:0016021;GO:0005576;GO:0005886;GO:0016301;GO:0004672;GO:0000166;GO:0004674;GO:0016740;GO:000552	BP:protein phosphorylation;BP:response to biotic stimulus;BP:phosphorylation;BP:defense response;CC:integral component of membrane;CC:extracellular region;CC:plasma membrane;MF:kinase activity;MF:protein kinase activity;MF:nucleotide binding;MF:protein serine/threonine kinase activity;MF:transferase activity;MF:ATP binding;	------	------	------	------	COG0515	T:Signal transduction mechanisms	KAB8087255.1	hypothetical protein EE612_011277, partial [Oryza sativa]	sp|Q0D5R3|CRK6_ORYSJ;	Cysteine-rich receptor-like protein kinase 6 OS=Oryza sativa subsp. japonica OX=39947 GN=CRK6 PE=1 SV=1;	PF00069.27;PF07714.19	Pkinase;PK_Tyr_Ser-Thr	Protein kinase domain;Protein tyrosine and serine/threonine kinase
Os01g0283700	OsCCR5	Similar to Cinnamoyl-CoA reductase (EC 1.2.1.44)	8.047	3.00844	8.91148e-10	6.31178e-07	yes	up	19.11	14.4	14.94	0.69	2.19	3.27	16.15	2.05	GO:0050662;GO:0003824;GO:0016616;GO:001649	MF:coenzyme binding;MF:catalytic activity;MF:oxidoreductase activity, acting on the CH-OH group of donors, NAD or NADP as acceptor;MF:oxidoreductase activity;	K09753	CCR	map00940	Phenylpropanoid biosynthesis	COG0451	M:Cell wall/membrane/envelope biogenesis	XP_015642324.1	cinnamoyl-CoA reductase 1-like [Oryza sativa Japonica Group]	sp|Q6K9A2|CCR1_ORYSJ;	Cinnamoyl-CoA reductase 1 OS=Oryza sativa subsp. japonica OX=39947 GN=CCR1 PE=1 SV=1;	PF01370.23;PF01073.21;PF13460.8;PF16363.7;PF07993.14;PF05368.15;PF02719.17;PF00106.27	Epimerase;3Beta_HSD;NAD_binding_10;GDP_Man_Dehyd;NAD_binding_4;NmrA;Polysacc_synt_2;adh_short	NAD dependent epimerase/dehydratase family;3-beta hydroxysteroid dehydrogenase/isomerase family;NA;GDP-mannose 4,6 dehydratase;Male sterility protein;NmrA-like family;Polysaccharide biosynthesis protein;short chain dehydrogenase
Os09g0518200	OsSGT	UDP-glucuronosyl/UDP-glucosyltransferase family protein	3.293	1.7194	1.01758e-09	7.03151e-07	yes	up	55.19	36.36	34.53	11.9	17.24	10.5	42.0267	13.2133	GO:0043231;GO:0080043;GO:0016740;GO:0080044;GO:0008194;GO:001675	CC:intracellular membrane-bounded organelle;MF:quercetin 3-O-glucosyltransferase activity;MF:transferase activity;MF:quercetin 7-O-glucosyltransferase activity;MF:UDP-glycosyltransferase activity;MF:transferase activity, transferring glycosyl groups;	K13691	SGT1	------	------	COG1819	S:Function unknown	XP_015651453.1	UDP-glucosyltransferase UGT13248 [Oryza sativa Japonica Group]	sp|M0Y4P1|UGT13_HORVV;	UDP-glucosyltransferase UGT13248 OS=Hordeum vulgare subsp. vulgare OX=112509 PE=2 SV=1;	PF00201.20	UDPGT	UDP-glucoronosyl and UDP-glucosyl transferase
Os01g0627500	OsCYP72A18	Cytochrome P450 family protein	2.063	1.04455	1.53898e-09	9.90929e-07	yes	up	134.25	103.96	102.52	58.37	59.37	52.53	113.577	56.7567	GO:0016021;GO:0004497;GO:0020037;GO:0016705;GO:0005506;GO:0046872;GO:001649	CC:integral component of membrane;MF:monooxygenase activity;MF:heme binding;MF:oxidoreductase activity, acting on paired donors, with incorporation or reduction of molecular oxygen;MF:iron ion binding;MF:metal ion binding;MF:oxidoreductase activity;	------	------	------	------	COG2124	Q:Secondary metabolites biosynthesis, transport and catabolism	XP_015615867.1	cytochrome P450 72A15 [Oryza sativa Japonica Group]	sp|Q9LUC5|C7A15_ARATH;	Cytochrome P450 72A15 OS=Arabidopsis thaliana OX=3702 GN=CYP72A15 PE=2 SV=1;	PF00067.24	p450	Cytochrome P450
Os07g0526600		Alpha/beta hydrolase fold-3 domain containing protein	4.446	2.1524	1.58159e-09	9.95737e-07	yes	up	65.36	32.24	78.85	10.8	17.44	13.03	58.8167	13.7567	GO:001678	MF:hydrolase activity;	------	------	------	------	COG0657	I:Lipid transport and metabolism	XP_015645571.1	probable carboxylesterase 3 [Oryza sativa Japonica Group]	sp|Q5NUF4|HIDM_GLYEC;	2-hydroxyisoflavanone dehydratase OS=Glycyrrhiza echinata OX=46348 GN=HIDM PE=1 SV=1;	PF07859.15;PF00135.30	Abhydrolase_3;COesterase	alpha/beta hydrolase fold;Carboxylesterase family
Os09g0518266		Hypothetical protein	5.532	2.46792	2.61916e-09	1.61312e-06	yes	up	5.89	3.17	4.92	0.82	1.11	0.67	4.66	0.866667	GO:0080043;GO:0008194;GO:008004	MF:quercetin 3-O-glucosyltransferase activity;MF:UDP-glycosyltransferase activity;MF:quercetin 7-O-glucosyltransferase activity;	K13691	SGT1	------	------	COG1819	S:Function unknown	XP_015651453.1	UDP-glucosyltransferase UGT13248 [Oryza sativa Japonica Group]	sp|M0Y4P1|UGT13_HORVV;	UDP-glucosyltransferase UGT13248 OS=Hordeum vulgare subsp. vulgare OX=112509 PE=2 SV=1;	------	------	------
Os07g0664400		Short-chain dehydrogenase/reductase SDR domain containing protein	2.881	1.52653	4.88003e-09	2.82156e-06	yes	up	59.05	51.2	72.64	19.26	22.25	21.15	60.9633	20.8867	GO:001649	MF:oxidoreductase activity;	------	------	------	------	COG1028	S:Function unknown	XP_015646236.1	momilactone A synthase-like [Oryza sativa Japonica Group]	sp|Q7FAE1|MOMAS_ORYSJ;	Momilactone A synthase OS=Oryza sativa subsp. japonica OX=39947 GN=Os04g0179200 PE=2 SV=1;	PF13561.8;PF00106.27;PF08659.12;PF01370.23	adh_short_C2;adh_short;KR;Epimerase	Enoyl;short chain dehydrogenase;KR domain;NAD dependent epimerase/dehydratase family
Os03g0797300		Similar to benzoxazinless1	4.408	2.14002	7.85107e-09	4.04416e-06	yes	up	53.97	26.82	52	7.29	11.05	11.03	44.2633	9.79	------	------	------	------	------	------	ENOG41108TW	S:Function unknown	XP_015621938.1	uncharacterized protein LOC107278481 [Oryza sativa Japonica Group]	------	------	------	------	------
Os08g0374000	OsBetvI	Bet v I allergen family protein	2.545	1.34777	9.09131e-09	4.59939e-06	yes	up	110.11	72.02	78.23	34.17	34.14	37.55	86.7867	35.2867	GO:0009738;GO:0006952;GO:0080163;GO:0005737;GO:0005634;GO:0038023;GO:0004864;GO:001042	BP:abscisic acid-activated signaling pathway;BP:defense response;BP:regulation of protein serine/threonine phosphatase activity;CC:cytoplasm;CC:nucleus;MF:signaling receptor activity;MF:protein phosphatase inhibitor activity;MF:abscisic acid binding;	------	------	------	------	ENOG410YJ04	S:Function unknown	XP_015648415.1	major allergen Mal d 1 [Oryza sativa Japonica Group]	------	------	PF00407.21;PF10604.11	Bet_v_1;Polyketide_cyc2	Pathogenesis-related protein Bet v 1 family;Polyketide cyclase / dehydrase and lipid transport
Os03g0314500		WD40-like Beta Propeller domain containing protein	3.244	1.69787	1.17703e-08	5.65193e-06	yes	up	30.15	20.57	38.83	9.12	7.38	11.24	29.85	9.24667	------	------	------	------	------	------	ENOG410Y23E	S:Function unknown	BAS83893.1	Os03g0314500, partial [Oryza sativa Japonica Group]	------	------	PF07676.14	PD40	WD40-like Beta Propeller Repeat
Os12g0516000		Conserved hypothetical protein	2.775	1.47242	1.48418e-08	6.89316e-06	yes	up	74.36	137.15	97.31	28.88	37.74	46.23	102.94	37.6167	------	------	------	------	------	------	ENOG411086T	S:Function unknown	XP_015619495.1	uncharacterized protein LOC4352346 [Oryza sativa Japonica Group]	------	------	------	------	------
Os05g0179300	OsAT7	Transferase family protein	2.028	1.01993	2.23603e-08	9.6198e-06	yes	up	45.56	36.75	45.38	20.6	19.76	24.51	42.5633	21.6233	GO:0016740;GO:0016746;GO:0016747;GO:001641	MF:transferase activity;MF:transferase activity, transferring acyl groups;MF:transferase activity, transferring acyl groups other than amino-acyl groups;MF:N-acyltransferase activity;	------	------	------	------	ENOG410YE2Y	S:Function unknown	XP_015637451.1	acyl transferase 7 [Oryza sativa Japonica Group]	sp|Q0DKA5|AT7_ORYSJ;	Acyl transferase 7 OS=Oryza sativa subsp. japonica OX=39947 GN=AT7 PE=2 SV=1;	PF02458.17	Transferase	Transferase family
Os01g0695800	MDR4	Similar to MDR-like ABC transporter	2.239	1.16275	2.75131e-08	1.14628e-05	yes	up	107.3	76.32	73.27	37.3	30.59	42.04	85.63	36.6433	GO:0055085;GO:0016021;GO:0016020;GO:0042626;GO:0000166;GO:0016887;GO:000552	BP:transmembrane transport;CC:integral component of membrane;CC:membrane;MF:ATPase activity, coupled to transmembrane movement of substances;MF:nucleotide binding;MF:ATPase activity;MF:ATP binding;	K05658	ABCB1, CD243	map02010	ABC transporters	COG1132	V:Defense mechanisms	EEC71330.1	hypothetical protein OsI_03378 [Oryza sativa Indica Group]	sp|Q9M0M2|AB9B_ARATH;	ABC transporter B family member 9 OS=Arabidopsis thaliana OX=3702 GN=ABCB9 PE=3 SV=2;	PF00005.29;PF02463.21;PF13555.8;PF13401.8;PF09818.11;PF13175.8	ABC_tran;SMC_N;AAA_29;AAA_22;ABC_ATPase;AAA_15	ABC transporter;RecF/RecN/SMC N terminal domain;P-loop containing region of AAA domain;AAA domain;Predicted ATPase of the ABC class;AAA ATPase domain
Os10g0528100	OsGSTU24	Similar to Glutathione S-transferase GST 42 (EC 2.5.1.18) (Fragment)	2.451	1.29313	3.94582e-08	1.62013e-05	yes	up	32.66	24.17	22.42	10.52	12.69	10.19	26.4167	11.1333	GO:0006749;GO:0005737;GO:0016740;GO:0004364;GO:000551	BP:glutathione metabolic process;CC:cytoplasm;MF:transferase activity;MF:glutathione transferase activity;MF:protein binding;	K00799	GST, gst	map00480	Glutathione metabolism	ENOG410XSIX	O:Posttranslational modification, protein turnover, chaperones	XP_015613722.1	uncharacterized protein LOC4349188 [Oryza sativa Japonica Group]	sp|Q06398|GSTU6_ORYSJ;	Probable glutathione S-transferase GSTU6 OS=Oryza sativa subsp. japonica OX=39947 GN=GSTU6 PE=2 SV=2;	PF02798.22;PF13417.8;PF13409.8;PF13410.8;PF17172.6;PF00043.27	GST_N;GST_N_3;GST_N_2;GST_C_2;GST_N_4;GST_C	Glutathione S-transferase, N-terminal domain;Glutathione S-transferase, N-terminal domain;Glutathione S-transferase, N-terminal domain;Glutathione S-transferase, C-terminal domain;Glutathione S-transferase N-terminal domain;Glutathione S-transferase, C-terminal domain
Os09g0554300	OsPILS7a	Auxin efflux carrier domain containing protein	2.708	1.43725	4.36346e-08	1.74114e-05	yes	up	243.4	163.49	298.08	92.16	78.83	103.82	234.99	91.6033	GO:0080162;GO:0055085;GO:0009734;GO:0016021;GO:001602	BP:intracellular auxin transport;BP:transmembrane transport;BP:auxin-activated signaling pathway;CC:integral component of membrane;CC:membrane;	K07088	------	------	------	COG0679	S:Function unknown	XP_015612647.1	protein PIN-LIKES 7 [Oryza sativa Japonica Group]	sp|Q9FKY4|PILS7_ARATH;	Protein PIN-LIKES 7 OS=Arabidopsis thaliana OX=3702 GN=PILS7 PE=2 SV=1;	PF03547.20	Mem_trans	Membrane transport protein
Os11g0239900		Hypothetical protein	3.773	1.91588	4.78945e-08	1.88458e-05	yes	up	4.46	4.42	5.19	1.43	0.71	1.69	4.69	1.27667	------	------	------	------	------	------	------	------	AAX95892.1	expressed protein [Oryza sativa Japonica Group]	------	------	------	------	------
Os04g0111200		Similar to ATP sulfurylase (Fragment)	2.519	1.33293	6.73802e-08	2.47916e-05	yes	up	246.01	143.98	230.4	84.02	82.19	80.56	206.797	82.2567	GO:0000103;GO:0004020;GO:0004781;GO:000552	BP:sulfate assimilation;MF:adenylylsulfate kinase activity;MF:sulfate adenylyltransferas;MF:ATP binding;	K13811	PAPSS	map00450;map00261;map00230;map00920	Selenocompound metabolism;Monobactam biosynthesis;Purine metabolism;Sulfur metabolism	COG2046	P:Inorganic ion transport and metabolism	CAE03190.2	OSJNBb0060M15.2 [Oryza sativa Japonica Group]	sp|Q43870|APS2_ARATH;	ATP sulfurylase 2 OS=Arabidopsis thaliana OX=3702 GN=APS2 PE=1 SV=1;	PF01747.19	ATP-sulfurylase	ATP-sulfurylase
Os07g0635300		Similar to Cytochrome P450	2.157	1.10911	8.34881e-08	2.99405e-05	yes	up	60.46	43.57	49.02	23.19	21.88	28.12	51.0167	24.3967	GO:0016021;GO:0004497;GO:0020037;GO:0016705;GO:0005506;GO:0046872;GO:001649	CC:integral component of membrane;MF:monooxygenase activity;MF:heme binding;MF:oxidoreductase activity, acting on paired donors, with incorporation or reduction of molecular oxygen;MF:iron ion binding;MF:metal ion binding;MF:oxidoreductase activity;	K20660	CYP709	------	------	COG2124	Q:Secondary metabolites biosynthesis, transport and catabolism	BAC07129.1	putative cytochrome P450 [Oryza sativa Japonica Group]	sp|F4IK45|C70B2_ARATH;	Cytochrome P450 709B2 OS=Arabidopsis thaliana OX=3702 GN=CYP709B2 PE=2 SV=1;	PF00067.24	p450	Cytochrome P450
Os05g0103000	OsbHLH083	Similar to MYC1	2.45	1.29281	9.49731e-08	3.32183e-05	yes	up	8.23	9.63	9.43	4.16	4.48	2.83	9.09667	3.82333	GO:0006355;GO:0005634;GO:0003700;GO:0046983;GO:004356	BP:regulation of transcription, DNA-templated;CC:nucleus;MF:transcription factor activity, sequence-specific DNA binding;MF:protein dimerization activity;MF:sequence-specific DNA binding;	------	------	------	------	ENOG4111AQI;ENOG410YIH7	K:Transcription;	XP_015640733.1	transcription factor bHLH63 isoform X1 [Oryza sativa Japonica Group]	sp|Q93W88|BH137_ARATH;	Transcription factor bHLH137 OS=Arabidopsis thaliana OX=3702 GN=BHLH137 PE=1 SV=1;	PF00010.28	HLH	Helix-loop-helix DNA-binding domain
Os10g0109300	PRX125	Similar to Peroxidase (EC 1.11.1.7)	3.103	1.63346	9.66272e-08	3.33847e-05	yes	up	299.86	229.38	405.38	72.52	93.95	141.88	311.54	102.783	GO:0006979;GO:0098869;GO:0042744;GO:0005576;GO:0020037;GO:0046872;GO:0004601;GO:001649	BP:response to oxidative stress;BP:cellular oxidant detoxification;BP:hydrogen peroxide catabolic process;CC:extracellular region;MF:heme binding;MF:metal ion binding;MF:peroxidase activity;MF:oxidoreductase activity;	K00430	E1.11.1.7	map00940	Phenylpropanoid biosynthesis	ENOG41106TP	G:Carbohydrate transport and metabolism	BAT09620.1	Os10g0109300, partial [Oryza sativa Japonica Group]	sp|Q9LEH3|PER15_IPOBA;	Peroxidase 15 OS=Ipomoea batatas OX=4120 GN=pod PE=1 SV=1;	PF00141.25	peroxidase	Peroxidase
Os06g0653000	OsGL1-3	Glossy1(GL1) homolog, Cuticular wax biosynthesis, Drought toleranc	2.47	1.30438	1.09732e-07	3.65745e-05	yes	up	14.58	9.94	15.41	6.07	5.74	4.91	13.31	5.57333	GO:0016126;GO:0009737;GO:0009651;GO:0008610;GO:0016021;GO:0016020;GO:0005789;GO:0000254;GO:0009924;GO:0005506;GO:1990465;GO:001649	BP:sterol biosynthetic process;BP:response to abscisic acid;BP:response to salt stress;BP:lipid biosynthetic process;CC:integral component of membrane;CC:membrane;CC:endoplasmic reticulum membrane;MF:C-4 methylsterol oxidase activity;MF:octadecanal decarbonylase activity;MF:iron ion binding;MF:aldehyde oxygenas;MF:oxidoreductase activity;	------	------	------	------	ENOG410Y1F6	S:Function unknown	XP_015641638.1	protein ECERIFERUM 3 [Oryza sativa Japonica Group]	sp|Q67WQ7|GLO13_ORYSJ;	Very-long-chain aldehyde decarbonylase GL1-3 OS=Oryza sativa subsp. japonica OX=39947 GN=GL1-3 PE=2 SV=2;	PF12076.10;PF04116.15	Wax2_C;FA_hydroxylase	WAX2 C-terminal domain;Fatty acid hydroxylase superfamily
Os10g0118000		Similar to 5-pentadecatrienyl resorcinol O-methyltransferase	4.629	2.21077	1.1617e-07	3.783e-05	yes	up	4.27	11.25	7.51	1.32	1.57	2.11	7.67667	1.66667	GO:0030187;GO:0019438;GO:0032259;GO:0005737;GO:0008757;GO:0008171;GO:0017096;GO:0008168;GO:004698	BP:melatonin biosynthetic process;BP:aromatic compound biosynthetic process;BP:methylation;CC:cytoplasm;MF:S-adenosylmethionine-dependent methyltransferase activity;MF:O-methyltransferase activity;MF:acetylserotonin O-methyltransferase activity;MF:methyltransferase activity;MF:protein dimerization activity;	K22588	ASMT	map00380	Tryptophan metabolism	ENOG410XS7T	S:Function unknown	EAZ15132.1	hypothetical protein OsJ_30546 [Oryza sativa Japonica Group]	sp|Q8VWG4|ASMT3_ORYSJ;	Acetylserotonin O-methyltransferase 3 OS=Oryza sativa subsp. japonica OX=39947 GN=ASMT3 PE=1 SV=1;	PF08100.13	Dimerisation	Dimerisation domain
Os01g0825800	OsATL7	Amino acid transporter, transmembrane domain containing protein	2.03	1.02161	1.3439e-07	4.05043e-05	yes	up	44.48	65.96	68.38	30.14	28.49	30.59	59.6067	29.74	GO:0006865;GO:0003333;GO:0016020;GO:0005886;GO:0016021;GO:001517	BP:amino acid transport;BP:amino acid transmembrane transport;CC:membrane;CC:plasma membrane;CC:integral component of membrane;MF:amino acid transmembrane transporter activity;	------	------	------	------	COG0814	E:Amino acid transport and metabolism	XP_015626639.1	amino acid transporter AVT6C isoform X2 [Oryza sativa Japonica Group]	sp|Q9LYM2|AVT6C_ARATH;	Amino acid transporter AVT6C OS=Arabidopsis thaliana OX=3702 GN=AVT6C PE=2 SV=1;	PF01490.20;PF03222.15	Aa_trans;Trp_Tyr_perm	Transmembrane amino acid transporter protein;Tryptophan/tyrosine permease family
Os01g0720500	Lhcb1.1	Similar to Type I chlorophyll a/b-binding protein b (Fragment)	3.394	1.76311	1.4342e-07	4.27709e-05	yes	up	1429.64	953.17	812.53	173.53	402.89	368.63	1065.11	315.017	GO:0018298;GO:0015979;GO:0009768;GO:0009416;GO:0009765;GO:0009535;GO:0009579;GO:0016021;GO:0009536;GO:0009522;GO:0009523;GO:0009941;GO:0010287;GO:0016020;GO:0009507;GO:0016168;GO:004687	BP:protein-chromophore linkage;BP:photosynthesis;BP:photosynthesis, light harvesting in photosystem I;BP:response to light stimulus;BP:photosynthesis, light harvesting;CC:chloroplast thylakoid membrane;CC:thylakoid;CC:integral component of membrane;CC:plastid;CC:photosystem I;CC:photosystem II;CC:chloroplast envelope;CC:plastoglobule;CC:membrane;CC:chloroplast;MF:chlorophyll binding;MF:metal ion …	K08912	LHCB1	map00196	Photosynthesis - antenna proteins	ENOG410ZHBU	J:Translation, ribosomal structure and biogenesis	XP_015648289.1	chlorophyll a-b binding protein of LHCII type 1 [Oryza sativa Japonica Group]	sp|P12331|CB22_ORYSJ;	Chlorophyll a-b binding protein 2, chloroplastic OS=Oryza sativa subsp. japonica OX=39947 GN=CAB2R PE=2 SV=2;	PF00504.23	Chloroa_b-bind	Chlorophyll A-B binding protein
Os01g0217500	OsDJ-1A	ThiJ/PfpI domain containing protein	4.22	2.07726	1.51445e-07	4.46938e-05	yes	up	26.67	10.36	19.36	3.28	5.52	5.16	18.7967	4.65333	GO:0036529;GO:0106046;GO:0005634;GO:0005829;GO:003652	BP:protein deglycation, glyoxal removal;BP:guanine deglycation, glyoxal removal;CC:nucleus;CC:cytosol;MF:protein deglycase activity;	K03152	thiJ	------	------	COG0693	S:Function unknown	XP_015630830.1	protein DJ-1 homolog B [Oryza sativa Japonica Group]	sp|Q9MAH3|DJ1B_ARATH;	Protein DJ-1 homolog B OS=Arabidopsis thaliana OX=3702 GN=DJ1B PE=1 SV=1;	PF01965.26	DJ-1_PfpI	DJ-1/PfpI family
Os01g0248701		Terpenoid synthase domain containing protein	3.277	1.71241	1.64996e-07	4.81907e-05	yes	up	24.83	29.39	31.43	5.45	13.7	7.95	28.55	9.03333	GO:0008299;GO:0016740;GO:000465	BP:isoprenoid biosynthetic process;MF:transferase activity;MF:prenyltransferase activity;	K13789	GGPS	map00900	Terpenoid backbone biosynthesis	COG0142	H:Coenzyme transport and metabolism	KAB8080775.1	hypothetical protein EE612_001460 [Oryza sativa]	sp|P34802|GGPP1_ARATH;	Heterodimeric geranylgeranyl pyrophosphate synthase large subunit 1, chloroplastic OS=Arabidopsis thaliana OX=3702 GN=GGPPS1 PE=1 SV=2;	PF00348.19	polyprenyl_synt	Polyprenyl synthetase
Os11g0117600	OsWRKY50	Similar to WRKY transcription factor 50 (Fragment)	3.923	1.97181	1.96747e-07	5.63221e-05	yes	up	17.85	13.34	15.71	2.41	3.52	6.09	15.6333	4.00667	GO:0006355;GO:0050896;GO:0005634;GO:0043565;GO:0003700;GO:000367	BP:regulation of transcription, DNA-templated;BP:response to stimulus;CC:nucleus;MF:sequence-specific DNA binding;MF:transcription factor activity, sequence-specific DNA binding;MF:DNA binding;	------	------	------	------	ENOG41117FN	K:Transcription	BAT12423.1	Os11g0117600 [Oryza sativa Japonica Group]	------	------	PF03106.17	WRKY	WRKY DNA -binding domain
Os12g0431100		ATPase, AAA-type, core domain containing protein	4.526	2.1781	2.08476e-07	5.90633e-05	yes	up	67.72	27.27	41.4	7.43	16.42	7.63	45.4633	10.4933	GO:0051301;GO:0016021;GO:0016887;GO:0005524;GO:000016	BP:cell division;CC:integral component of membrane;MF:ATPase activity;MF:ATP binding;MF:nucleotide binding;	------	------	------	------	COG0465	O:Posttranslational modification, protein turnover, chaperones	XP_015620658.1	AAA-ATPase ASD, mitochondrial [Oryza sativa Japonica Group]	sp|Q9FLD5|ASD_ARATH;	AAA-ATPase ASD, mitochondrial OS=Arabidopsis thaliana OX=3702 GN=AATP1 PE=1 SV=1;	PF00004.31;PF14363.8;PF07728.16;PF13191.8	AAA;AAA_assoc;AAA_5;AAA_16	ATPase family associated with various cellular activities;Domain associated at C-terminal with AAA;AAA domain;AAA ATPase domain
Os01g0191200		Similar to Acid phosphatase	2.694	1.42995	2.38132e-07	6.43542e-05	yes	up	86.5	130.69	103.52	25.34	46.25	50.18	106.903	40.59	GO:0016311;GO:0045735;GO:000399	BP:dephosphorylation;MF:nutrient reservoir activity;MF:acid phosphatase activity;	------	------	------	------	ENOG4111X3R	S:Function unknown	XP_015625438.1	stem 28 kDa glycoprotein [Oryza sativa Japonica Group]	sp|P15490|VSPA_SOYBN;	Stem 28 kDa glycoprotein OS=Glycine max OX=3847 GN=VSPA PE=2 SV=1;	PF03767.16	Acid_phosphat_B	HAD superfamily, subfamily IIIB
Os05g0405000	flo4	Orthophosphate dikinase precursor (EC 2.7.9.1)	2.055	1.03924	2.38509e-07	6.43542e-05	yes	up	206.76	153.28	180.79	101.96	91.88	75.52	180.277	89.7867	GO:0016310;GO:0006090;GO:0015979;GO:0005737;GO:0009536;GO:0009570;GO:0005634;GO:0005829;GO:0009507;GO:0046872;GO:0016301;GO:0016772;GO:0000166;GO:0003824;GO:0016740;GO:0050242;GO:000552	BP:phosphorylation;BP:pyruvate metabolic process;BP:photosynthesis;CC:cytoplasm;CC:plastid;CC:chloroplast stroma;CC:nucleus;CC:cytosol;CC:chloroplast;MF:metal ion binding;MF:kinase activity;MF:transferase activity, transferring phosphorus-containing groups;MF:nucleotide binding;MF:catalytic activity;MF:transferase activity;MF:pyruvate, phosphate dikinase activity;MF:ATP binding;	K01006	ppdK	map00010;map00620;map00710	Glycolysis / Gluconeogenesis;Pyruvate metabolism;Carbon fixation in photosynthetic organisms	COG0574	G:Carbohydrate transport and metabolism	XP_015639324.1	pyruvate, phosphate dikinase 1, chloroplastic [Oryza sativa Japonica Group]	sp|Q6AVA8|PPDK1_ORYSJ;	Pyruvate, phosphate dikinase 1, chloroplastic OS=Oryza sativa subsp. japonica OX=39947 GN=PPDK1 PE=1 SV=1;	PF02896.20;PF01326.21;PF00391.25	PEP-utilizers_C;PPDK_N;PEP-utilizers	PEP-utilising enzyme, PEP-binding domain;Pyruvate phosphate dikinase, AMP/ATP-binding domain;PEP-utilising enzyme, mobile domain
Os09g0448200	OsHAK17	Similar to High-affinity potassium transporter	2.941	1.55636	2.81966e-07	7.3288e-05	yes	up	29.44	14.54	26.45	7.74	9.84	7.12	23.4767	8.23333	GO:0071805;GO:0006813;GO:0006811;GO:0016020;GO:0016021;GO:001507	BP:potassium ion transmembrane transport;BP:potassium ion transport;BP:ion transport;CC:membrane;CC:integral component of membrane;MF:potassium ion transmembrane transporter activity;	K03549	kup	------	------	COG3158	P:Inorganic ion transport and metabolism	KAB8110774.1	hypothetical protein EE612_048190, partial [Oryza sativa]	sp|Q67UC7|HAK17_ORYSJ;	Probable potassium transporter 17 OS=Oryza sativa subsp. japonica OX=39947 GN=HAK17 PE=2 SV=2;	PF02705.18	K_trans	K+ potassium transporter
Os07g0635500	OsCYP709C5	Similar to Cytochrome P450	2.527	1.33731	2.98357e-07	7.6151e-05	yes	up	197.97	114.5	137.48	61.3	51.99	70.65	149.983	61.3133	GO:0016020;GO:0016021;GO:0004497;GO:0020037;GO:0016705;GO:0005506;GO:0046872;GO:001649	CC:membrane;CC:integral component of membrane;MF:monooxygenase activity;MF:heme binding;MF:oxidoreductase activity, acting on paired donors, with incorporation or reduction of molecular oxygen;MF:iron ion binding;MF:metal ion binding;MF:oxidoreductase activity;	K20660	CYP709	------	------	COG2124	Q:Secondary metabolites biosynthesis, transport and catabolism	XP_015644718.1	cytochrome P450 709B2 [Oryza sativa Japonica Group]	sp|F4IK45|C70B2_ARATH;	Cytochrome P450 709B2 OS=Arabidopsis thaliana OX=3702 GN=CYP709B2 PE=2 SV=1;	PF00067.24	p450	Cytochrome P450
Os12g0493900		Armadillo-like helical domain containing protein	2.366	1.2423	3.06922e-07	7.69506e-05	yes	up	7.37	7.84	6.7	2.31	3.18	3.98	7.30333	3.15667	GO:0006417;GO:0010608;GO:0005737;GO:0003723;GO:000372	BP:regulation of translation;BP:posttranscriptional regulation of gene expression;CC:cytoplasm;MF:RNA binding;MF:mRNA binding;	------	------	------	------	COG5099	J:Translation, ribosomal structure and biogenesis	XP_015619022.1	putative pumilio homolog 7, chloroplastic [Oryza sativa Japonica Group]	sp|Q9C9R6|PUM7_ARATH;	Putative pumilio homolog 7, chloroplastic OS=Arabidopsis thaliana OX=3702 GN=APUM7 PE=3 SV=2;	PF00806.21	PUF	Pumilio-family RNA binding repeat
Os04g0354600	OsCER4	Similar to Acyl CoA reductase-like protein	6.7	2.74406	3.34735e-07	8.24643e-05	yes	up	11.6	16.62	18.06	0.75	1.83	4.5	15.4267	2.36	GO:0006629;GO:0035336;GO:0010345;GO:0043231;GO:0016021;GO:0080019;GO:0016620;GO:0102965;GO:001649	BP:lipid metabolic process;BP:long-chain fatty-acyl-CoA metabolic process;BP:suberin biosynthetic process;CC:intracellular membrane-bounded organelle;CC:integral component of membrane;MF:fatty-acyl-CoA reductas;MF:oxidoreductase activity, acting on the aldehyde or oxo group of donors, NAD or NADP as acceptor;MF:alcohol-forming fatty acyl-CoA reductase activity;MF:oxidoreductase activity;	K13356	FAR	map04146;map00073	Peroxisome;Cutin, suberine and wax biosynthesis	ENOG410XS7R	S:Function unknown	XP_015635132.1	fatty acyl-CoA reductase 1 [Oryza sativa Japonica Group]	sp|Q39152|FACR1_ARATH;	Fatty acyl-CoA reductase 1 OS=Arabidopsis thaliana OX=3702 GN=FAR1 PE=1 SV=1;	PF07993.14;PF03015.21;PF01370.23;PF02719.17	NAD_binding_4;Sterile;Epimerase;Polysacc_synt_2	Male sterility protein;Male sterility protein;NAD dependent epimerase/dehydratase family;Polysaccharide biosynthesis protein
Os06g0125800	OsBBI1	Zinc finger, RING/FYVE/PHD-type domain containing protein	2.258	1.1753	4.09479e-07	9.66746e-05	yes	up	217.96	134.91	185.6	89.53	81.2	76.61	179.49	82.4467	GO:0044238;GO:0044260;GO:0016567;GO:0046621;GO:0031624;GO:0004842;GO:001687	BP:primary metabolic process;BP:cellular macromolecule metabolic process;BP:protein ubiquitination;BP:negative regulation of organ growth;MF:ubiquitin conjugating enzyme binding;MF:ubiquitin-protein transferase activity;MF:ligase activity;	K19045	BB	------	------	ENOG41121N2	O:Posttranslational modification, protein turnover, chaperones	XP_015640871.1	E3 ubiquitin-protein ligase BIG BROTHER [Oryza sativa Japonica Group]	sp|Q8L649|BB_ARATH;	E3 ubiquitin-protein ligase BIG BROTHER OS=Arabidopsis thaliana OX=3702 GN=BB PE=1 SV=1;	PF13639.8;PF13923.8;PF12678.9;PF17123.7;PF00097.27;PF14634.8;PF13445.8;PF13920.8;PF17120.7;PF12861.9	zf-RING_2;zf-C3HC4_2;zf-rbx1;zf-RING_11;zf-C3HC4;zf-RING_5;zf-RING_UBOX;zf-C3HC4_3;Zn_ribbon_17;zf-ANAPC11	Ring finger domain;Zinc finger, C3HC4 type;RING-H2 zinc finger domain;RING-like zinc finger;Zinc finger, C3HC4 type;zinc-RING finger domain;RING-type zinc-finger;Zinc finger, C3HC4 type;Zinc-ribbon, C4HC2 type;Anaphase-promoting complex subunit 11 RING-H2 finger
Os08g0136500		Protein of unknown function DUF26 domain containing protein	32.804	5.03579	4.59455e-07	0.000106005	yes	up	3.83	0.86	2.73	0.15	0	0.1	2.47333	0.0833333	------	------	------	------	------	------	------	------	XP_015649879.1	cysteine-rich repeat secretory protein 55 [Oryza sativa Japonica Group]	sp|Q9LV60|CRR55_ARATH;	Cysteine-rich repeat secretory protein 55 OS=Arabidopsis thaliana OX=3702 GN=CRRSP55 PE=2 SV=1;	PF01657.19	Stress-antifung	Salt stress response/antifungal
Os03g0790500	GID1	Alpha/beta hydrolase fold-3 domain containing protein	2.421	1.27587	5.42474e-07	0.000121975	yes	up	67.87	51.54	78.99	30.69	21.73	31.96	66.1333	28.1267	GO:001678	MF:hydrolase activity;	------	------	------	------	COG0657	I:Lipid transport and metabolism	XP_015628940.1	probable carboxylesterase 15 [Oryza sativa Japonica Group]	sp|Q9FG13|CXE15_ARATH;	Probable carboxylesterase 15 OS=Arabidopsis thaliana OX=3702 GN=CXE15 PE=2 SV=1;	PF07859.15;PF00135.30	Abhydrolase_3;COesterase	alpha/beta hydrolase fold;Carboxylesterase family
Os11g0687100		von Willebrand factor, type A domain containing protein	2.592	1.3741	6.11436e-07	0.000133251	yes	up	88.87	73.1	69.27	22.24	44.17	25.85	77.08	30.7533	------	------	------	------	------	------	ENOG410XPUF	S:Function unknown	XP_015615639.1	uncharacterized protein LOC4351146 [Oryza sativa Japonica Group]	sp|Q9LTA6|WAV3_ARATH;	E3 ubiquitin-protein ligase WAV3 OS=Arabidopsis thaliana OX=3702 GN=WAV3 PE=1 SV=1;	PF13768.8;PF00092.30;PF13519.8;PF14624.8	VWA_3;VWA;VWA_2;Vwaint	von Willebrand factor type A domain;von Willebrand factor type A domain;von Willebrand factor type A domain;VWA / Hh protein intein-like
Os02g0662100	OsHyPRP02	Similar to Tfm5 protein	2.787	1.4788	6.39003e-07	0.000135101	yes	up	551.73	491.68	419.92	102.89	230.94	210.46	487.777	181.43	------	------	------	------	------	------	ENOG410ZMQE	S:Function unknown	XP_015624179.1	14 kDa proline-rich protein DC2.15 [Oryza sativa Japonica Group]	sp|Q8RW93|LBP65_ARATH;	Putative lipid-binding protein At4g00165 OS=Arabidopsis thaliana OX=3702 GN=At4g00165 PE=2 SV=1;	PF14547.8;PF14368.8;PF00234.24	Hydrophob_seed;LTP_2;Tryp_alpha_amyl	Hydrophobic seed protein;Probable lipid transfer;Protease inhibitor/seed storage/LTP family
Os04g0371000		Four-helical cytokine family protein	2.223	1.15223	6.61674e-07	0.000138858	yes	up	29.7	21.55	20.38	9.81	12.47	12.3	23.8767	11.5267	GO:0006468;GO:0007166;GO:0016021;GO:0005886;GO:0030247;GO:0004674;GO:0005509;GO:0004672;GO:000552	BP:protein phosphorylation;BP:cell surface receptor signaling pathway;CC:integral component of membrane;CC:plasma membrane;MF:polysaccharide binding;MF:protein serine/threonine kinase activity;MF:calcium ion binding;MF:protein kinase activity;MF:ATP binding;	------	------	------	------	COG0515	T:Signal transduction mechanisms	XP_015636824.1	wall-associated receptor kinase 2 [Oryza sativa Japonica Group]	sp|Q9S9M2|WAKLD_ARATH;	Wall-associated receptor kinase-like 4 OS=Arabidopsis thaliana OX=3702 GN=WAKL4 PE=2 SV=2;	PF13947.8	GUB_WAK_bind	Wall-associated receptor kinase galacturonan-binding
Os01g0557100		Alpha/beta hydrolase family protein	2.108	1.07616	7.22382e-07	0.000150484	yes	up	43.57	37.47	31.12	15.47	20.56	18.12	37.3867	18.05	GO:0009694;GO:0009696;GO:0080032;GO:0080031;GO:008003	BP:jasmonic acid metabolic process;BP:salicylic acid metabolic process;MF:methyl jasmonate esterase activity;MF:methyl salicylate esterase activity;MF:methyl indole-3-acetate esterase activity;	------	------	------	------	ENOG4111IVV	S:Function unknown	XP_015630567.1	methylesterase 3 [Oryza sativa Japonica Group]	sp|O80477|MES3_ARATH;	Methylesterase 3 OS=Arabidopsis thaliana OX=3702 GN=MES3 PE=2 SV=1;	PF12697.9;PF00561.22;PF12146.10;PF06821.15	Abhydrolase_6;Abhydrolase_1;Hydrolase_4;Ser_hydrolase	Alpha/beta hydrolase family;alpha/beta hydrolase fold;Serine aminopeptidase, S33;Serine hydrolase
Os09g0471500	OsWAK82	Conserved hypothetical protein	2.715	1.4412	8.59387e-07	0.000173909	yes	up	20.9	11.83	14.27	5.83	7.41	4.73	15.6667	5.99	GO:0006468;GO:0007166;GO:0016021;GO:0005886;GO:0004672;GO:0030247;GO:0004674;GO:0005509;GO:000552	BP:protein phosphorylation;BP:cell surface receptor signaling pathway;CC:integral component of membrane;CC:plasma membrane;MF:protein kinase activity;MF:polysaccharide binding;MF:protein serine/threonine kinase activity;MF:calcium ion binding;MF:ATP binding;	------	------	------	------	ENOG410XS26	T:Signal transduction mechanisms	EAZ45072.1	hypothetical protein OsJ_29713 [Oryza sativa Japonica Group]	sp|Q9LMN7|WAK5_ARATH;	Wall-associated receptor kinase 5 OS=Arabidopsis thaliana OX=3702 GN=WAK5 PE=2 SV=1;	PF13947.8	GUB_WAK_bind	Wall-associated receptor kinase galacturonan-binding
Os10g0118200	ZRP4	Conserved hypothetical protein	3.563	1.83296	8.67862e-07	0.000174379	yes	up	8.8	23.93	17.48	4.57	3.86	5.88	16.7367	4.77	GO:0030187;GO:0019438;GO:0032259;GO:0005737;GO:0008757;GO:0008171;GO:0017096;GO:004698	BP:melatonin biosynthetic process;BP:aromatic compound biosynthetic process;BP:methylation;CC:cytoplasm;MF:S-adenosylmethionine-dependent methyltransferase activity;MF:O-methyltransferase activity;MF:acetylserotonin O-methyltransferase activity;MF:protein dimerization activity;	K22588	ASMT	map00380	Tryptophan metabolism	ENOG410XS7T	S:Function unknown	XP_015613151.1	acetylserotonin O-methyltransferase 2-like [Oryza sativa Japonica Group]	sp|Q8VWJ6|ASMT2_ORYSJ;	Acetylserotonin O-methyltransferase 2 OS=Oryza sativa subsp. japonica OX=39947 GN=ASMT2 PE=1 SV=1;	------	------	------
Os03g0797500		Similar to Indole-3-glycerol phosphate lyase (Fragment)	5.559	2.47494	8.87367e-07	0.000177042	yes	up	39.1	56.18	101.03	4.35	13.51	18.49	65.4367	12.1167	GO:0000162;GO:0006568;GO:0009073;GO:0005829;GO:0009507;GO:0003824;GO:0004834;GO:001682	BP:tryptophan biosynthetic process;BP:tryptophan metabolic process;BP:aromatic amino acid family biosynthetic process;CC:cytosol;CC:chloroplast;MF:catalytic activity;MF:tryptophan synthase activity;MF:lyase activity;	K13222	BX1, IGL	map00402	Benzoxazinoid biosynthesis	COG0159	E:Amino acid transport and metabolism	XP_015633114.1	tryptophan synthase alpha chain [Oryza sativa Japonica Group]	sp|P42390|TRPA_MAIZE;	Indole-3-glycerol phosphate lyase, chloroplastic OS=Zea mays OX=4577 GN=BX1 PE=1 SV=2;	PF00290.22;PF00977.23	Trp_syntA;His_biosynth	Tryptophan synthase alpha chain;Histidine biosynthesis protein
Os06g0110000	OsKAO	Similar to DWARF3 (Fragment)	2.343	1.22837	9.99397e-07	0.000192612	yes	up	24.25	16.89	17.17	6.64	7.61	10.83	19.4367	8.36	GO:0010268;GO:0016132;GO:0009860;GO:0009686;GO:0009685;GO:0016125;GO:0009846;GO:0007275;GO:0055114;GO:0016020;GO:0005783;GO:0016021;GO:0005789;GO:0004497;GO:0020037;GO:0016705;GO:0004725;GO:0051777;GO:0005506;GO:0046872;GO:001649	BP:brassinosteroid homeostasis;BP:brassinosteroid biosynthetic process;BP:pollen tube growth;BP:gibberellin biosynthetic process;BP:gibberellin metabolic process;BP:sterol metabolic process;BP:pollen germination;BP:multicellular organism development;BP:oxidation-reduction process;CC:membrane;CC:endoplasmic reticulum;CC:integral component of membrane;CC:endoplasmic reticulum membrane;MF:monooxygen…	K04123	KAO	map00904	Diterpenoid biosynthesis	COG2124	Q:Secondary metabolites biosynthesis, transport and catabolism	XP_015643774.1	ent-kaurenoic acid oxidase [Oryza sativa Japonica Group]	sp|Q5VRM7|KAO_ORYSJ;	Ent-kaurenoic acid oxidase OS=Oryza sativa subsp. japonica OX=39947 GN=KAO PE=2 SV=1;	PF00067.24	p450	Cytochrome P450
Os01g0508500	RH2	Conserved hypothetical protein	3.989	1.99587	1.02235e-06	0.000194391	yes	up	239.23	73.75	191.38	39.33	44.91	48.04	168.12	44.0933	GO:0006952;GO:0010112;GO:0005634;GO:000551	BP:defense response;BP:regulation of systemic acquired resistance;CC:nucleus;MF:protein binding;	------	------	------	------	------	------	XP_015633794.1	NRR repressor homolog 2 [Oryza sativa Japonica Group]	sp|Q5QM06|NRH2_ORYSJ;	NRR repressor homolog 2 OS=Oryza sativa subsp. japonica OX=39947 GN=RH2 PE=1 SV=1;	PF15699.7	NPR1_interact	NPR1 interacting
Os08g0168000	OsTPS31	Similar to Sesquiterpene synthase	26.671	4.73721	1.36134e-06	0.000245657	yes	up	0.37	15.57	3.37	0.16	0.26	0.3	6.43667	0.24	GO:0016102;GO:0016114;GO:0046872;GO:0016838;GO:0016829;GO:0000287;GO:001033	BP:diterpenoid biosynthetic process;BP:terpenoid biosynthetic process;MF:metal ion binding;MF:carbon-oxygen lyase activity, acting on phosphates;MF:lyase activity;MF:magnesium ion binding;MF:terpene synthase activity;	K22061	TPS2	------	------	ENOG410YBXH	S:Function unknown	KAF2918274.1	hypothetical protein DAI22_08g046100 [Oryza sativa Japonica Group]	sp|C5YHH7|TPS1_SORBI;	Zingiberene synthase OS=Sorghum bicolor OX=4558 GN=TPS1 PE=1 SV=2;	PF03936.18;PF19086.2;PF01397.23	Terpene_synth_C;Terpene_syn_C_2;Terpene_synth	Terpene synthase family, metal binding domain;Terpene synthase family 2, C-terminal metal binding;Terpene synthase, N-terminal domain
Os11g0117500	OsWRKY40	DNA-binding WRKY domain containing protein	4.888	2.2892	1.45613e-06	0.000259457	yes	up	21.92	8.43	27.39	3.07	5.96	3.35	19.2467	4.12667	GO:0006355;GO:0050896;GO:0005634;GO:0043565;GO:0003700;GO:000367	BP:regulation of transcription, DNA-templated;BP:response to stimulus;CC:nucleus;MF:sequence-specific DNA binding;MF:transcription factor activity, sequence-specific DNA binding;MF:DNA binding;	------	------	------	------	ENOG411160G	S:Function unknown	XP_015616436.1	probable WRKY transcription factor 54 [Oryza sativa Japonica Group]	sp|K4BIZ9|WRK70_SOLLC;	WRKY DNA-binding transcription factor 70 OS=Solanum lycopersicum OX=4081 GN=WRKY70 PE=2 SV=1;	PF03106.17	WRKY	WRKY DNA -binding domain
Os09g0287000	Sub1B	Similar to Ethylene-responsive transcription factor 5 (Ethylene-responsive element binding factor 5) (EREBP-5) (AtERF5)	2.581	1.36791	1.4724e-06	0.000260716	yes	up	59.3	42.91	28.74	20.15	17.2	15.77	43.65	17.7067	GO:0006355;GO:0009873;GO:0005634;GO:0003700;GO:000367	BP:regulation of transcription, DNA-templated;BP:ethylene-activated signaling pathway;CC:nucleus;MF:transcription factor activity, sequence-specific DNA binding;MF:DNA binding;	K09286	EREBP	------	------	ENOG410YERP	K:Transcription	XP_015610635.1	ethylene-responsive transcription factor 1-like [Oryza sativa Japonica Group]	sp|Q9LUM4|RAP22_ARATH;	Ethylene-responsive transcription factor RAP2-2 OS=Arabidopsis thaliana OX=3702 GN=RAP2-2 PE=1 SV=2;	PF00847.22	AP2	AP2 domain
Os09g0400400	OsCAD8D	Cinnamyl alcohol dehydrogenase (EC 1.1.1.195)	2.099	1.06964	1.57083e-06	0.000274711	yes	up	168.73	164.55	110.8	84.99	65.87	66.05	148.027	72.3033	GO:0009809;GO:0009699;GO:0016616;GO:0052747;GO:0045551;GO:0008270;GO:0046872;GO:001649	BP:lignin biosynthetic process;BP:phenylpropanoid biosynthetic process;MF:oxidoreductase activity, acting on the CH-OH group of donors, NAD or NADP as acceptor;MF:sinapyl alcohol dehydrogenase activity;MF:cinnamyl-alcohol dehydrogenase activity;MF:zinc ion binding;MF:metal ion binding;MF:oxidoreductase activity;	K00083	CAD	map00940	Phenylpropanoid biosynthesis	COG1064	C:Energy production and conversion	XP_015610813.1	probable cinnamyl alcohol dehydrogenase 8D [Oryza sativa Japonica Group]	sp|Q6ERW5|CAD8D_ORYSJ;	Probable cinnamyl alcohol dehydrogenase 8D OS=Oryza sativa subsp. japonica OX=39947 GN=CAD8D PE=2 SV=1;	PF08240.14;PF00107.28;PF02826.21	ADH_N;ADH_zinc_N;2-Hacid_dh_C	Alcohol dehydrogenase GroES-like domain;Zinc-binding dehydrogenase;D-isomer specific 2-hydroxyacid dehydrogenase, NAD binding domain
Os10g0491400		Conserved hypothetical protein	2.669	1.41623	1.65982e-06	0.000288493	yes	up	160.69	112.07	158.34	67.07	37.17	56.91	143.7	53.7167	------	------	------	------	------	------	------	------	AAG13545.1	hypothetical protein [Oryza sativa Japonica Group]	------	------	------	------	------
Os02g0719600	JMT-2	SAM dependent carboxyl methyltransferase family protein	3.111	1.63736	1.73041e-06	0.000295326	yes	up	59.28	120.41	132.46	26.22	29.23	47.06	104.05	34.17	GO:0032259;GO:0008168;GO:000875	BP:methylation;MF:methyltransferase activity;MF:S-adenosylmethionine-dependent methyltransferase activity;	K21485	AAMT	------	------	ENOG4112BHH	S:Function unknown	XP_015624979.1	anthranilate O-methyltransferase 1 [Oryza sativa Japonica Group]	sp|D9J0Z7|AAMT1_MAIZE;	Anthranilate O-methyltransferase 1 OS=Zea mays OX=4577 GN=AAMT1 PE=1 SV=1;	PF03492.17	Methyltransf_7	SAM dependent carboxyl methyltransferase
Os04g0126500		Hypothetical protein	2.062	1.04406	2.00168e-06	0.000331635	yes	up	9.07	11.25	11.79	6.01	5.34	4.92	10.7033	5.42333	------	------	------	------	------	------	------	------	------	------	------	------	------	------	------
Os01g0179600	OsUGT75K1	UDP-glucuronosyl/UDP-glucosyltransferase family protein	2.077	1.05481	2.11411e-06	0.00034655	yes	up	70.71	65.67	52.6	37.09	32.51	23.88	62.9933	31.16	GO:0043231;GO:0080043;GO:0016740;GO:0080044;GO:0008194;GO:001675	CC:intracellular membrane-bounded organelle;MF:quercetin 3-O-glucosyltransferase activity;MF:transferase activity;MF:quercetin 7-O-glucosyltransferase activity;MF:UDP-glycosyltransferase activity;MF:transferase activity, transferring glycosyl groups;	------	------	------	------	COG1819	S:Function unknown	XP_015647615.1	crocetin glucosyltransferase, chloroplastic [Oryza sativa Japonica Group]	sp|K4CWS6|U75C1_SOLLC;	UDP-glycosyltransferase 75C1 OS=Solanum lycopersicum OX=4081 GN=UGT75C1 PE=1 SV=1;	PF00201.20	UDPGT	UDP-glucoronosyl and UDP-glucosyl transferase
Os04g0648400		Similar to H0811D08.17 protein	3.331	1.73589	2.11617e-06	0.00034655	yes	up	11.6	4.87	7.25	2.65	3.26	2.4	7.90667	2.77	GO:0016021;GO:0016020;GO:000551	CC:integral component of membrane;CC:membrane;MF:protein binding;	------	------	------	------	COG4886	S:Function unknown	BAS91325.1	Os04g0648400 [Oryza sativa Japonica Group]	sp|Q9LNV9|RLP1_ARATH;	Receptor-like protein 1 OS=Arabidopsis thaliana OX=3702 GN=RLP1 PE=2 SV=2;	PF13855.8;PF12799.9;PF08263.14	LRR_8;LRR_4;LRRNT_2	Leucine rich repeat;Leucine Rich repeats;Leucine rich repeat N-terminal domain
Os02g0533300	OsalphaCA1	Carbonic anhydrase, CAH1-like domain containing protein	2.576	1.36519	2.29524e-06	0.000367382	yes	up	6.83	10.14	6.86	2.5	3.29	3.72	7.94333	3.17	GO:0006730;GO:0046872;GO:0016829;GO:0008270;GO:0004089;GO:001683	BP:one-carbon metabolic process;MF:metal ion binding;MF:lyase activity;MF:zinc ion binding;MF:carbonate dehydratase activity;MF:hydro-lyase activity;	K01674	cah	map00910	Nitrogen metabolism	COG3338	P:Inorganic ion transport and metabolism	XP_015626216.1	alpha carbonic anhydrase 1, chloroplastic [Oryza sativa Japonica Group]	sp|O04846|ATCA1_ARATH;	Alpha carbonic anhydrase 1, chloroplastic OS=Arabidopsis thaliana OX=3702 GN=ACA1 PE=1 SV=2;	PF00194.23	Carb_anhydrase	Eukaryotic-type carbonic anhydrase
Os11g0224040		Hypothetical protein	9.21	3.20323	2.67489e-06	0.000418686	yes	up	7.55	7.14	4.12	1.57	0.11	0.1	6.27	0.593333	GO:0016021;GO:001602	CC:integral component of membrane;CC:membrane;	------	------	------	------	ENOG41106UN	S:Function unknown	EEE51873.1	hypothetical protein OsJ_33414 [Oryza sativa Japonica Group]	------	------	------	------	------
Os01g0176050		Hypothetical protein	3.681	1.88008	2.81532e-06	0.000433483	yes	up	5.06	4	4.84	0.79	1.19	1.93	4.63333	1.30333	GO:000819	MF:UDP-glycosyltransferase activity;	K22771	UGT73C6	map00944	Flavone and flavonol biosynthesis	COG1819	S:Function unknown	XP_015613320.1	UDP-glycosyltransferase 73C6 [Oryza sativa Japonica Group]	sp|Q9ZQ95|U73C6_ARATH;	UDP-glycosyltransferase 73C6 OS=Arabidopsis thaliana OX=3702 GN=UGT73C6 PE=2 SV=1;	------	------	------
Os05g0248200		Glycoside hydrolase, family 18 protein	11.395	3.51034	2.88211e-06	0.000437525	yes	up	1.96	11.26	9.17	0.92	0.17	0.89	7.46333	0.66	GO:0005975;GO:0050832;GO:0045493;GO:0005576;GO:0016798;GO:0004568;GO:000485	BP:carbohydrate metabolic process;BP:defense response to fungus;BP:xylan catabolic process;CC:extracellular region;MF:hydrolase activity, acting on glycosyl bonds;MF:chitinase activity;MF:enzyme inhibitor activity;	K01183	E3.2.1.14	map00520	Amino sugar and nucleotide sugar metabolism	ENOG4111GPA	G:Carbohydrate transport and metabolism	AXF92897.1	xylanase inhibitor protein [Oryza sativa Japonica Group]	sp|Q5WMW5|XIP_ORYSJ;	Xylanase inhibitor protein XIP OS=Oryza sativa subsp. japonica OX=39947 GN=XIP PE=2 SV=1;	PF00704.30	Glyco_hydro_18	Glycosyl hydrolases family 18
Os06g0118700		Peptidase A1 domain containing protein	2.102	1.07199	4.14949e-06	0.000609114	yes	up	86.69	82.38	85.09	28.45	44.16	51.92	84.72	41.51	GO:0016567;GO:0006508;GO:0030163;GO:0004190;GO:000367	BP:protein ubiquitination;BP:proteolysis;BP:protein catabolic process;MF:aspartic-type endopeptidase activity;MF:DNA binding;	------	------	------	------	ENOG410XNV7	O:Posttranslational modification, protein turnover, chaperones	XP_015642048.1	aspartyl protease family protein At5g10770 [Oryza sativa Japonica Group]	sp|Q8S9J6|ASPA_ARATH;	Aspartyl protease family protein At5g10770 OS=Arabidopsis thaliana OX=3702 GN=At5g10770 PE=2 SV=1;	PF14543.8;PF14541.8;PF00026.25	TAXi_N;TAXi_C;Asp	Xylanase inhibitor N-terminal;Xylanase inhibitor C-terminal;Eukaryotic aspartyl protease
Os02g0730000	OsALDH2a	Similar to Mitochondrial aldehyde dehydrogenase	2.373	1.24698	4.23393e-06	0.000618307	yes	up	134.46	191.74	115.28	56.73	47.27	82.85	147.16	62.2833	GO:0016620;GO:0004029;GO:0043878;GO:001649	MF:oxidoreductase activity, acting on the aldehyde or oxo group of donors, NAD or NADP as acceptor;MF:aldehyde dehydrogenas;MF:glyceraldehyde-3-phosphate dehydrogenas;MF:oxidoreductase activity;	K00128	ALDH	map00310;map00770;map00280;map01240;map00330;map00903;map00053;map00380;map00010;map00620;map00071;map00340;map00561;map00410	Lysine degradation;Pantothenate and CoA biosynthesis;Valine, leucine and isoleucine degradation;Biosynthesis of cofactors;Arginine and proline metabolism;Limonene and pinene degradation;Ascorbate and aldarate metabolism;Tryptophan metabolism;Glycolysis / Gluconeogenesis;Pyruvate metabolism;Fatty acid degradation;Histidine metabolism;Glycerolipid metabolism;beta-Alanine metabolism	COG1012	C:Energy production and conversion	XP_015625448.1	aldehyde dehydrogenase family 2 member B7, mitochondrial [Oryza sativa Japonica Group]	sp|C7A2A0|BALDH_ANTMA;	Benzaldehyde dehydrogenase, mitochondrial OS=Antirrhinum majus OX=4151 GN=BALDH PE=1 SV=1;	PF00171.24	Aldedh	Aldehyde dehydrogenase family
Os07g0638100		Six-bladed beta-propeller, TolB-like domain containing protein	2.383	1.25302	4.35418e-06	0.000626183	yes	up	84.25	82.2	55.11	42.52	25.67	27.03	73.8533	31.74	------	------	------	------	------	------	COG0823	U:Intracellular trafficking, secretion, and vesicular transport	XP_015647575.1	uncharacterized protein LOC4344044 [Oryza sativa Japonica Group]	sp|Q39J78|TOLB_BURL3;	Tol-Pal system protein TolB OS=Burkholderia lata;	PF07676.14;PF00930.23	PD40;DPPIV_N	WD40-like Beta Propeller Repeat;Dipeptidyl peptidase IV
Os01g0795200	OsSub8	Similar to Subtilase	2.504	1.32416	4.58993e-06	0.000656754	yes	up	6.6	4.67	4.67	1.87	2.88	1.71	5.31333	2.15333	GO:0006508;GO:0005615;GO:0004252;GO:0016787;GO:0008233;GO:000823	BP:proteolysis;CC:extracellular space;MF:serine-type endopeptidase activity;MF:hydrolase activity;MF:peptidase activity;MF:serine-type peptidase activity;	------	------	------	------	COG1404	O:Posttranslational modification, protein turnover, chaperones	BAF06423.1	Os01g0795200 [Oryza sativa Japonica Group]	sp|Q9MAP7|SBT35_ARATH;	Subtilisin-like protease SBT3.5 OS=Arabidopsis thaliana OX=3702 GN=SBT3.5 PE=1 SV=1;	PF00082.24;PF17766.3;PF05922.18	Peptidase_S8;fn3_6;Inhibitor_I9	Subtilase family;Fibronectin type-III domain;Peptidase inhibitor I9
Os07g0551300		Similar to KI domain interacting kinase 1	2.019	1.01345	5.31069e-06	0.000741168	yes	up	91.25	62.29	102.23	42.65	45.14	42.71	85.2567	43.5	GO:0006468;GO:0016310;GO:0048544;GO:0016020;GO:0016021;GO:0005886;GO:0106310;GO:0004672;GO:0000166;GO:0004674;GO:0016740;GO:0106311;GO:0016301;GO:000552	BP:protein phosphorylation;BP:phosphorylation;BP:recognition of pollen;CC:membrane;CC:integral component of membrane;CC:plasma membrane;CC:old GO;MF:protein kinase activity;MF:nucleotide binding;MF:protein serine/threonine kinase activity;MF:transferase activity;MF:old GO;MF:kinase activity;MF:ATP binding;	------	------	------	------	COG0515	T:Signal transduction mechanisms	XP_015646673.1	G-type lectin S-receptor-like serine/threonine-protein kinase B120 [Oryza sativa Japonica Group]	sp|O81906|B120_ARATH;	G-type lectin S-receptor-like serine/threonine-protein kinase B120 OS=Arabidopsis thaliana OX=3702 GN=B120 PE=2 SV=1;	PF07714.19;PF00069.27;PF00954.22;PF01453.26;PF08276.13;PF11883.10	PK_Tyr_Ser-Thr;Pkinase;S_locus_glycop;B_lectin;PAN_2;DUF3403	Protein tyrosine and serine/threonine kinase;Protein kinase domain;S-locus glycoprotein domain;D-mannose binding lectin;PAN-like domain;Domain of unknown function
Os12g0178000		Similar to Aldehyde dehydrogenase family protein, expressed	3.471	1.79524	5.44769e-06	0.00075287	yes	up	5.07	7.68	5.71	0.77	2.42	2.05	6.15333	1.74667	GO:0006081;GO:0005737;GO:0004028;GO:0004029;GO:0016620;GO:001649	BP:cellular aldehyde metabolic process;CC:cytoplasm;MF:3-chloroallyl aldehyde dehydrogenase activity;MF:aldehyde dehydrogenas;MF:oxidoreductase activity, acting on the aldehyde or oxo group of donors, NAD or NADP as acceptor;MF:oxidoreductase activity;	K00128	ALDH	map00310;map00561;map00280;map01240;map00903;map00330;map00053;map00380;map00010;map00620;map00071;map00340;map00770;map00410	Lysine degradation;Glycerolipid metabolism;Valine, leucine and isoleucine degradation;Biosynthesis of cofactors;Limonene and pinene degradation;Arginine and proline metabolism;Ascorbate and aldarate metabolism;Tryptophan metabolism;Glycolysis / Gluconeogenesis;Pyruvate metabolism;Fatty acid degradation;Histidine metabolism;Pantothenate and CoA biosynthesis;beta-Alanine metabolism	COG1012	C:Energy production and conversion	KAB8116800.1	hypothetical protein EE612_058143, partial [Oryza sativa]	sp|Q70DU8|AL3H1_ARATH;	Aldehyde dehydrogenase family 3 member H1 OS=Arabidopsis thaliana OX=3702 GN=ALDH3H1 PE=1 SV=2;	PF00171.24	Aldedh	Aldehyde dehydrogenase family
Os02g0730075		Hypothetical protein	3.281	1.71404	6.71935e-06	0.000885422	yes	up	7.5	9.55	7.12	1.43	3.19	2.95	8.05667	2.52333	GO:0004029;GO:0043878;GO:001662	MF:aldehyde dehydrogenas;MF:glyceraldehyde-3-phosphate dehydrogenas;MF:oxidoreductase activity, acting on the aldehyde or oxo group of donors, NAD or NADP as acceptor;	K00128	ALDH	map00310;map00561;map00280;map01240;map00903;map00330;map00053;map00380;map00010;map00620;map00071;map00340;map00770;map00410	Lysine degradation;Glycerolipid metabolism;Valine, leucine and isoleucine degradation;Biosynthesis of cofactors;Limonene and pinene degradation;Arginine and proline metabolism;Ascorbate and aldarate metabolism;Tryptophan metabolism;Glycolysis / Gluconeogenesis;Pyruvate metabolism;Fatty acid degradation;Histidine metabolism;Pantothenate and CoA biosynthesis;beta-Alanine metabolism	COG1012	C:Energy production and conversion	KAB8088743.1	hypothetical protein EE612_013452 [Oryza sativa]	sp|C7A2A0|BALDH_ANTMA;	Benzaldehyde dehydrogenase, mitochondrial OS=Antirrhinum majus OX=4151 GN=BALDH PE=1 SV=1;	------	------	------
Os01g0322700		Non-protein coding transcript	2.806	1.48862	7.05674e-06	0.000921312	yes	up	59.3	42.34	35.49	23.48	13.88	12.9	45.71	16.7533	------	------	------	------	------	------	------	------	KAF2949892.1	hypothetical protein DAI22_01g150600 [Oryza sativa Japonica Group]	------	------	------	------	------
Os02g0467000	OsC4H	Similar to trans-cinnamate 4-monooxygenase	3.997	1.99887	7.7399e-06	0.00100127	yes	up	11.17	6.73	14.22	4.48	2	1.83	10.7067	2.77	GO:0016020;GO:0016021;GO:0004497;GO:0020037;GO:0016709;GO:0016705;GO:0005506;GO:0046872;GO:001649	CC:membrane;CC:integral component of membrane;MF:monooxygenase activity;MF:heme binding;MF:oxidoreductase activity, acting on paired donors, with incorporation or reduction of molecular oxygen, NA;MF:oxidoreductase activity, acting on paired donors, with incorporation or reduction of molecular oxygen;MF:iron ion binding;MF:metal ion binding;MF:oxidoreductase activity;	K00487	CYP73A	map00130;map00940;map00941;map00945	Ubiquinone and other terpenoid-quinone biosynthesis;Phenylpropanoid biosynthesis;Flavonoid biosynthesis;Stilbenoid, diarylheptanoid and gingerol biosynthesis	COG2124	Q:Secondary metabolites biosynthesis, transport and catabolism	KAB8087223.1	hypothetical protein EE612_011218 [Oryza sativa]	sp|H2DH22|C7A10_PANGI;	Cytochrome P450 CYP73A100 OS=Panax ginseng OX=4054 PE=2 SV=1;	PF00067.24	p450	Cytochrome P450
Os04g0611700	OsKS3	Similar to Ent-kaurene synthase-like 3	9.799	3.29261	7.80927e-06	0.00100566	yes	up	0.62	0.73	1.83	0.11	0.06	0.16	1.06	0.11	GO:0006952;GO:0016102;GO:0010333;GO:0000287;GO:0046872;GO:001682	BP:defense response;BP:diterpenoid biosynthetic process;MF:terpene synthase activity;MF:magnesium ion binding;MF:metal ion binding;MF:lyase activity;	K04121	E4.2.3.19	map00904	Diterpenoid biosynthesis	ENOG410Y9SB	I:Lipid transport and metabolism	Q0JA83.2;;;;	;Short=OsKS2 [Oryza sativa Japonica Group]	sp|Q0JA83|KSL3_ORYSJ;	Ent-kaurene synthase-like 3 OS=Oryza sativa subsp. japonica OX=39947 GN=KSL3 PE=2 SV=2;	PF03936.18;PF01397.23;PF19086.2	Terpene_synth_C;Terpene_synth;Terpene_syn_C_2	Terpene synthase family, metal binding domain;Terpene synthase, N-terminal domain;Terpene synthase family 2, C-terminal metal binding
Os02g0616100		Similar to protein binding protein	3.635	1.86194	9.56763e-06	0.00122099	yes	up	115.61	140.72	115.87	13	40.18	52.27	124.067	35.15	------	------	------	------	------	------	ENOG41106TV	S:Function unknown	XP_015622869.1	uncharacterized protein At4g06744 [Oryza sativa Japonica Group]	sp|Q8W3M4|Y4744_ARATH;	Uncharacterized protein At4g06744 OS=Arabidopsis thaliana OX=3702 GN=At4g06744 PE=2 SV=1;	PF13855.8	LRR_8	Leucine rich repeat
Os08g0158200		FAD linked oxidase, N-terminal domain containing protein	2.261	1.1771	1.01732e-05	0.00129245	yes	up	20.86	13.8	14.31	8.48	7.97	5.93	16.3233	7.46	GO:0005576;GO:0050660;GO:0071949;GO:001649	CC:extracellular region;MF:flavin adenine dinucleotide binding;MF:FAD binding;MF:oxidoreductase activity;	------	------	------	------	COG0277	C:Energy production and conversion	XP_015648739.1	reticuline oxidase [Oryza sativa Japonica Group]	sp|P30986|RETO_ESCCA;	Reticuline oxidase OS=Eschscholzia californica OX=3467 GN=BBE1 PE=1 SV=1;	PF01565.25;PF08031.14	FAD_binding_4;BBE	FAD binding domain;Berberine and berberine like
Os07g0691700	OsSCAR4	Conserved hypothetical protein	2.137	1.09533	1.10967e-05	0.00139106	yes	up	10.42	12.89	11.11	3.71	6.05	6.78	11.4733	5.51333	GO:2000601;GO:0009987;GO:0030036;GO:0005737;GO:0005856;GO:0071933;GO:0003779;GO:003423	BP:positive regulation of Arp2/3 complex-mediated actin nucleation;BP:cellular process;BP:actin cytoskeleton organization;CC:cytoplasm;CC:cytoskeleton;MF:Arp2/3 complex binding;MF:actin binding;MF:protein kinase A regulatory subunit binding;	------	------	------	------	ENOG411034J	S:Function unknown	XP_015646198.1	scar-like domain-containing protein WAVE 5 [Oryza sativa Japonica Group]	sp|Q5XPJ9|SCAR2_ARATH;	Protein SCAR2 OS=Arabidopsis thaliana OX=3702 GN=SCAR2 PE=1 SV=1;	------	------	------
Os08g0167800	TPS	Similar to Sesquiterpene synthase	6.367	2.67051	1.26882e-05	0.00154944	yes	up	2.89	9.15	5.16	0.58	0.58	1.76	5.73333	0.973333	GO:0016114;GO:0010333;GO:0000287;GO:001682	BP:terpenoid biosynthetic process;MF:terpene synthase activity;MF:magnesium ion binding;MF:lyase activity;	K22061	TPS2	------	------	ENOG410YBXH	S:Function unknown	BAT03997.1	Os08g0167800 [Oryza sativa Japonica Group]	sp|C5YHI2|TPS2_SORBI;	Beta-sesquiphellandrene synthase OS=Sorghum bicolor OX=4558 GN=TPS2 PE=1 SV=2;	PF03936.18;PF01397.23;PF19086.2	Terpene_synth_C;Terpene_synth;Terpene_syn_C_2	Terpene synthase family, metal binding domain;Terpene synthase, N-terminal domain;Terpene synthase family 2, C-terminal metal binding
Os11g0212900	OsWD40-187	Serine/threonine protein kinase-related domain containing protein	2.792	1.48155	1.30752e-05	0.00158985	yes	up	4.25	2.32	2.97	1.09	1.15	1.33	3.18	1.19	GO:0006468;GO:0005886;GO:0004674;GO:0005524;GO:000467	BP:protein phosphorylation;CC:plasma membrane;MF:protein serine/threonine kinase activity;MF:ATP binding;MF:protein kinase activity;	K17302	COPB2, SEC27	------	------	ENOG410XNNY	S:Function unknown	XP_015616468.1	proline-rich receptor-like protein kinase PERK2 [Oryza sativa Japonica Group]	sp|Q8RZV7|MSP1_ORYSJ;	Leucine-rich repeat receptor protein kinase MSP1 OS=Oryza sativa subsp. japonica OX=39947 GN=MSP1 PE=1 SV=1;	PF00069.27;PF07714.19	Pkinase;PK_Tyr_Ser-Thr	Protein kinase domain;Protein tyrosine and serine/threonine kinase
Os04g0108600		Similar to Sesquiterpene synthase (Fragment)	25.462	4.6703	1.63553e-05	0.00190684	yes	up	4.98	51.76	13.83	0.28	0.67	1.71	23.5233	0.886667	GO:0016114;GO:0010333;GO:0000287;GO:001682	BP:terpenoid biosynthetic process;MF:terpene synthase activity;MF:magnesium ion binding;MF:lyase activity;	K15803	GERD	map00909	Sesquiterpenoid and triterpenoid biosynthesis	ENOG41105S7	S:Function unknown	BAS87556.1	Os04g0108600, partial [Oryza sativa Japonica Group]	sp|Q6Q3H2|TPSVS_VITVI;	Valencene synthase OS=Vitis vinifera OX=29760 GN=ValCS PE=1 SV=1;	PF01397.23	Terpene_synth	Terpene synthase, N-terminal domain
Os11g0161800		Conserved hypothetical protein	2.064	1.04538	1.75582e-05	0.00203037	yes	up	6.61	5.29	6.47	2.85	3.04	3.31	6.12333	3.06667	GO:0006952;GO:0043531;GO:000552	BP:defense response;MF:ADP binding;MF:ATP binding;	------	------	------	------	ENOG411076Z	S:Function unknown	XP_015617172.1	uncharacterized protein LOC9267552 isoform X1 [Oryza sativa Japonica Group]	sp|Q7XA42|RGA1_SOLBU;	Putative disease resistance protein RGA1 OS=Solanum bulbocastanum OX=147425 GN=RGA1 PE=2 SV=2;	PF00931.24;PF18052.3	NB-ARC;Rx_N	NB-ARC domain;Rx N-terminal domain
Os01g0821600	OsWRKY21	WRKY transcription factor 48-like protein (WRKY transcription factor 21)	2.625	1.39247	2.03707e-05	0.00229017	yes	up	30.99	14.07	27.74	9.56	9.22	9.99	24.2667	9.59	GO:0006355;GO:0050896;GO:0005634;GO:0043565;GO:0003700;GO:000367	BP:regulation of transcription, DNA-templated;BP:response to stimulus;CC:nucleus;MF:sequence-specific DNA binding;MF:transcription factor activity, sequence-specific DNA binding;MF:DNA binding;	------	------	------	------	ENOG41105AP	S:Function unknown	XP_015621234.1	probable WRKY transcription factor 30 [Oryza sativa Japonica Group]	sp|Q9FL62|WRK30_ARATH;	Probable WRKY transcription factor 30 OS=Arabidopsis thaliana OX=3702 GN=WRKY30 PE=1 SV=1;	PF03106.17	WRKY	WRKY DNA -binding domain
Os12g0130200		Similar to D-mannose binding lectin family protein, expressed	11.746	3.55409	2.17179e-05	0.00239413	yes	up	1.53	0.67	0.63	0.16	0.02	0.08	0.943333	0.0866667	GO:0006468;GO:0048544;GO:0016020;GO:0016021;GO:0005886;GO:0106310;GO:0004672;GO:0030246;GO:0000166;GO:0004674;GO:0016740;GO:0106311;GO:000552	BP:protein phosphorylation;BP:recognition of pollen;CC:membrane;CC:integral component of membrane;CC:plasma membrane;CC:old GO;MF:protein kinase activity;MF:carbohydrate binding;MF:nucleotide binding;MF:protein serine/threonine kinase activity;MF:transferase activity;MF:old GO;MF:ATP binding;	------	------	------	------	COG0515	T:Signal transduction mechanisms	CBX24379.1	hypothetical_protein [Oryza glaberrima]	sp|P17801|KPRO_MAIZE;	Putative receptor protein kinase ZmPK1 OS=Zea mays OX=4577 GN=PK1 PE=2 SV=2;	PF00069.27;PF07714.19;PF00954.22;PF12260.10	Pkinase;PK_Tyr_Ser-Thr;S_locus_glycop;PIP49_C	Protein kinase domain;Protein tyrosine and serine/threonine kinase;S-locus glycoprotein domain;Protein-kinase domain of FAM69
Os05g0384300		Peptidase aspartic, catalytic domain containing protein	8.677	3.11712	2.3866e-05	0.0025515	yes	up	1.21	1.05	0.82	0.18	0.03	0.17	1.02667	0.126667	GO:0006508;GO:0030163;GO:0016021;GO:0005576;GO:000419	BP:proteolysis;BP:protein catabolic process;CC:integral component of membrane;CC:extracellular region;MF:aspartic-type endopeptidase activity;	------	------	------	------	ENOG410XNV7	O:Posttranslational modification, protein turnover, chaperones	XP_015638706.1	aspartic proteinase nepenthesin-1 [Oryza sativa Japonica Group]	sp|Q766C3|NEP1_NEPGR;	Aspartic proteinase nepenthesin-1 OS=Nepenthes gracilis OX=150966 GN=nep1 PE=1 SV=1;	PF14543.8;PF14541.8;PF00026.25	TAXi_N;TAXi_C;Asp	Xylanase inhibitor N-terminal;Xylanase inhibitor C-terminal;Eukaryotic aspartyl protease
Os03g0188100	OsMATE1	Similar to transparent testa 12 protein	3.08	1.62289	2.43911e-05	0.00259783	yes	up	14.17	7.12	13.52	2.75	3.45	5.52	11.6033	3.90667	GO:1990961;GO:0055085;GO:0016021;GO:0016020;GO:0015297;GO:0015238;GO:0022857;GO:004291	BP:drug transmembrane export;BP:transmembrane transport;CC:integral component of membrane;CC:membrane;MF:antiporter activity;MF:drug transmembrane transporter activity;MF:transmembrane transporter activity;MF:xenobiotic transporter activity;	K03327	TC.MATE, SLC47A, norM, mdtK, dinF	------	------	COG0534	V:Defense mechanisms	EEE58464.1	hypothetical protein OsJ_09708 [Oryza sativa Japonica Group]	sp|Q9FKQ1|DTX27_ARATH;	Protein DETOXIFICATION 27 OS=Arabidopsis thaliana OX=3702 GN=DTX27 PE=2 SV=1;	PF01554.20	MatE	MatE
Os03g0797400	OsIGL	Similar to Indole-3-glycerol phosphate lyase	2.996	1.5831	2.53799e-05	0.00269303	yes	up	36.59	29.97	67.46	10.77	14.31	21.13	44.6733	15.4033	GO:0000162;GO:0006568;GO:0009073;GO:0005829;GO:0009507;GO:0003824;GO:0004834;GO:001682	BP:tryptophan biosynthetic process;BP:tryptophan metabolic process;BP:aromatic amino acid family biosynthetic process;CC:cytosol;CC:chloroplast;MF:catalytic activity;MF:tryptophan synthase activity;MF:lyase activity;	K13222	BX1, IGL	map00402	Benzoxazinoid biosynthesis	COG0159	E:Amino acid transport and metabolism	XP_015633113.1	indole-3-glycerol phosphate lyase, chloroplastic [Oryza sativa Japonica Group]	sp|P42390|TRPA_MAIZE;	Indole-3-glycerol phosphate lyase, chloroplastic OS=Zea mays OX=4577 GN=BX1 PE=1 SV=2;	PF00290.22;PF00977.23	Trp_syntA;His_biosynth	Tryptophan synthase alpha chain;Histidine biosynthesis protein
Os11g0213000	OsWD40-188	Similar to Protein kinase domain containing protein, expressed	2.212	1.14531	2.63769e-05	0.00276772	yes	up	12.32	7.12	8.85	3.87	4.59	4.79	9.43	4.41667	GO:0006468;GO:0016310;GO:0005886;GO:0016301;GO:0004672;GO:0000166;GO:0004674;GO:0016740;GO:000552	BP:protein phosphorylation;BP:phosphorylation;CC:plasma membrane;MF:kinase activity;MF:protein kinase activity;MF:nucleotide binding;MF:protein serine/threonine kinase activity;MF:transferase activity;MF:ATP binding;	K17302	COPB2, SEC27	------	------	ENOG410XNNY	S:Function unknown	XP_015616470.1	serine/threonine-protein kinase 3 [Oryza sativa Japonica Group]	sp|O65405|CRK28_ARATH;	Cysteine-rich receptor-like protein kinase 28 OS=Arabidopsis thaliana OX=3702 GN=CRK28 PE=3 SV=2;	PF00069.27;PF07714.19	Pkinase;PK_Tyr_Ser-Thr	Protein kinase domain;Protein tyrosine and serine/threonine kinase
Os11g0625801		Non-protein coding transcript	4.94	2.30463	2.71219e-05	0.00283539	yes	up	18.29	5.59	9.14	2.79	1.87	1.74	11.0067	2.13333	GO:0016021;GO:0005524;GO:000467	CC:integral component of membrane;MF:ATP binding;MF:protein kinase activity;	------	------	------	------	------	------	BAS88924.1	Os04g0385650, partial [Oryza sativa Japonica Group]	------	------	------	------	------
Os04g0111250		Conserved hypothetical protein	3.092	1.62854	2.89197e-05	0.0029472	yes	up	3.93	2.43	3.53	1.11	1.34	0.89	3.29667	1.11333	GO:0000103;GO:0016021;GO:0016020;GO:0004781;GO:0004020;GO:000552	BP:sulfate assimilation;CC:integral component of membrane;CC:membrane;MF:sulfate adenylyltransferas;MF:adenylylsulfate kinase activity;MF:ATP binding;	K13811	PAPSS	map00450;map00261;map00230;map00920	Selenocompound metabolism;Monobactam biosynthesis;Purine metabolism;Sulfur metabolism	COG2046	P:Inorganic ion transport and metabolism	BAH92462.1	Os04g0111250 [Oryza sativa Japonica Group]	sp|Q43870|APS2_ARATH;	ATP sulfurylase 2 OS=Arabidopsis thaliana OX=3702 GN=APS2 PE=1 SV=1;	------	------	------
Os01g0947000		Similar to Beta-1,3-glucanase precursor	2.214	1.14637	3.10827e-05	0.0031219	yes	up	163.61	149.6	265.78	89.5	73.42	106.31	192.997	89.7433	GO:0006310;GO:0005975;GO:0006281;GO:0008152;GO:0046658;GO:0016787;GO:0008094;GO:0016798;GO:0004553;GO:0003697;GO:000552	BP:DNA recombination;BP:carbohydrate metabolic process;BP:DNA repair;BP:metabolic process;CC:anchored component of plasma membrane;MF:hydrolase activity;MF:DNA-dependent ATPase activity;MF:hydrolase activity, acting on glycosyl bonds;MF:hydrolase activity, hydrolyzing O-glycosyl compounds;MF:single-stranded DNA binding;MF:ATP binding;	------	------	------	------	ENOG410YARB	S:Function unknown	XP_015651086.1	uncharacterized protein LOC4325834 [Oryza sativa Japonica Group]	sp|P15737|E13B_HORVU;	Glucan endo-1,3-beta-glucosidase GII OS=Hordeum vulgare OX=4513 PE=1 SV=1;	PF00332.20	Glyco_hydro_17	Glycosyl hydrolases family 17
Os03g0603600		PLC-like phosphodiesterase, TIM beta/alpha-barrel domain domain containing protein	2.184	1.127	3.42164e-05	0.00332168	yes	up	42.12	25.33	31.81	13.2	14.52	18.95	33.0867	15.5567	GO:0006071;GO:0006629;GO:0008889;GO:000808	BP:glycerol metabolic process;BP:lipid metabolic process;MF:glycerophosphodiester phosphodiesterase activity;MF:phosphoric diester hydrolase activity;	K01126	E3.1.4.46, glpQ, ugpQ	map00564	Glycerophospholipid metabolism	COG0584	C:Energy production and conversion	XP_015627990.1	glycerophosphodiester phosphodiesterase GDPD6 [Oryza sativa Japonica Group]	sp|Q9SD81|GDPD6_ARATH;	Glycerophosphodiester phosphodiesterase GDPD6 OS=Arabidopsis thaliana OX=3702 GN=GDPD6 PE=2 SV=1;	PF03009.19	GDPD	Glycerophosphoryl diester phosphodiesterase family
Os02g0632800	WAK14	Wall-associated kinase, Positive regulation of rice blast resistanc	2.743	1.45584	3.42357e-05	0.00332168	yes	up	3.91	2.76	4.52	1.52	1.82	0.88	3.73	1.40667	GO:0006468;GO:0016310;GO:0007166;GO:0016021;GO:0016020;GO:0005886;GO:0016301;GO:0030247;GO:0004674;GO:0005509;GO:0004672;GO:000552	BP:protein phosphorylation;BP:phosphorylation;BP:cell surface receptor signaling pathway;CC:integral component of membrane;CC:membrane;CC:plasma membrane;MF:kinase activity;MF:polysaccharide binding;MF:protein serine/threonine kinase activity;MF:calcium ion binding;MF:protein kinase activity;MF:ATP binding;	------	------	------	------	COG0515	T:Signal transduction mechanisms	BAS79915.1	Os02g0632800 [Oryza sativa Japonica Group]	sp|Q9LMN7|WAK5_ARATH;	Wall-associated receptor kinase 5 OS=Arabidopsis thaliana OX=3702 GN=WAK5 PE=2 SV=1;	PF13947.8;PF12662.9	GUB_WAK_bind;cEGF	Wall-associated receptor kinase galacturonan-binding;Complement Clr-like EGF-like
Os04g0587500	OsPUP13	Domain of unknown function DUF250 domain containing protein	2.004	1.00286	3.56634e-05	0.00342501	yes	up	6.85	4.49	5.11	3.37	3.21	3.34	5.48333	3.30667	GO:0006863;GO:0015860;GO:1904823;GO:0016021;GO:0016020;GO:0005345;GO:0005215;GO:001521	BP:purine nucleobase transport;BP:purine nucleoside transmembrane transport;BP:purine nucleobase transmembrane transport;CC:integral component of membrane;CC:membrane;MF:purine nucleobase transmembrane transporter activity;MF:transporter activity;MF:purine nucleoside transmembrane transporter activity;	------	------	------	------	ENOG41103MW	S:Function unknown	BAS90718.1	Os04g0587500, partial [Oryza sativa Japonica Group]	sp|Q9LPF6|PUP11_ARATH;	Probable purine permease 11 OS=Arabidopsis thaliana OX=3702 GN=PUP11 PE=1 SV=1;	PF16913.7;PF00892.22	PUNUT;EamA	Purine nucleobase transmembrane transport;EamA-like transporter family
Os11g0701800	C10701	Chitinase (EC 3.2.1.14) III C10701-rice (EC 3.2.1.14) (Class III chitinase homologu	4.228	2.07987	3.73925e-05	0.00357895	yes	up	8.46	3.54	3.28	1.37	1.31	1.07	5.09333	1.25	GO:0050832;GO:0005975;GO:0006952;GO:0045493;GO:0043086;GO:0005576;GO:0016798;GO:0004568;GO:000485	BP:defense response to fungus;BP:carbohydrate metabolic process;BP:defense response;BP:xylan catabolic process;BP:negative regulation of catalytic activity;CC:extracellular region;MF:hydrolase activity, acting on glycosyl bonds;MF:chitinase activity;MF:enzyme inhibitor activity;	K01183	E3.2.1.14	map00520	Amino sugar and nucleotide sugar metabolism	ENOG4111GPA	G:Carbohydrate transport and metabolism	XP_015615153.1	xylanase inhibitor protein 1 [Oryza sativa Japonica Group]	sp|Q7GCM7|XIP1_ORYSJ;	Xylanase inhibitor protein 1 OS=Oryza sativa subsp. japonica OX=39947 GN=RIXI PE=1 SV=1;	PF00704.30	Glyco_hydro_18	Glycosyl hydrolases family 18
Os06g0243900		Hypothetical protein	2.928	1.54974	3.78026e-05	0.00360601	yes	up	31.36	17.79	22.97	5.75	7.04	12.76	24.04	8.51667	GO:0032259;GO:000816	BP:methylation;MF:methyltransferase activity;	K21485	AAMT	------	------	ENOG4112BHH	S:Function unknown	KAF2926039.1	hypothetical protein DAI22_06g097900 [Oryza sativa Japonica Group]	sp|B6SU46|AAMT2_MAIZE;	Anthranilate O-methyltransferase 2 OS=Zea mays OX=4577 GN=AAMT2 PE=1 SV=1;	------	------	------
Os03g0162650		Similar to fatty acid elongase	2.881	1.52662	3.87614e-05	0.00367274	yes	up	5.48	5.78	3.61	1.12	1.74	2.46	4.95667	1.77333	GO:0006633;GO:0016021;GO:0016020;GO:0016746;GO:001674	BP:fatty acid biosynthetic process;CC:integral component of membrane;CC:membrane;MF:transferase activity, transferring acyl groups;MF:transferase activity, transferring acyl groups other than amino-acyl groups;	K15397	KCS	map04626;map00062	Plant-pathogen interaction;Fatty acid elongation	COG3424;ENOG41107XX	Q:Secondary metabolites biosynthesis, transport and catabolism;	KAB8090325.1	hypothetical protein EE612_015478 [Oryza sativa]	sp|Q7XEM4|KCS20_ORYSJ;	Probable 3-ketoacyl-CoA synthase 20 OS=Oryza sativa subsp. japonica OX=39947 GN=KCS20 PE=1 SV=1;	PF08392.14	FAE1_CUT1_RppA	FAE1/Type III polyketide synthase-like protein
Os04g0206600	UDP-GT	UDP-glucuronosyl/UDP-glucosyltransferase family protein	5.052	2.33695	3.94434e-05	0.00370023	yes	up	1.96	1.99	0.86	0.48	0.28	0.23	1.60333	0.33	GO:0009636;GO:0098754;GO:0043231;GO:0080044;GO:0000166;GO:0080043;GO:0016740;GO:0016757;GO:000819	BP:response to toxic substance;BP:detoxification;CC:intracellular membrane-bounded organelle;MF:quercetin 7-O-glucosyltransferase activity;MF:nucleotide binding;MF:quercetin 3-O-glucosyltransferase activity;MF:transferase activity;MF:transferase activity, transferring glycosyl groups;MF:UDP-glycosyltransferase activity;	------	------	------	------	COG1819	S:Function unknown	XP_015635481.1	UDP-glycosyltransferase 79-like isoform X2 [Oryza sativa Japonica Group]	sp|Q7XT97|UGT79_ORYSJ;	UDP-glycosyltransferase 79 OS=Oryza sativa subsp. japonica OX=39947 GN=UGT79 PE=1 SV=2;	PF00201.20	UDPGT	UDP-glucoronosyl and UDP-glucosyl transferase
Os07g0282401		Similar to Aldehyde oxidase	4.476	2.16232	4.13791e-05	0.00385629	yes	up	5.63	9.96	4.71	0.58	1.92	2.12	6.76667	1.54	GO:0051536;GO:0051537;GO:0005506;GO:0016491;GO:0071949;GO:000905	MF:iron-sulfur cluster binding;MF:2 iron, 2 sulfur cluster binding;MF:iron ion binding;MF:oxidoreductase activity;MF:FAD binding;MF:electron carrier activity;	K09842	AAO3	map00906	Carotenoid biosynthesis	COG4630	F:Nucleotide transport and metabolism	BAT00992.1	Os07g0282401 [Oryza sativa Japonica Group]	sp|Q6Z351|ALDOL_ORYSJ;	Putative aldehyde oxidase-like protein OS=Oryza sativa subsp. japonica OX=39947 GN=Os07g0281700 PE=3 SV=1;	PF02738.20	Ald_Xan_dh_C2	Molybdopterin-binding domain of aldehyde dehydrogenase
Os02g0822900	OsPUB62	Hypothetical conserved gene	2.089	1.06264	4.47546e-05	0.0041212	yes	up	7.14	4.63	6.98	3.31	2.7	3.29	6.25	3.1	GO:0016567;GO:0006468;GO:0004842;GO:0005524;GO:000467	BP:protein ubiquitination;BP:protein phosphorylation;MF:ubiquitin-protein transferase activity;MF:ATP binding;MF:protein kinase activity;	------	------	------	------	ENOG410XV39	O:Posttranslational modification, protein turnover, chaperones	XP_015623048.1	U-box domain-containing protein 33 isoform X1 [Oryza sativa Japonica Group]	sp|Q8GUH1|PUB33_ARATH;	U-box domain-containing protein 33 OS=Arabidopsis thaliana OX=3702 GN=PUB33 PE=2 SV=2;	PF00069.27;PF07714.19;PF04564.17	Pkinase;PK_Tyr_Ser-Thr;U-box	Protein kinase domain;Protein tyrosine and serine/threonine kinase;U-box domain
Os01g0609300	OsPDR9	Similar to Pleiotropic drug resistance protein 3	2.464	1.30108	4.52596e-05	0.00414968	yes	up	540.53	254.17	455.48	200.01	124.63	174.27	416.727	166.303	GO:0055085;GO:0016021;GO:0016020;GO:0042626;GO:0140359;GO:0000166;GO:0016887;GO:000552	BP:transmembrane transport;CC:integral component of membrane;CC:membrane;MF:ATPase activity, coupled to transmembrane movement of substances;MF:ABC-type transmembrane transporter activity;MF:nucleotide binding;MF:ATPase activity;MF:ATP binding;	------	------	------	------	COG0842	V:Defense mechanisms	XP_015648322.1	ABC transporter G family member 36 isoform X1 [Oryza sativa Japonica Group]	sp|Q0JLC5|AB36G_ORYSJ;	ABC transporter G family member 36 OS=Oryza sativa subsp. japonica OX=39947 GN=ABCG36 PE=2 SV=1;	PF01061.26;PF00005.29;PF08370.13;PF19055.2;PF13191.8;PF13555.8	ABC2_membrane;ABC_tran;PDR_assoc;ABC2_membrane_7;AAA_16;AAA_29	ABC-2 type transporter;ABC transporter;Plant PDR ABC transporter associated;ABC-2 type transporter;AAA ATPase domain;P-loop containing region of AAA domain
Os11g0568800		Leucine-rich repeat, typical subtype domain containing protein	3.525	1.8175	4.79573e-05	0.004327	yes	up	0.95	0.71	0.72	0.25	0.22	0.24	0.793333	0.236667	GO:0006468;GO:0016310;GO:0016021;GO:0016020;GO:0016301;GO:0000166;GO:0004674;GO:0016740;GO:0005515;GO:0004672;GO:000552	BP:protein phosphorylation;BP:phosphorylation;CC:integral component of membrane;CC:membrane;MF:kinase activity;MF:nucleotide binding;MF:protein serine/threonine kinase activity;MF:transferase activity;MF:protein binding;MF:protein kinase activity;MF:ATP binding;	------	------	------	------	COG4886	S:Function unknown	BAT14512.1	Os11g0568800 [Oryza sativa Japonica Group]	sp|Q2R2D5|XA21_ORYSJ;	Receptor kinase-like protein Xa21 OS=Oryza sativa subsp. japonica OX=39947 GN=XA21 PE=1 SV=1;	PF13855.8;PF12799.9;PF07714.19;PF00069.27;PF08263.14	LRR_8;LRR_4;PK_Tyr_Ser-Thr;Pkinase;LRRNT_2	Leucine rich repeat;Leucine Rich repeats;Protein tyrosine and serine/threonine kinase;Protein kinase domain;Leucine rich repeat N-terminal domain
Os06g0725200	OsGELP90	Lipase, GDSL domain containing protein	2.738	1.45326	5.13669e-05	0.00456199	yes	up	167.81	81.49	228.49	51.88	61.81	67.39	159.263	60.36	GO:001678	MF:hydrolase activity, acting on ester bonds;	------	------	------	------	------	------	BAF20534.1	Os06g0725200 [Oryza sativa Japonica Group]	sp|Q9FIA1|GDL87_ARATH;	GDSL esterase/lipase At5g55050 OS=Arabidopsis thaliana OX=3702 GN=At5g55050 PE=2 SV=1;	PF00657.24	Lipase_GDSL	GDSL-like Lipase/Acylhydrolase
Os04g0630800		Similar to Anthocyanidin reductase	2.106	1.07421	5.82345e-05	0.00499952	yes	up	52.83	47.2	44.76	25.92	17.06	28.6	48.2633	23.86	GO:0050662;GO:0003824;GO:0016616;GO:001649	MF:coenzyme binding;MF:catalytic activity;MF:oxidoreductase activity, acting on the CH-OH group of donors, NAD or NADP as acceptor;MF:oxidoreductase activity;	K08695	ANR	map00941	Flavonoid biosynthesis	COG0451	M:Cell wall/membrane/envelope biogenesis	XP_015637098.1	anthocyanidin reductase ((2S)-flavan-3-ol-forming) [Oryza sativa Japonica Group]	sp|Q5FB34|ANRCS_VITVI;	Anthocyanidin reductase;	PF01370.23;PF01073.21;PF13460.8;PF16363.7;PF05368.15;PF07993.14	Epimerase;3Beta_HSD;NAD_binding_10;GDP_Man_Dehyd;NmrA;NAD_binding_4	NAD dependent epimerase/dehydratase family;3-beta hydroxysteroid dehydrogenase/isomerase family;NA;GDP-mannose 4,6 dehydratase;NmrA-like family;Male sterility protein
Os11g0701600		Glycoside hydrolase, family 18, catalytic domain domain containing protein	4.648	2.21656	6.15688e-05	0.00517598	yes	up	62.01	42.09	21.25	13.16	6.1	8.5	41.7833	9.25333	GO:0005975;GO:0009738;GO:0045493;GO:0005634;GO:0005576;GO:0005886;GO:0016787;GO:0016798;GO:000456	BP:carbohydrate metabolic process;BP:abscisic acid-activated signaling pathway;BP:xylan catabolic process;CC:nucleus;CC:extracellular region;CC:plasma membrane;MF:hydrolase activity;MF:hydrolase activity, acting on glycosyl bonds;MF:chitinase activity;	K01183	E3.2.1.14	map00520	Amino sugar and nucleotide sugar metabolism	ENOG4111GPA	G:Carbohydrate transport and metabolism	BAT15370.1	Os11g0701600, partial [Oryza sativa Japonica Group]	sp|Q53NL5|XIP2_ORYSJ;	Xylanase inhibitor protein 2 OS=Oryza sativa subsp. japonica OX=39947 GN=Chib3H-h PE=1 SV=1;	PF00704.30	Glyco_hydro_18	Glycosyl hydrolases family 18
Os03g0109300	LOGL3	Similar to Lysine decarboxylase-like protein	2.227	1.15505	6.20239e-05	0.00519882	yes	up	62.85	82.16	122.44	45.13	46.87	31.23	89.15	41.0767	GO:0009691;GO:0005634;GO:0005829;GO:0016787;GO:0016799;GO:010268	BP:cytokinin biosynthetic process;CC:nucleus;CC:cytosol;MF:hydrolase activity;MF:hydrolase activity, hydrolyzing N-glycosyl compounds;MF:N6;	K22522	LOG	------	------	COG1611	S:Function unknown	XP_015628428.1	probable cytokinin riboside 5'-monophosphate phosphoribohydrolase LOGL3 [Oryza sativa Japonica Group]	sp|Q8H7U8|LOGL3_ORYSJ;	Probable cytokinin riboside 5'-monophosphate phosphoribohydrolase LOGL3 OS=Oryza sativa subsp. japonica OX=39947 GN=LOGL3 PE=2 SV=1;	PF03641.16;PF18306.3	Lysine_decarbox;LDcluster4	Possible lysine decarboxylase;SLOG cluster4 family
Os12g0473900		Similar to Protease inhibitor/seed storage/LTP family protein	11.443	3.51634	6.70291e-05	0.00553644	yes	up	0.86	9.69	8.29	0.52	0.88	0.25	6.28	0.55	GO:000823	MF:peptidase activity;	------	------	------	------	------	------	ABA98478.1	Protease inhibitor/seed storage/LTP family protein [Oryza sativa Japonica Group]	------	------	PF14547.8	Hydrophob_seed	Hydrophobic seed protein
Os05g0135500	prx71	Haem peroxidase family protein	2.401	1.26381	6.77557e-05	0.00558019	yes	up	76.67	76.47	93.81	20.38	35.01	50.59	82.3167	35.3267	GO:0098869;GO:0042744;GO:0006979;GO:0016021;GO:0005576;GO:0009505;GO:0009506;GO:0020037;GO:0004601;GO:0046872;GO:001649	BP:cellular oxidant detoxification;BP:hydrogen peroxide catabolic process;BP:response to oxidative stress;CC:integral component of membrane;CC:extracellular region;CC:plant-type cell wall;CC:plasmodesma;MF:heme binding;MF:peroxidase activity;MF:metal ion binding;MF:oxidoreductase activity;	K00430	E1.11.1.7	map00940	Phenylpropanoid biosynthesis	ENOG411072Z;ENOG410YDTD	S:Function unknown;G:Carbohydrate transport and metabolism	XP_015637818.1	peroxidase 5 [Oryza sativa Japonica Group]	sp|A7QEU4|PER5_VITVI;	Peroxidase 5 OS=Vitis vinifera OX=29760 GN=GSVIVT00037159001 PE=1 SV=2;	PF00141.25	peroxidase	Peroxidase
Os01g0795400	Hwi2	Similar to Subtilase	2.58	1.36756	6.8531e-05	0.00562768	yes	up	62.71	27.52	32.88	17.86	13.09	18.3	41.0367	16.4167	GO:0006508;GO:0005615;GO:0004252;GO:000823	BP:proteolysis;CC:extracellular space;MF:serine-type endopeptidase activity;MF:serine-type peptidase activity;	------	------	------	------	COG1404	O:Posttranslational modification, protein turnover, chaperones	KAB8083874.1	hypothetical protein EE612_006261, partial [Oryza sativa]	sp|Q9MAP7|SBT35_ARATH;	Subtilisin-like protease SBT3.5 OS=Arabidopsis thaliana OX=3702 GN=SBT3.5 PE=1 SV=1;	PF00082.24;PF05922.18	Peptidase_S8;Inhibitor_I9	Subtilase family;Peptidase inhibitor I9
Os11g0625900		Protein kinase, core domain containing protein	2.163	1.11316	7.03702e-05	0.00574542	yes	up	4.18	3.04	4.38	2.33	1.65	1.55	3.86667	1.84333	GO:0009755;GO:0006468;GO:0016310;GO:0016020;GO:0016021;GO:0005886;GO:0004672;GO:0016301;GO:0000166;GO:0004674;GO:0016740;GO:0005515;GO:000552	BP:hormone-mediated signaling pathway;BP:protein phosphorylation;BP:phosphorylation;CC:membrane;CC:integral component of membrane;CC:plasma membrane;MF:protein kinase activity;MF:kinase activity;MF:nucleotide binding;MF:protein serine/threonine kinase activity;MF:transferase activity;MF:protein binding;MF:ATP binding;	------	------	------	------	COG4886	S:Function unknown	XP_015615796.1	probable LRR receptor-like serine/threonine-protein kinase At3g47570 [Oryza sativa Japonica Group]	sp|Q1MX30|XA21_ORYSI;	Receptor kinase-like protein Xa21 OS=Oryza sativa subsp. indica OX=39946 GN=XA21 PE=1 SV=1;	PF13855.8;PF12799.9;PF00069.27;PF07714.19;PF08263.14	LRR_8;LRR_4;Pkinase;PK_Tyr_Ser-Thr;LRRNT_2	Leucine rich repeat;Leucine Rich repeats;Protein kinase domain;Protein tyrosine and serine/threonine kinase;Leucine rich repeat N-terminal domain
Os03g0285300		Conserved hypothetical protein	3.539	1.82329	7.62005e-05	0.00616507	yes	up	44.03	24.64	38.49	15.55	10.08	5.56	35.72	10.3967	------	------	------	------	------	------	------	------	KAF2938688.1	hypothetical protein DAI22_03g136200 [Oryza sativa Japonica Group]	------	------	------	------	------
Os07g0564500		Pyridine nucleotide-disulphide oxidoreductase, NAD-binding region domain containing protein	2.637	1.39885	8.26654e-05	0.0065602	yes	up	63.9	28.28	64.09	26.16	18.82	17.38	52.09	20.7867	GO:0006116;GO:0003954;GO:001649	BP:NADH oxidation;MF:NADH dehydrogenase activity;MF:oxidoreductase activity;	K17871	ndh1	------	------	COG1252	C:Energy production and conversion	XP_015644788.1	internal alternative NAD(P)H-ubiquinone oxidoreductase A1, mitochondrial [Oryza sativa Japonica Group]	sp|Q8GWA1|NDA1_ARATH;	Internal alternative NA;	PF07992.16;PF00070.29	Pyr_redox_2;Pyr_redox	Pyridine nucleotide-disulphide oxidoreductase;Pyridine nucleotide-disulphide oxidoreductase
Os08g0173600		Conserved hypothetical protein	3.342	1.74067	8.36464e-05	0.00660598	yes	up	57.93	21.48	36.58	13.44	15.5	7.65	38.6633	12.1967	------	------	------	------	------	------	------	------	KAB8107554.1	hypothetical protein EE612_042396, partial [Oryza sativa]	------	------	------	------	------
Os11g0530600	CHS*	Similar to Chalcone synthase C2 (EC 2.3.1.74) (Naringenin-chalcone synthase C2)	2.472	1.30566	8.88491e-05	0.00678776	yes	up	77.08	117.82	105.8	28.04	32.17	64.17	100.233	41.46	GO:0030639;GO:0009813;GO:0009058;GO:0016210;GO:0016740;GO:0102128;GO:0016746;GO:001674	BP:polyketide biosynthetic process;BP:flavonoid biosynthetic process;BP:biosynthetic process;MF:naringenin-chalcone synthase activity;MF:transferase activity;MF:chalcone synthase activity;MF:transferase activity, transferring acyl groups;MF:transferase activity, transferring acyl groups other than amino-acyl groups;	K00660	CHS	map04712;map00941	Circadian rhythm - plant;Flavonoid biosynthesis	COG3424	Q:Secondary metabolites biosynthesis, transport and catabolism	XP_015618054.1	chalcone synthase 1 [Oryza sativa Japonica Group]	sp|Q2R3A1|CHS1_ORYSJ;	Chalcone synthase 1 OS=Oryza sativa subsp. japonica OX=39947 GN=CHS1 PE=2 SV=1;	PF00195.21;PF02797.17;PF08541.12;PF08545.12;PF08392.14	Chal_sti_synt_N;Chal_sti_synt_C;ACP_syn_III_C;ACP_syn_III;FAE1_CUT1_RppA	Chalcone and stilbene synthases, N-terminal domain;Chalcone and stilbene synthases, C-terminal domain;3-Oxoacyl-[acyl-carrier-protein;3-Oxoacyl-[acyl-carrier-protein;FAE1/Type III polyketide synthase-like protein
Os09g0368500	PAO7	Terminal catabolism-type polyamine oxidase, Anther developmen	5.081	2.34521	8.91073e-05	0.00678776	yes	up	3.17	1.06	2.04	0.39	0.42	0.42	2.09	0.41	GO:1903602;GO:0046203;GO:0046208;GO:0048046;GO:0050660;GO:0052894;GO:0052901;GO:0052903;GO:0052904;GO:0052902;GO:001649	BP:thermospermine catabolic process;BP:spermidine catabolic process;BP:spermine catabolic process;CC:apoplast;MF:flavin adenine dinucleotide binding;MF:norspermin;MF:spermin;MF:N1-acetylspermin;MF:N1-acetylspermidin;MF:spermidin;MF:oxidoreductase activity;	K13366	MPAO, PAO1	map00330;map00410	Arginine and proline metabolism;beta-Alanine metabolism	ENOG410XSNC;ENOG410YT60	S:Function unknown;	KAF2915898.1	hypothetical protein DAI22_09g075300 [Oryza sativa Japonica Group]	sp|Q0J290|PAO7_ORYSJ;	Polyamine oxidase 7 OS=Oryza sativa subsp. japonica OX=39947 GN=PAO7 PE=1 SV=1;	PF01593.26;PF13450.8;PF01266.26;PF13738.8;PF07992.16	Amino_oxidase;NAD_binding_8;DAO;Pyr_redox_3;Pyr_redox_2	Flavin containing amine oxidoreductase;NA;FAD dependent oxidoreductase;Pyridine nucleotide-disulphide oxidoreductase;Pyridine nucleotide-disulphide oxidoreductase
Os01g0108400		Helix-loop-helix DNA-binding domain containing protein	2.803	1.48709	9.13895e-05	0.00687259	yes	up	9.87	7.99	10.9	2.7	5.36	3.48	9.58667	3.84667	GO:2000112;GO:0006357;GO:0090575;GO:0003700;GO:0008134;GO:0000977;GO:0003677;GO:0046983;GO:000098	BP:regulation of cellular macromolecule biosynthetic process;BP:regulation of transcription from RNA polymerase II promoter;CC:RNA polymerase II transcription factor complex;MF:transcription factor activity, sequence-specific DNA binding;MF:transcription factor binding;MF:RNA polymerase II regulatory region sequence-specific DNA binding;MF:DNA binding;MF:protein dimerization activity;MF:RNA polym…	------	------	------	------	ENOG41115Q0	S:Function unknown	BAS69988.1	Os01g0108400 [Oryza sativa Japonica Group]	sp|Q9XIJ1|BH168_ARATH;	Transcription factor bHLH168 OS=Arabidopsis thaliana OX=3702 GN=BHLH168 PE=3 SV=1;	PF00010.28	HLH	Helix-loop-helix DNA-binding domain
Os06g0203200		Flavin-containing monooxygenase FMO family protein	2.218	1.14946	9.61833e-05	0.00713343	yes	up	6.59	5.1	6.93	2.02	3.46	3.16	6.20667	2.88	GO:0004497;GO:0050660;GO:0004499;GO:0050661;GO:001649	MF:monooxygenase activity;MF:flavin adenine dinucleotide binding;MF:N,N-dimethylaniline monooxygenase activity;MF:NADP binding;MF:oxidoreductase activity;	K00485	FMO	------	------	COG2072	P:Inorganic ion transport and metabolism	XP_015641750.1	probable flavin-containing monooxygenase 1 isoform X1 [Oryza sativa Japonica Group]	sp|Q9LMA1|FMO1_ARATH;	Probable flavin-containing monooxygenase 1 OS=Arabidopsis thaliana OX=3702 GN=FMO1 PE=2 SV=1;	PF00743.21;PF13434.8;PF07992.16;PF13454.8;PF01266.26;PF13450.8	FMO-like;K_oxygenase;Pyr_redox_2;NAD_binding_9;DAO;NAD_binding_8	Flavin-binding monooxygenase-like;L-lysine 6-monooxygenase;Pyridine nucleotide-disulphide oxidoreductase;FAD-NA;FAD dependent oxidoreductase;NA
Os05g0247100	DIP3	Similar to Glycosyl hydrolases family 18	2.259	1.17555	9.69851e-05	0.00715543	yes	up	302.03	359.55	435.21	202.38	99.56	193.87	365.597	165.27	GO:0005975;GO:0050832;GO:0045493;GO:0005576;GO:0016798;GO:0004568;GO:000485	BP:carbohydrate metabolic process;BP:defense response to fungus;BP:xylan catabolic process;CC:extracellular region;MF:hydrolase activity, acting on glycosyl bonds;MF:chitinase activity;MF:enzyme inhibitor activity;	K01183	E3.2.1.14	map00520	Amino sugar and nucleotide sugar metabolism	ENOG4111GPA	G:Carbohydrate transport and metabolism	XP_015639909.1	xylanase inhibitor protein 2-like [Oryza sativa Japonica Group]	sp|Q5WMW5|XIP_ORYSJ;	Xylanase inhibitor protein XIP OS=Oryza sativa subsp. japonica OX=39947 GN=XIP PE=2 SV=1;	PF00704.30	Glyco_hydro_18	Glycosyl hydrolases family 18
Os03g0405400		Non-protein coding transcript	2.048	1.034	0.000103604	0.00754555	yes	up	1.81	1.39	1.53	0.88	0.87	0.63	1.57667	0.793333	GO:004713	MF:protein-disulfide reductase activity;	K17609	NXN	------	------	ENOG410ZIWC	O:Posttranslational modification, protein turnover, chaperones	KAG8063085.1	hypothetical protein GUJ93_ZPchr0003g17881 [Zizania palustris]	sp|Q7Y0E8|NRX11_ORYSJ;	Probable nucleoredoxin 1-1 OS=Oryza sativa subsp. japonica OX=39947 GN=Os03g0405500 PE=2 SV=1;	------	------	------
Os11g0129700	AP2/EREBP#131	Similar to AP2-1 protein (Fragment)	2.355	1.23577	0.000105627	0.00759526	yes	up	8.54	4.9	9.65	2.94	3.71	3.51	7.69667	3.38667	GO:0005634;GO:0003700;GO:000367	CC:nucleus;MF:transcription factor activity, sequence-specific DNA binding;MF:DNA binding;	K09285	OVM, ANT	------	------	ENOG410Y9IH	K:Transcription	BAE78578.1	aintegumenta-like protein [Oryza sativa Japonica Group]	sp|Q6X5Y6|WRI1_ARATH;	Ethylene-responsive transcription factor WRI1 OS=Arabidopsis thaliana OX=3702 GN=WRI1 PE=1 SV=1;	------	------	------
Os03g0832800	GPAT	Similar to glycerol-3-phosphate acyltransferase 1	5.029	2.33016	0.00010955	0.00777661	yes	up	8.52	10.25	9.83	0.86	1.2	4.15	9.53333	2.07	GO:0010143;GO:0016311;GO:0016021;GO:0016020;GO:0016791;GO:0090447;GO:0016740;GO:001674	BP:cutin biosynthetic process;BP:dephosphorylation;CC:integral component of membrane;CC:membrane;MF:phosphatase activity;MF:glycerol-3-phosphate 2-O-acyltransferase activity;MF:transferase activity;MF:transferase activity, transferring acyl groups;	K13508	GPAT	map00564;map00561	Glycerophospholipid metabolism;Glycerolipid metabolism	ENOG410YBBE	I:Lipid transport and metabolism	XP_015629421.1	probable glycerol-3-phosphate acyltransferase 3 [Oryza sativa Japonica Group]	sp|Q9FZ22|GPAT2_ARATH;	Probable glycerol-3-phosphate acyltransferase 2 OS=Arabidopsis thaliana OX=3702 GN=GPAT2 PE=2 SV=1;	PF01553.23;PF12710.9	Acyltransferase;HAD	Acyltransferase;haloacid dehalogenase-like hydrolase
Os01g0137950	OsRLCK23	Similar to predicted protein	2.862	1.51714	0.000109797	0.00777661	yes	up	7.38	2.27	7.19	1.42	1.47	2.58	5.61333	1.82333	GO:0006468;GO:0016021;GO:0030247;GO:0004674;GO:0004672;GO:000552	BP:protein phosphorylation;CC:integral component of membrane;MF:polysaccharide binding;MF:protein serine/threonine kinase activity;MF:protein kinase activity;MF:ATP binding;	------	------	------	------	COG0515	T:Signal transduction mechanisms	KAF2948292.1	hypothetical protein DAI22_01g026200 [Oryza sativa Japonica Group]	sp|D7SFH9|LRL26_ARATH;	Protein SUPPRESSOR OF NPR1-1 CONSTITUTIVE 4 OS=Arabidopsis thaliana OX=3702 GN=LRK10L-2.6 PE=1 SV=1;	PF00069.27;PF07714.19	Pkinase;PK_Tyr_Ser-Thr	Protein kinase domain;Protein tyrosine and serine/threonine kinase
Os01g0601625		Leucine rich repeat, N-terminal domain containing protein	2.465	1.30164	0.00012061	0.00836696	yes	up	7.86	4.83	4.76	2.65	2.87	3.69	5.81667	3.07	GO:0016021;GO:0016020;GO:000551	CC:integral component of membrane;CC:membrane;MF:protein binding;	------	------	------	------	COG4886	S:Function unknown	XP_015625095.1	receptor-like protein EIX1 [Oryza sativa Japonica Group]	sp|Q6JN47|EIX1_SOLLC;	Receptor-like protein EIX1 OS=Solanum lycopersicum OX=4081 GN=EIX1 PE=2 SV=2;	PF13855.8;PF12799.9;PF08263.14	LRR_8;LRR_4;LRRNT_2	Leucine rich repeat;Leucine Rich repeats;Leucine rich repeat N-terminal domain
Os04g0229100	OsCAD6	Similar to Sinapyl alcohol dehydrogenase	2.119	1.08359	0.000129417	0.00876677	yes	up	88.6	60.54	114.87	45.96	48.96	33.92	88.0033	42.9467	GO:0009809;GO:0009699;GO:0016616;GO:0052747;GO:0045551;GO:0008270;GO:0046872;GO:001649	BP:lignin biosynthetic process;BP:phenylpropanoid biosynthetic process;MF:oxidoreductase activity, acting on the CH-OH group of donors, NAD or NADP as acceptor;MF:sinapyl alcohol dehydrogenase activity;MF:cinnamyl-alcohol dehydrogenase activity;MF:zinc ion binding;MF:metal ion binding;MF:oxidoreductase activity;	K00083	CAD	map00940	Phenylpropanoid biosynthesis	COG1064	C:Energy production and conversion	EEC76612.1	hypothetical protein OsI_14481 [Oryza sativa Indica Group]	sp|Q7XWU3|CADH6_ORYSJ;	Probable cinnamyl alcohol dehydrogenase 6 OS=Oryza sativa subsp. japonica OX=39947 GN=CAD6 PE=2 SV=2;	PF08240.14;PF00107.28;PF02826.21;PF13602.8	ADH_N;ADH_zinc_N;2-Hacid_dh_C;ADH_zinc_N_2	Alcohol dehydrogenase GroES-like domain;Zinc-binding dehydrogenase;D-isomer specific 2-hydroxyacid dehydrogenase, NAD binding domain;Zinc-binding dehydrogenase
Os07g0694325		Hypothetical protein	2.241	1.16435	0.000130598	0.0087885	yes	up	10.67	14.03	13.99	4.82	6.97	5.85	12.8967	5.88	GO:0006979;GO:0050832;GO:0042744;GO:0005829;GO:0005576;GO:0009505;GO:0009506;GO:0020037;GO:0046872;GO:000460	BP:response to oxidative stress;BP:defense response to fungus;BP:hydrogen peroxide catabolic process;CC:cytosol;CC:extracellular region;CC:plant-type cell wall;CC:plasmodesma;MF:heme binding;MF:metal ion binding;MF:peroxidase activity;	K00430	E1.11.1.7	map00940	Phenylpropanoid biosynthesis	ENOG410YHIH	G:Carbohydrate transport and metabolism	EAZ27428.1	hypothetical protein OsJ_11374 [Oryza sativa Japonica Group]	sp|Q42580|PER21_ARATH;	Peroxidase 21 OS=Arabidopsis thaliana OX=3702 GN=PER21 PE=1 SV=1;	------	------	------
Os01g0168100		KIP1-like domain containing protein	2.038	1.02731	0.000132132	0.00880927	yes	up	104.53	65.28	130.01	50.69	53.11	43.98	99.94	49.26	GO:0005774;GO:0003779;GO:0016301;GO:005101	CC:vacuolar membrane;MF:actin binding;MF:kinase activity;MF:actin filament binding;	------	------	------	------	ENOG410YMAJ	S:Function unknown	XP_015620934.1	protein NETWORKED 4B [Oryza sativa Japonica Group]	sp|F4KEW8|NET4A_ARATH;	Protein NETWORKED 4A OS=Arabidopsis thaliana OX=3702 GN=NET4A PE=2 SV=1;	PF07765.14;PF00038.23;PF10473.11;PF19220.2;PF06160.14;PF05010.16;PF09311.13;PF07888.13	KIP1;Filament;CENP-F_leu_zip;Crescentin;EzrA;TACC_C;Rab5-bind;CALCOCO1	KIP1-like protein;Intermediate filament protein;Leucine-rich repeats of kinetochore protein Cenp-F/LEK1;Crescentin protein;Septation ring formation regulator, EzrA;Transforming acidic coiled-coil-containing protein;Rabaptin-like protein;Calcium binding and coiled-coil domain
Os12g0486900	OsRLCK369	Similar to Protein kinase domain containing protein, expressed	2.087	1.06119	0.000135456	0.00894547	yes	up	13.76	8.68	12	5.75	6.09	5.26	11.48	5.7	GO:0006468;GO:0005524;GO:000467	BP:protein phosphorylation;MF:ATP binding;MF:protein kinase activity;	K04733	IRAK4	------	------	COG0515	T:Signal transduction mechanisms	XP_015619030.1	putative cysteine-rich receptor-like protein kinase 39 [Oryza sativa Japonica Group]	sp|Q9SYS7|CRK39_ARATH;	Putative cysteine-rich receptor-like protein kinase 39 OS=Arabidopsis thaliana OX=3702 GN=CRK39 PE=3 SV=1;	PF14299.8;PF00069.27;PF07714.19	PP2;Pkinase;PK_Tyr_Ser-Thr	Phloem protein 2;Protein kinase domain;Protein tyrosine and serine/threonine kinase
Os04g0523812		Conserved hypothetical protein	3.397	1.76416	0.000137995	0.00903346	yes	up	3.09	3.72	1.85	0.93	0.59	1.1	2.88667	0.873333	GO:000819	MF:UDP-glycosyltransferase activity;	K22771	UGT73C6	map00944	Flavone and flavonol biosynthesis	COG1819	S:Function unknown	XP_015633515.1	UDP-glycosyltransferase 73C6-like [Oryza sativa Japonica Group]	sp|Q9SCP6|U73D1_ARATH;	UDP-glycosyltransferase 73D1 OS=Arabidopsis thaliana OX=3702 GN=UGT73D1 PE=3 SV=1;	------	------	------
Os09g0555150		Sulfotransferase family protein	2.113	1.07926	0.000138702	0.00903346	yes	up	9.33	6.77	7.88	3.26	3.48	4.98	7.99333	3.90667	GO:0051923;GO:0005737;GO:0016740;GO:000814	BP:sulfation;CC:cytoplasm;MF:transferase activity;MF:sulfotransferase activity;	------	------	------	------	ENOG4111H56	S:Function unknown	XP_015610994.1	cytosolic sulfotransferase 5 [Oryza sativa Japonica Group]	sp|Q9M1V2|SOT5_ARATH;	Cytosolic sulfotransferase 5 OS=Arabidopsis thaliana OX=3702 GN=SOT5 PE=1 SV=1;	PF00685.29;PF13469.8	Sulfotransfer_1;Sulfotransfer_3	Sulfotransferase domain;Sulfotransferase family
Os12g0247700	OsJAC1	Similar to Jasmonate-induced protein	16.333	4.02968	0.00014535	0.00935891	yes	up	958.81	662.02	398.5	58.17	3.62	64.42	673.11	42.07	GO:0048046;GO:0005576;GO:003024	CC:apoplast;CC:extracellular region;MF:carbohydrate binding;	------	------	------	------	ENOG41118E8;ENOG410ZS5G	S:Function unknown;	XP_015618755.1	PYK10-binding protein 1 [Oryza sativa Japonica Group]	sp|A2WMH2|GOS9_ORYSI;	Protein GOS9 OS=Oryza sativa subsp. indica OX=39946 GN=GOS9 PE=2 SV=1;	PF01419.19;PF03018.16	Jacalin;Dirigent	Jacalin-like lectin domain;Dirigent-like protein
Os03g0432100	osppdka	Similar to Pyruvate, phosphate dikinase 2	10.381	3.37584	0.000157658	0.00997659	yes	up	37.35	34.55	4.3	3.82	1.67	2.39	25.4	2.62667	GO:0006090;GO:0015979;GO:0005737;GO:0016301;GO:0046872;GO:0005524;GO:005024	BP:pyruvate metabolic process;BP:photosynthesis;CC:cytoplasm;MF:kinase activity;MF:metal ion binding;MF:ATP binding;MF:pyruvate, phosphate dikinase activity;	K01006	ppdK	map00010;map00620;map00710	Glycolysis / Gluconeogenesis;Pyruvate metabolism;Carbon fixation in photosynthetic organisms	COG0574	G:Carbohydrate transport and metabolism	XP_015633061.1	pyruvate, phosphate dikinase 2 isoform X1 [Oryza sativa Japonica Group]	sp|Q75KR1|PPDK2_ORYSJ;	Pyruvate, phosphate dikinase 2 OS=Oryza sativa subsp. japonica OX=39947 GN=PPDK2 PE=3 SV=1;	------	------	------
Os09g0417800	WRKY62	WRKY transcription factor, Transcriptional repressor, Pathogen defens	2.961	1.56591	0.000161802	0.0101416	yes	up	92.46	34.39	83.08	29.75	28.16	15.48	69.9767	24.4633	GO:0009751;GO:0010200;GO:1900425;GO:0009620;GO:0009617;GO:0006952;GO:0006355;GO:0005634;GO:0043565;GO:0003700;GO:0000166;GO:0005515;GO:0003677;GO:000552	BP:response to salicylic acid;BP:response to chitin;BP:negative regulation of defense response to bacterium;BP:response to fungus;BP:response to bacterium;BP:defense response;BP:regulation of transcription, DNA-templated;CC:nucleus;MF:sequence-specific DNA binding;MF:transcription factor activity, sequence-specific DNA binding;MF:nucleotide binding;MF:protein binding;MF:DNA binding;MF:ATP binding;	------	------	------	------	ENOG41103Y4	S:Function unknown	XP_015610755.1	WRKY transcription factor WRKY62 [Oryza sativa Japonica Group]	sp|B8BF91|WRK62_ORYSI;	WRKY transcription factor WRKY62 OS=Oryza sativa subsp. indica OX=39946 GN=WRKY62 PE=1 SV=1;	PF03106.17	WRKY	WRKY DNA -binding domain
Os06g0691400		Similar to IAA-amino acid conjugate hydrolase-like protein (Fragment)	2.156	1.10856	0.000163224	0.0101857	yes	up	52.29	29.76	51.98	19.01	27.62	17.87	44.6767	21.5	GO:0009753;GO:0009694;GO:0009850;GO:0010112;GO:0016787;GO:199020	BP:response to jasmonic acid;BP:jasmonic acid metabolic process;BP:auxin metabolic process;BP:regulation of systemic acquired resistance;MF:hydrolase activity;MF:jasmonyl-Ile conjugate hydrolase activity;	K21604	IAR3, ILL6	------	------	COG1473	E:Amino acid transport and metabolism	XP_015640989.1	IAA-amino acid hydrolase ILR1-like 6 [Oryza sativa Japonica Group]	sp|Q5Z678|ILL6_ORYSJ;	IAA-amino acid hydrolase ILR1-like 6 OS=Oryza sativa subsp. japonica OX=39947 GN=ILL6 PE=2 SV=1;	PF01546.30	Peptidase_M20	Peptidase family M20/M25/M40
Os01g0858350		Similar to cytochrome P450	2.159	1.11043	0.000165656	0.0103147	yes	up	49.32	52.35	77.04	19.49	38.99	27.02	59.57	28.5	GO:0016021;GO:0016705;GO:0004497;GO:0005506;GO:002003	CC:integral component of membrane;MF:oxidoreductase activity, acting on paired donors, with incorporation or reduction of molecular oxygen;MF:monooxygenase activity;MF:iron ion binding;MF:heme binding;	K20624	CYP94C1	------	------	COG2124	Q:Secondary metabolites biosynthesis, transport and catabolism	XP_015623782.1	cytochrome P450 94C1 [Oryza sativa Japonica Group]	sp|Q9ZUX1|C94C1_ARATH;	Cytochrome P450 94C1 OS=Arabidopsis thaliana OX=3702 GN=CYP94C1 PE=1 SV=1;	PF00067.24	p450	Cytochrome P450
Os10g0528300	OsGSTU4	Tau class GST protein 4	2.691	1.42803	0.000174834	0.0106981	yes	up	277.6	258.22	141.47	60.77	139.03	60.9	225.763	86.9	GO:0006749;GO:0005737;GO:0016740;GO:0004364;GO:000551	BP:glutathione metabolic process;CC:cytoplasm;MF:transferase activity;MF:glutathione transferase activity;MF:protein binding;	K00799	GST, gst	map00480	Glutathione metabolism	ENOG410XSIX	O:Posttranslational modification, protein turnover, chaperones	AAG32471.1	putative glutathione S-transferase OsGSTU4 [Oryza sativa Japonica Group]	sp|Q06398|GSTU6_ORYSJ;	Probable glutathione S-transferase GSTU6 OS=Oryza sativa subsp. japonica OX=39947 GN=GSTU6 PE=2 SV=2;	PF13417.8;PF02798.22;PF13409.8;PF13410.8;PF00043.27;PF17172.6	GST_N_3;GST_N;GST_N_2;GST_C_2;GST_C;GST_N_4	Glutathione S-transferase, N-terminal domain;Glutathione S-transferase, N-terminal domain;Glutathione S-transferase, N-terminal domain;Glutathione S-transferase, C-terminal domain;Glutathione S-transferase, C-terminal domain;Glutathione S-transferase N-terminal domain
Os03g0702500		UDP-glucuronosyl/UDP-glucosyltransferase family protein	3.664	1.87328	0.000178618	0.0108826	yes	up	2.21	1.37	2.04	0.3	0.73	0.59	1.87333	0.54	GO:0043231;GO:0080043;GO:0016740;GO:0080044;GO:0008194;GO:001675	CC:intracellular membrane-bounded organelle;MF:quercetin 3-O-glucosyltransferase activity;MF:transferase activity;MF:quercetin 7-O-glucosyltransferase activity;MF:UDP-glycosyltransferase activity;MF:transferase activity, transferring glycosyl groups;	------	------	------	------	COG1819	S:Function unknown	XP_025879480.1	UDP-glycosyltransferase 91B1 [Oryza sativa Japonica Group]	sp|Q9LSM0|U91B1_ARATH;	UDP-glycosyltransferase 91B1 OS=Arabidopsis thaliana OX=3702 GN=UGT91B1 PE=2 SV=1;	PF00201.20;PF13579.8	UDPGT;Glyco_trans_4_4	UDP-glucoronosyl and UDP-glucosyl transferase;Glycosyl transferase 4-like domain
Os08g0460000	OsGLP1	Similar to Germin-like protein 1 precursor	3.547	1.82642	0.000180218	0.0109565	yes	up	287.88	225.65	251.37	24.44	66.45	132.49	254.967	74.46	GO:0005618;GO:0048046;GO:0005576;GO:0030145;GO:0045735;GO:004687	CC:cell wall;CC:apoplast;CC:extracellular region;MF:manganese ion binding;MF:nutrient reservoir activity;MF:metal ion binding;	------	------	------	------	ENOG410YB6M	S:Function unknown	XP_015648639.1	germin-like protein 8-14 [Oryza sativa Japonica Group]	sp|Q6ZBZ2|GL814_ORYSJ;	Germin-like protein 8-14 OS=Oryza sativa subsp. japonica OX=39947 GN=GER5 PE=1 SV=1;	PF00190.24;PF07883.13	Cupin_1;Cupin_2	Cupin;Cupin domain
Os06g0291100		Non-protein coding transcript	6.125	2.61473	0.00018121	0.0109698	yes	up	12.89	21.85	21.68	0.57	4.52	4.37	18.8067	3.15333	------	------	------	------	------	------	------	------	------	------	------	------	------	------	------
Os02g0813600		Thiolase-like, subgroup domain containing protein	3.263	1.70618	0.000183609	0.0110677	yes	up	17.49	5.27	13.09	4.74	2.96	3.72	11.95	3.80667	GO:0006633;GO:0016021;GO:0016020;GO:0016740;GO:0016746;GO:0016747;GO:0102337;GO:0102336;GO:0102338;GO:010275	BP:fatty acid biosynthetic process;CC:integral component of membrane;CC:membrane;MF:transferase activity;MF:transferase activity, transferring acyl groups;MF:transferase activity, transferring acyl groups other than amino-acyl groups;MF:3-oxo-cerotoyl-CoA synthase activity;MF:3-oxo-arachidoyl-CoA synthase activity;MF:3-oxo-lignoceronyl-CoA synthase activity;MF:very-long-chain 3-ketoacyl-CoA synth…	K15397	KCS	map04626;map00062	Plant-pathogen interaction;Fatty acid elongation	ENOG410Y9JS	Q:Secondary metabolites biosynthesis, transport and catabolism	XP_015624780.1	3-ketoacyl-CoA synthase 12 [Oryza sativa Japonica Group]	sp|Q9SIB2|KCS12_ARATH;	3-ketoacyl-CoA synthase 12 OS=Arabidopsis thaliana OX=3702 GN=KCS12 PE=2 SV=1;	PF08392.14;PF08541.12;PF02797.17;PF00195.21	FAE1_CUT1_RppA;ACP_syn_III_C;Chal_sti_synt_C;Chal_sti_synt_N	FAE1/Type III polyketide synthase-like protein;3-Oxoacyl-[acyl-carrier-protein;Chalcone and stilbene synthases, C-terminal domain;Chalcone and stilbene synthases, N-terminal domain
Os01g0221000		Hypothetical protein	2.151	1.10496	0.00018448	0.0110731	yes	up	23.16	24	34.46	11.53	12.75	15.66	27.2067	13.3133	GO:0009733;GO:0009416;GO:0005737;GO:0102058;GO:0102057;GO:0102053;GO:0016881;GO:000552	BP:response to auxin;BP:response to light stimulus;CC:cytoplasm;MF:jasmonoyl-leucine synthetase activity;MF:jasmonoyl-valine synthetase activity;MF:;MF:acid-amino acid ligase activity;MF:ATP binding;	K14487	GH3	map04075	Plant hormone signal transduction	ENOG410XQH0	S:Function unknown	XP_015622063.1	jasmonic acid-amido synthetase JAR2 isoform X2 [Oryza sativa Japonica Group]	sp|A0A1J6KGJ9|JAR4_NICAT;	Jasmonoyl--L-amino acid synthetase JAR4 OS=Nicotiana attenuata OX=49451 GN=JAR4 PE=1 SV=1;	------	------	------
Os12g0116700	OsWRKY64	Similar to WRKY transcription factor 64	3.352	1.74518	0.000190224	0.0112982	yes	up	13.39	7.62	19.87	3.85	6.07	1.7	13.6267	3.87333	GO:0006355;GO:0050896;GO:0005634;GO:0043565;GO:0003700;GO:000367	BP:regulation of transcription, DNA-templated;BP:response to stimulus;CC:nucleus;MF:sequence-specific DNA binding;MF:transcription factor activity, sequence-specific DNA binding;MF:DNA binding;	------	------	------	------	ENOG411160G	S:Function unknown	XP_015620021.1	probable WRKY transcription factor 70 [Oryza sativa Japonica Group]	sp|K4BIZ9|WRK70_SOLLC;	WRKY DNA-binding transcription factor 70 OS=Solanum lycopersicum OX=4081 GN=WRKY70 PE=2 SV=1;	PF03106.17	WRKY	WRKY DNA -binding domain
Os05g0311801		Similar to Isopentenyl transferase IPT7	12.97	3.69707	0.000191979	0.0113311	yes	up	9.16	1.62	0.85	0.12	0.3	0.52	3.87667	0.313333	GO:0008033;GO:0009691;GO:0006400;GO:0005739;GO:0000166;GO:0016765;GO:0016740;GO:0052381;GO:000552	BP:tRNA processing;BP:cytokinin biosynthetic process;BP:tRNA modification;CC:mitochondrion;MF:nucleotide binding;MF:transferase activity, transferring alkyl or ary;MF:transferase activity;MF:tRNA dimethylallyltransferase activity;MF:ATP binding;	K10760	IPT	map00908	Zeatin biosynthesis	COG0324	J:Translation, ribosomal structure and biogenesis	XP_015638866.1	adenylate isopentenyltransferase 3, chloroplastic [Oryza sativa Japonica Group]	sp|Q93WC9|IPT3_ARATH;	Adenylate isopentenyltransferase 3, chloroplastic OS=Arabidopsis thaliana OX=3702 GN=IPT3 PE=1 SV=1;	PF01715.19;PF01745.18	IPPT;IPT	IPP transferase;Isopentenyl transferase
Os04g0578000	ACS2	ACC synthase, Ethylene biosynthesi	2.343	1.22831	0.000208627	0.0119648	yes	up	20.3	10.15	19.48	8.44	5.77	7.85	16.6433	7.35333	GO:0009058;GO:0006520;GO:0003824;GO:0030170;GO:000848	BP:biosynthetic process;BP:cellular amino acid metabolic process;MF:catalytic activity;MF:pyridoxal phosphate binding;MF:transaminase activity;	K20772	ACS1_2_6	map00270;map04016	Cysteine and methionine metabolism;MAPK signaling pathway - plant	COG0436	E:Amino acid transport and metabolism	XP_015634087.1	1-aminocyclopropane-1-carboxylate synthase [Oryza sativa Japonica Group]	sp|P31531|1A1C_SOYBN;	1-aminocyclopropane-1-carboxylate synthase OS=Glycine max OX=3847 GN=ACS1 PE=2 SV=1;	PF00155.23	Aminotran_1_2	Aminotransferase class I and II
Os11g0275500		Similar to Endo-1,3;1,4-beta-D-glucanase precursor (EC 3.2.1.-)	3.497	1.80606	0.000215261	0.0122254	yes	up	5.02	6.77	5.45	0.66	1.75	2.59	5.74667	1.66667	GO:001678	MF:hydrolase activity;	------	------	------	------	COG0412	Q:Secondary metabolites biosynthesis, transport and catabolism	AAX92844.1	Dienelactone hydrolase family, putative [Oryza sativa Japonica Group]	sp|Q9ZT66|E134_MAIZE;	Endo-1,3;1,4-beta-D-glucanase OS=Zea mays OX=4577 PE=1 SV=1;	PF01738.20	DLH	Dienelactone hydrolase family
Os05g0153300		Lipase, class 3 domain containing protein	2.32	1.21397	0.000216437	0.0122638	yes	up	7.32	11.98	8.6	3.84	2.77	5.65	9.3	4.08667	GO:0006629;GO:0016021;GO:0016787;GO:000480	BP:lipid metabolic process;CC:integral component of membrane;MF:hydrolase activity;MF:triglyceride lipase activity;	------	------	------	------	ENOG41126U1	S:Function unknown	BAS92333.1	Os05g0153300 [Oryza sativa Japonica Group]	sp|A0A1S3ZP85|OBL1_TOBAC;	Triacylglycerol lipase OBL1 OS=Nicotiana tabacum OX=4097 GN=OBL1 PE=1 SV=1;	PF01764.27;PF12697.9	Lipase_3;Abhydrolase_6	Lipase;Alpha/beta hydrolase family
Os09g0356200		Malectin-like carbohydrate-binding domain domain containing protein	2.31	1.20799	0.0002192	0.0123926	yes	up	2.69	1.73	2.57	0.8	1.09	1.24	2.33	1.04333	GO:0016021;GO:0004674;GO:0005524;GO:000467	CC:integral component of membrane;MF:protein serine/threonine kinase activity;MF:ATP binding;MF:protein kinase activity;	------	------	------	------	------	------	EEC84429.1	hypothetical protein OsI_31027 [Oryza sativa Indica Group]	sp|Q9FZB1|Y5188_ARATH;	Probable LRR receptor-like serine/threonine-protein kinase At1g51880 OS=Arabidopsis thaliana OX=3702 GN=At1g51880 PE=2 SV=1;	PF12819.9	Malectin_like	Malectin-like domain
Os02g0505066		Hypothetical protein	131.741	7.04156	0.000234323	0.0130424	yes	up	1.96	2.9	0	0	0.04	0	1.62	0.0133333	------	------	------	------	------	------	ENOG4110X8D	S:Function unknown	XP_015626731.1	F-box/kelch-repeat protein At1g67480 [Oryza sativa Japonica Group]	sp|Q9CAG8|FBK28_ARATH;	F-box/kelch-repeat protein At1g67480 OS=Arabidopsis thaliana OX=3702 GN=At1g67480 PE=2 SV=1;	------	------	------
Os05g0166600		Serine/threonine protein kinase-related domain containing protein	4.686	2.22825	0.0002361	0.0131156	yes	up	3.8	1.01	1.82	0.26	0.67	0.55	2.21	0.493333	GO:0006468;GO:0016310;GO:0048544;GO:0016020;GO:0016021;GO:0005886;GO:0106310;GO:0004672;GO:0000166;GO:0004674;GO:0016740;GO:0106311;GO:0016301;GO:000552	BP:protein phosphorylation;BP:phosphorylation;BP:recognition of pollen;CC:membrane;CC:integral component of membrane;CC:plasma membrane;CC:old GO;MF:protein kinase activity;MF:nucleotide binding;MF:protein serine/threonine kinase activity;MF:transferase activity;MF:old GO;MF:kinase activity;MF:ATP binding;	------	------	------	------	COG0515	T:Signal transduction mechanisms	XP_015638345.1	G-type lectin S-receptor-like serine/threonine-protein kinase At2g19130 [Oryza sativa Japonica Group]	sp|O64477|Y2913_ARATH;	G-type lectin S-receptor-like serine/threonine-protein kinase At2g19130 OS=Arabidopsis thaliana OX=3702 GN=At2g19130 PE=2 SV=1;	PF00069.27;PF07714.19;PF01453.26;PF08276.13;PF00954.22;PF00024.28	Pkinase;PK_Tyr_Ser-Thr;B_lectin;PAN_2;S_locus_glycop;PAN_1	Protein kinase domain;Protein tyrosine and serine/threonine kinase;D-mannose binding lectin;PAN-like domain;S-locus glycoprotein domain;PAN domain
Os11g0626700		Hypothetical conserved gene	2.665	1.41394	0.000237643	0.0131199	yes	up	85.19	43.47	52.46	27.31	16.63	23.12	60.3733	22.3533	GO:001602	CC:integral component of membrane;	------	------	------	------	------	------	BAF28673.1	Os11g0626700 [Oryza sativa Japonica Group]	------	------	------	------	------
Os12g0271751		Hypothetical protein	27.727	4.7932	0.000241778	0.0132236	yes	up	1.75	3.7	3.11	0.32	0	0	2.85333	0.106667	GO:0008299;GO:0010236;GO:0009507;GO:0052923;GO:0004659;GO:0016740;GO:004687	BP:isoprenoid biosynthetic process;BP:plastoquinone biosynthetic process;CC:chloroplast;MF:all-trans-nonaprenyl-diphosphate synthas;MF:prenyltransferase activity;MF:transferase activity;MF:metal ion binding;	K05356	SPS, sds	map00900	Terpenoid backbone biosynthesis	COG0142	H:Coenzyme transport and metabolism	EEC78778.1	hypothetical protein OsI_19015 [Oryza sativa Indica Group]	sp|Q0INZ4|SPS3_ORYSJ;	Probable solanesyl-diphosphate synthase 3, chloroplastic OS=Oryza sativa subsp. japonica OX=39947 GN=SPS3 PE=3 SV=2;	------	------	------
Os12g0433700		Lg106-like family protein	2.044	1.03124	0.000261928	0.0139487	yes	up	46.85	42.1	76.81	22.93	28.19	31.04	55.2533	27.3867	------	------	------	------	------	------	ENOG410YZR5	S:Function unknown	XP_015618742.1	uncharacterized protein LOC9272205 [Oryza sativa Japonica Group]	------	------	PF04667.19	Endosulfine	cAMP-regulated phosphoprotein/endosulfine conserved region
Os10g0525500	OsGSTU21	Similar to glutathione transferase31	3.003	1.5864	0.000268906	0.0141869	yes	up	26.91	25.55	22.58	3.69	14.43	7.8	25.0133	8.64	GO:0006749;GO:0005737;GO:0016740;GO:0004364;GO:000551	BP:glutathione metabolic process;CC:cytoplasm;MF:transferase activity;MF:glutathione transferase activity;MF:protein binding;	K00799	GST, gst	map00480	Glutathione metabolism	ENOG410XSIX	O:Posttranslational modification, protein turnover, chaperones	AAP54713.2	glutathione S-transferase parC, putative, expressed [Oryza sativa Japonica Group]	sp|Q9FUS8|GSTUH_ARATH;	Glutathione S-transferase U17 OS=Arabidopsis thaliana OX=3702 GN=GSTU17 PE=2 SV=1;	PF02798.22;PF13417.8;PF13409.8	GST_N;GST_N_3;GST_N_2	Glutathione S-transferase, N-terminal domain;Glutathione S-transferase, N-terminal domain;Glutathione S-transferase, N-terminal domain
Os09g0368200	PAOb	Similar to polyamine oxidase precursor	4.607	2.20375	0.000281793	0.0145553	yes	up	7.28	4.53	4.74	1.95	0.3	1.47	5.51667	1.24	GO:1903602;GO:0046203;GO:0046208;GO:0048046;GO:0050660;GO:0052894;GO:0052901;GO:0052903;GO:0052904;GO:0052902;GO:001649	BP:thermospermine catabolic process;BP:spermidine catabolic process;BP:spermine catabolic process;CC:apoplast;MF:flavin adenine dinucleotide binding;MF:norspermin;MF:spermin;MF:N1-acetylspermin;MF:N1-acetylspermidin;MF:spermidin;MF:oxidoreductase activity;	K13366	MPAO, PAO1	map00330;map00410	Arginine and proline metabolism;beta-Alanine metabolism	ENOG410XSNC;ENOG410YT60	S:Function unknown;	XP_015611019.1	polyamine oxidase [Oryza sativa Japonica Group]	sp|A0A0P0XM10|PAO6_ORYSJ;	Polyamine oxidase 6 OS=Oryza sativa subsp. japonica OX=39947 GN=PAO6 PE=2 SV=1;	PF01593.26;PF13450.8;PF01266.26	Amino_oxidase;NAD_binding_8;DAO	Flavin containing amine oxidoreductase;NA;FAD dependent oxidoreductase
Os12g0247900		Hypothetical protein	9.296	3.21658	0.00028192	0.0145553	yes	up	2.99	2.22	1.71	0.32	0	0.51	2.30667	0.276667	GO:0048046;GO:003024	CC:apoplast;MF:carbohydrate binding;	------	------	------	------	ENOG41118E8;ENOG410ZS5G	S:Function unknown;	XP_015618755.1	PYK10-binding protein 1 [Oryza sativa Japonica Group]	sp|C0HLR9|LEC_PARPU;	Mannose/glucose-specific lectin OS=Parkia pendula OX=1905032 PE=1 SV=1;	------	------	------
Os06g0671300		Cytochrome P450 family protein	9.292	3.21599	0.000288974	0.0148045	yes	up	11.21	1.2	1.83	0.35	0.4	0.9	4.74667	0.55	GO:0016020;GO:0016021;GO:0004497;GO:0020037;GO:0016709;GO:0016705;GO:0005506;GO:0046872;GO:001649	CC:membrane;CC:integral component of membrane;MF:monooxygenase activity;MF:heme binding;MF:oxidoreductase activity, acting on paired donors, with incorporation or reduction of molecular oxygen, NA;MF:oxidoreductase activity, acting on paired donors, with incorporation or reduction of molecular oxygen;MF:iron ion binding;MF:metal ion binding;MF:oxidoreductase activity;	------	------	------	------	COG2124	Q:Secondary metabolites biosynthesis, transport and catabolism	BAF20245.1	Os06g0671300, partial [Oryza sativa Japonica Group]	sp|A3A871|C71Z6_ORYSJ;	Ent-isokaurene C2/C3-hydroxylase OS=Oryza sativa subsp. japonica OX=39947 GN=CYP71Z6 PE=1 SV=1;	PF00067.24	p450	Cytochrome P450
Os11g0567800		Leucine-rich repeat-containing N-terminal, type 2 domain containing protein	4.255	2.08928	0.000292466	0.0149026	yes	up	2.95	0.83	1.5	0.39	0.54	0.37	1.76	0.433333	------	------	------	------	------	------	COG4886	S:Function unknown	XP_015615892.1	receptor-like protein EIX2 isoform X2 [Oryza sativa Japonica Group]	sp|Q6JN46|EIX2_SOLLC;	Receptor-like protein EIX2 OS=Solanum lycopersicum OX=4081 GN=EIX2 PE=1 SV=2;	PF08263.14	LRRNT_2	Leucine rich repeat N-terminal domain
Os06g0230100	OsCslA3	Similar to Cellulose synthase-like A1	2.602	1.3794	0.000296195	0.0150116	yes	up	7.77	5.85	6.39	1.35	2.67	3.88	6.67	2.63333	GO:0071555;GO:0005794;GO:0016021;GO:0000139;GO:0047259;GO:0051753;GO:001675	BP:cell wall organization;CC:Golgi apparatus;CC:integral component of membrane;CC:Golgi membrane;MF:glucomannan 4-beta-mannosyltransferase activity;MF:mannan synthase activity;MF:transferase activity, transferring glycosyl groups;	K13680	CSLA	------	------	COG1215;ENOG4112341	M:Cell wall/membrane/envelope biogenesis;U:Intracellular trafficking, secretion, and vesicular transport	KAB8101839.1	hypothetical protein EE612_032875 [Oryza sativa]	sp|Q67X45|CSLA3_ORYSJ;	Probable glucomannan 4-beta-mannosyltransferase 3 OS=Oryza sativa subsp. japonica OX=39947 GN=CSLA3 PE=2 SV=1;	PF13632.8;PF13641.8;PF00535.28	Glyco_trans_2_3;Glyco_tranf_2_3;Glycos_transf_2	Glycosyl transferase family group 2;Glycosyltransferase like family 2;Glycosyl transferase family 2
Os12g0434400		Similar to predicted protein	2.616	1.38719	0.000338129	0.0166891	yes	up	7.81	3.76	3.56	1.91	2.15	1.94	5.04333	2	GO:0019538;GO:0006508;GO:0005737;GO:0009507;GO:0030145;GO:007000	BP:protein metabolic process;BP:proteolysis;CC:cytoplasm;CC:chloroplast;MF:manganese ion binding;MF:metalloaminopeptidase activity;	K01255	CARP, pepA	map00480	Glutathione metabolism	COG0260	E:Amino acid transport and metabolism	XP_015619002.1	putative leucine aminopeptidase 1 [Oryza sativa Japonica Group]	sp|Q2QSB9|AMPL1_ORYSJ;	Putative leucine aminopeptidase 1 OS=Oryza sativa subsp. japonica OX=39947 GN=Os12g0434400 PE=3 SV=2;	PF00883.23;PF02789.19	Peptidase_M17;Peptidase_M17_N	Cytosol aminopeptidase family, catalytic domain;Cytosol aminopeptidase family, N-terminal domain
Os03g0757600		UDP-glucuronosyl/UDP-glucosyltransferase family protein	2.544	1.34734	0.000342265	0.0168346	yes	up	5.26	9.41	3.92	2.72	2.01	2.44	6.19667	2.39	GO:0043231;GO:0080043;GO:0016740;GO:0008194;GO:008004	CC:intracellular membrane-bounded organelle;MF:quercetin 3-O-glucosyltransferase activity;MF:transferase activity;MF:UDP-glycosyltransferase activity;MF:quercetin 7-O-glucosyltransferase activity;	------	------	------	------	COG1819	S:Function unknown	XP_015630874.1	UDP-glycosyltransferase 83A1 [Oryza sativa Japonica Group]	sp|Q9SGA8|U83A1_ARATH;	UDP-glycosyltransferase 83A1 OS=Arabidopsis thaliana OX=3702 GN=UGT83A1 PE=2 SV=1;	PF00201.20	UDPGT	UDP-glucoronosyl and UDP-glucosyl transferase
Os01g0788451		Hypothetical protein	2.565	1.35919	0.000345318	0.0169452	yes	up	5.08	9.09	4.53	2.4	2.19	2.82	6.23333	2.47	GO:0042545;GO:0045490;GO:0005618;GO:0016021;GO:0005576;GO:0046910;GO:0030599;GO:0045330;GO:000485	BP:cell wall modification;BP:pectin catabolic process;CC:cell wall;CC:integral component of membrane;CC:extracellular region;MF:pectinesterase inhibitor activity;MF:pectinesterase activity;MF:aspartyl esterase activity;MF:enzyme inhibitor activity;	K01051	E3.1.1.11	map00040	Pentose and glucuronate interconversions	COG4677	G:Carbohydrate transport and metabolism	XP_015621142.1	pectinesterase [Oryza sativa Japonica Group]	sp|P09607|PME21_SOLLC;	Pectinesterase 2.1 OS=Solanum lycopersicum OX=4081 GN=PME2.1 PE=2 SV=2;	------	------	------
Os01g0510200		Conserved hypothetical protein	3.483	1.80042	0.000349626	0.017078	yes	up	56.45	51.93	14.91	13.8	14.43	8.2	41.0967	12.1433	------	------	------	------	------	------	ENOG41106VP	S:Function unknown	XP_015634905.1	uncharacterized protein LOC4324024 [Oryza sativa Japonica Group]	------	------	------	------	------
Os04g0116600		Glucose/ribitol dehydrogenase family protein	4.374	2.12895	0.000350721	0.017102	yes	up	7.73	8.09	10.33	0.49	1.8	3.88	8.71667	2.05667	GO:0016021;GO:0016020;GO:0005783;GO:0045703;GO:001649	CC:integral component of membrane;CC:membrane;CC:endoplasmic reticulum;MF:ketoreductase activity;MF:oxidoreductase activity;	K10251	HSD17B12, KAR, IFA38	map01040;map00062	Biosynthesis of unsaturated fatty acids;Fatty acid elongation	COG0300	S:Function unknown	XP_015634220.1	very-long-chain 3-oxoacyl-CoA reductase 1 [Oryza sativa Japonica Group]	sp|Q8L9C4|KCR1_ARATH;	Very-long-chain 3-oxoacyl-CoA reductase 1 OS=Arabidopsis thaliana OX=3702 GN=KCR1 PE=1 SV=1;	PF00106.27;PF13561.8	adh_short;adh_short_C2	short chain dehydrogenase;Enoyl
Os06g0314600	JMT-1	SAM dependent carboxyl methyltransferase family protein	2.732	1.45007	0.00036294	0.0175654	yes	up	11.12	9.99	10.32	2.01	3.55	6.29	10.4767	3.95	GO:0032259;GO:0008168;GO:000875	BP:methylation;MF:methyltransferase activity;MF:S-adenosylmethionine-dependent methyltransferase activity;	K21483	SAMT	------	------	ENOG4112BHH	S:Function unknown	XP_025881764.1	jasmonate O-methyltransferase isoform X2 [Oryza sativa Japonica Group]	sp|A0A061DM17|MTR3_THECC;	Probable methyltransferase TCM_000336 OS=Theobroma cacao OX=3641 GN=TCM_000336 PE=3 SV=1;	PF03492.17	Methyltransf_7	SAM dependent carboxyl methyltransferase
Os01g0619900	OsTCL2	Similar to DNA binding	2.18	1.12439	0.000368673	0.0177058	yes	up	8.56	8.18	9.35	3.46	4.07	5.37	8.69667	4.3	GO:0030154;GO:0005634;GO:000097	BP:cell differentiation;CC:nucleus;MF:transcription regulatory region sequence-specific DNA binding;	------	------	------	------	ENOG410YUWZ	K:Transcription	KAB8082279.1	hypothetical protein EE612_004117, partial [Oryza sativa]	sp|B3H4X8|TCL2_ARATH;	MYB-like transcription factor TCL2 OS=Arabidopsis thaliana OX=3702 GN=TCL2 PE=1 SV=1;	------	------	------
Os04g0486950		Similar to Malate synthase	2.857	1.51432	0.000368727	0.0177058	yes	up	49.37	54.62	30.88	23.67	17.88	6.76	44.9567	16.1033	GO:0006099;GO:0006097;GO:0005737;GO:0005777;GO:0009514;GO:0016740;GO:0004474;GO:000382	BP:tricarboxylic acid cycle;BP:glyoxylate cycle;CC:cytoplasm;CC:peroxisome;CC:glyoxysome;MF:transferase activity;MF:malate synthase activity;MF:catalytic activity;	K01638	aceB, glcB	map00630;map00620	Glyoxylate and dicarboxylate metabolism;Pyruvate metabolism	COG2225	C:Energy production and conversion	KAF2934621.1	hypothetical protein DAI22_04g176700 [Oryza sativa Japonica Group]	sp|Q7XUG1|MASY_ORYSJ;	Malate synthase OS=Oryza sativa subsp. japonica OX=39947 GN=MS PE=2 SV=1;	PF01274.24	Malate_synthase	Malate synthase
Os01g0150950		Conserved hypothetical protein	3.347	1.74292	0.000400941	0.0187791	yes	up	2.23	1.54	1.81	0.36	0.52	0.84	1.86	0.573333	GO:001649	MF:oxidoreductase activity;	------	------	------	------	------	------	XP_025878609.1	uncharacterized protein LOC4324522 isoform X1 [Oryza sativa Japonica Group]	------	------	------	------	------
Os09g0130700		Conserved hypothetical protein	2.328	1.21881	0.000424211	0.0197022	yes	up	9.26	5.64	5.93	3.22	3.61	2.44	6.94333	3.09	GO:0016021;GO:001602	CC:integral component of membrane;CC:membrane;	------	------	------	------	ENOG41104HZ;ENOG41106UB	S:Function unknown;	KAF2915185.1	hypothetical protein DAI22_09g012100 [Oryza sativa Japonica Group]	------	------	------	------	------
Os02g0648000		Non-protein coding transcript	2.436	1.28475	0.000435606	0.0201653	yes	up	2.14	2.52	2.92	0.7	1.26	1.23	2.52667	1.06333	------	------	------	------	------	------	------	------	------	------	------	------	------	------	------
Os03g0760200	bel	Cytochrome P450 family protein	2.779	1.47444	0.000438193	0.0202236	yes	up	179.62	111.56	122.42	37.27	87.32	27.46	137.867	50.6833	GO:0042343;GO:0098542;GO:0016020;GO:0016021;GO:0004497;GO:0020037;GO:0016709;GO:0016705;GO:0005506;GO:0046872;GO:001649	BP:indole glucosinolate metabolic process;BP:defense response to other organism;CC:membrane;CC:integral component of membrane;MF:monooxygenase activity;MF:heme binding;MF:oxidoreductase activity, acting on paired donors, with incorporation or reduction of molecular oxygen, NA;MF:oxidoreductase activity, acting on paired donors, with incorporation or reduction of molecular oxygen;MF:iron ion bindi…	K00517	CYP81F	------	------	COG2124	Q:Secondary metabolites biosynthesis, transport and catabolism	AAK63920.1	putative cytochrome P450 [Oryza sativa Japonica Group]	sp|W8JMU7|CYQ32_CATRO;	Cytochrome P450 81Q32 OS=Catharanthus roseus OX=4058 GN=CYP81Q32 PE=2 SV=1;	PF00067.24	p450	Cytochrome P450
Os05g0267100		Similar to Transporter-like protein	2.274	1.18543	0.000449246	0.0205615	yes	up	3.45	3.36	2.88	1.09	1.37	1.89	3.23	1.45	------	------	------	------	------	------	------	------	AAT85238.1	unknown protein [Oryza sativa Japonica Group]	------	------	------	------	------
Os09g0483400		Similar to Ubiquitin/ribosomal fusion protein (Fragment)	4.337	2.11679	0.000450189	0.0205715	yes	up	9.92	26.81	4.39	3.58	3.19	2.69	13.7067	3.15333	GO:0019941;GO:0016567;GO:0006412;GO:0005737;GO:0005840;GO:0005634;GO:0031625;GO:0003735;GO:0005509;GO:003138	BP:modification-dependent protein catabolic process;BP:protein ubiquitination;BP:translation;CC:cytoplasm;CC:ribosome;CC:nucleus;MF:ubiquitin protein ligase binding;MF:structural constituent of ribosome;MF:calcium ion binding;MF:protein tag;	K02927	RP-L40e, RPL40, UBA52	map03010;map04120	Ribosome;Ubiquitin mediated proteolysis	COG1552	J:Translation, ribosomal structure and biogenesis	EEC84780.1	hypothetical protein OsI_31820 [Oryza sativa Indica Group]	sp|P0CH27|RL402_TRYCR;	Ubiquitin-60S ribosomal protein L40 OS=Trypanosoma cruzi OX=5693 PE=2 SV=1;	------	------	------
Os01g0829600		Protein of unknown function DUF688 domain containing protein	2.563	1.35802	0.00046586	0.021185	yes	up	2.33	1.74	2.07	0.84	0.84	0.8	2.04667	0.826667	------	------	------	------	------	------	ENOG41107P9	S:Function unknown	XP_015645200.1	uncharacterized protein LOC4327421 [Oryza sativa Japonica Group]	------	------	PF05097.14	DUF688	Protein of unknown function
Os07g0578333		Conserved hypothetical protein	3.277	1.71248	0.000471828	0.0213536	yes	up	22.69	6.17	16.63	4.37	5.75	4.03	15.1633	4.71667	------	------	------	------	------	------	------	------	KAB8106077.1	hypothetical protein EE612_040270, partial [Oryza sativa]	------	------	------	------	------
Os09g0491822	OsCCR32	NAD-dependent epimerase/dehydratase domain containing protein	2.05	1.03557	0.000475826	0.0213978	yes	up	5.88	5.7	5.29	2	3.07	3.5	5.62333	2.85667	GO:0050662;GO:0003824;GO:0016616;GO:001649	MF:coenzyme binding;MF:catalytic activity;MF:oxidoreductase activity, acting on the CH-OH group of donors, NAD or NADP as acceptor;MF:oxidoreductase activity;	------	------	------	------	COG0451	M:Cell wall/membrane/envelope biogenesis	KAB8111122.1	hypothetical protein EE612_048677 [Oryza sativa]	sp|A0A059TC02|CCR1_PETHY;	Cinnamoyl-CoA reductase 1 OS=Petunia hybrida OX=4102 GN=CCR1 PE=1 SV=1;	PF01370.23;PF01073.21;PF07993.14;PF13460.8	Epimerase;3Beta_HSD;NAD_binding_4;NAD_binding_10	NAD dependent epimerase/dehydratase family;3-beta hydroxysteroid dehydrogenase/isomerase family;Male sterility protein;NA
Os06g0108900	BEL1	Similar to H0613A10.3 protein	2.026	1.01851	0.000495408	0.0221379	yes	up	11.81	13.1	16.1	4.23	5.66	10.43	13.67	6.77333	GO:0006355;GO:0006357;GO:0005634;GO:0009506;GO:0005829;GO:0003677;GO:0000978;GO:000098	BP:regulation of transcription, DNA-templated;BP:regulation of transcription from RNA polymerase II promoter;CC:nucleus;CC:plasmodesma;CC:cytosol;MF:DNA binding;MF:RNA polymerase II core promoter proximal region sequence-specific DNA binding;MF:RNA polymerase II transcription factor activity, sequence-specific DNA binding;	------	------	------	------	ENOG410XPMQ	K:Transcription	XP_015641004.1	homeobox protein BEL1 homolog [Oryza sativa Japonica Group]	sp|Q38897|BEL1_ARATH;	Homeobox protein BEL1 homolog OS=Arabidopsis thaliana OX=3702 GN=BEL1 PE=1 SV=2;	PF07526.13;PF05920.13;PF00046.31	POX;Homeobox_KN;Homeodomain	Associated with HOX;Homeobox KN domain;Homeodomain
Os04g0612700	OsCAD7	Similar to Cinnamyl alcohol dehydrogenase (EC 1.1.1.195)	4.781	2.25724	0.000510238	0.0225868	yes	up	34.63	18.01	3.4	3.65	4.68	3.84	18.68	4.05667	GO:0009809;GO:0009699;GO:0016616;GO:0052747;GO:0045551;GO:0008270;GO:0046872;GO:001649	BP:lignin biosynthetic process;BP:phenylpropanoid biosynthetic process;MF:oxidoreductase activity, acting on the CH-OH group of donors, NAD or NADP as acceptor;MF:sinapyl alcohol dehydrogenase activity;MF:cinnamyl-alcohol dehydrogenase activity;MF:zinc ion binding;MF:metal ion binding;MF:oxidoreductase activity;	K00083	CAD	map00940	Phenylpropanoid biosynthesis	COG1064	C:Energy production and conversion	XP_015635610.1	cinnamyl alcohol dehydrogenase 7 [Oryza sativa Japonica Group]	sp|Q0JA75|CADH7_ORYSJ;	Cinnamyl alcohol dehydrogenase 7 OS=Oryza sativa subsp. japonica OX=39947 GN=CAD7 PE=1 SV=1;	PF08240.14;PF00107.28;PF02826.21	ADH_N;ADH_zinc_N;2-Hacid_dh_C	Alcohol dehydrogenase GroES-like domain;Zinc-binding dehydrogenase;D-isomer specific 2-hydroxyacid dehydrogenase, NAD binding domain
Os09g0561500	WAK90	Wall-associated kinase, Rice blast resistanc	2.466	1.30241	0.000533019	0.0235585	yes	up	6.05	3.64	3.72	2.2	1.2	2.22	4.47	1.87333	GO:0006468;GO:0016310;GO:0007166;GO:0016021;GO:0016020;GO:0005886;GO:0016301;GO:0030247;GO:0000166;GO:0004674;GO:0016740;GO:0005509;GO:0004672;GO:000552	BP:protein phosphorylation;BP:phosphorylation;BP:cell surface receptor signaling pathway;CC:integral component of membrane;CC:membrane;CC:plasma membrane;MF:kinase activity;MF:polysaccharide binding;MF:nucleotide binding;MF:protein serine/threonine kinase activity;MF:transferase activity;MF:calcium ion binding;MF:protein kinase activity;MF:ATP binding;	------	------	------	------	COG0515	T:Signal transduction mechanisms	XP_015610845.1	wall-associated receptor kinase 2 [Oryza sativa Japonica Group]	sp|Q9LMP1|WAK2_ARATH;	Wall-associated receptor kinase 2 OS=Arabidopsis thaliana OX=3702 GN=WAK2 PE=1 SV=1;	PF07714.19;PF00069.27;PF13947.8;PF07645.17	PK_Tyr_Ser-Thr;Pkinase;GUB_WAK_bind;EGF_CA	Protein tyrosine and serine/threonine kinase;Protein kinase domain;Wall-associated receptor kinase galacturonan-binding;Calcium-binding EGF domain
Os02g0689900	OsNRT1.5A	TGF-beta receptor, type I/II extracellular region family protein	2.023	1.01646	0.000540835	0.0236715	yes	up	12.97	11.4	16.58	4.49	8.19	8.13	13.65	6.93667	GO:0010167;GO:0055085;GO:0016021;GO:0016020;GO:0005886;GO:0022857;GO:001511	BP:response to nitrate;BP:transmembrane transport;CC:integral component of membrane;CC:membrane;CC:plasma membrane;MF:transmembrane transporter activity;MF:nitrate transmembrane transporter activity;	------	------	------	------	COG3104	E:Amino acid transport and metabolism	XP_015627752.1	protein NRT1/ PTR FAMILY 7.2 [Oryza sativa Japonica Group]	sp|Q9LQL2|PTR14_ARATH;	Protein NRT1/ PTR FAMILY 7.3 OS=Arabidopsis thaliana OX=3702 GN=NPF7.3 PE=1 SV=2;	PF00854.23	PTR2	POT family
Os01g0326300		Haem peroxidase, plant/fungal/bacterial family protein	3.543	1.82488	0.000549863	0.0237835	yes	up	60.06	14.39	44.21	10.84	6.33	17.95	39.5533	11.7067	GO:0098869;GO:0042744;GO:0006979;GO:0005576;GO:0009505;GO:0009506;GO:0020037;GO:0004601;GO:0046872;GO:001649	BP:cellular oxidant detoxification;BP:hydrogen peroxide catabolic process;BP:response to oxidative stress;CC:extracellular region;CC:plant-type cell wall;CC:plasmodesma;MF:heme binding;MF:peroxidase activity;MF:metal ion binding;MF:oxidoreductase activity;	K00430	E1.11.1.7	map00940	Phenylpropanoid biosynthesis	ENOG410XUVZ;ENOG41106HI	G:Carbohydrate transport and metabolism;P:Inorganic ion transport and metabolism	BAS71877.1	Os01g0326300, partial [Oryza sativa Japonica Group]	sp|A5H8G4|PER1_MAIZE;	Peroxidase 1 OS=Zea mays OX=4577 GN=PER1 PE=1 SV=1;	PF00141.25	peroxidase	Peroxidase
Os04g0220400		Hypothetical protein	52.676	5.71906	0.000552447	0.0237898	yes	up	0.16	0.35	0.23	0	0	0	0.246667	0	GO:0016021;GO:0016020;GO:0030247;GO:0004674;GO:0005509;GO:000552	CC:integral component of membrane;CC:membrane;MF:polysaccharide binding;MF:protein serine/threonine kinase activity;MF:calcium ion binding;MF:ATP binding;	------	------	------	------	COG0515	T:Signal transduction mechanisms	BAG86690.1	unnamed protein product [Oryza sativa Japonica Group]	sp|Q9LMN7|WAK5_ARATH;	Wall-associated receptor kinase 5 OS=Arabidopsis thaliana OX=3702 GN=WAK5 PE=2 SV=1;	------	------	------
Os04g0118700		Pentatricopeptide repeat domain containing protein	2.299	1.20092	0.000560751	0.0239617	yes	up	1.79	1.91	1.73	0.49	0.94	0.99	1.81	0.806667	GO:0031425;GO:0009451;GO:0043231;GO:0009507;GO:0008270;GO:0005515;GO:0003723;GO:000372	BP:chloroplast RNA processing;BP:RNA modification;CC:intracellular membrane-bounded organelle;CC:chloroplast;MF:zinc ion binding;MF:protein binding;MF:RNA binding;MF:mRNA binding;	------	------	------	------	ENOG410Z7Z7	S:Function unknown	XP_015634033.1	pentatricopeptide repeat-containing protein At3g57430, chloroplastic [Oryza sativa Japonica Group]	sp|Q7Y211|PP285_ARATH;	Pentatricopeptide repeat-containing protein At3g57430, chloroplastic OS=Arabidopsis thaliana OX=3702 GN=PCMP-H81 PE=2 SV=2;	PF13041.8;PF01535.22;PF14432.8;PF12854.9	PPR_2;PPR;DYW_deaminase;PPR_1	PPR repeat family;PPR repeat;DYW family of nucleic acid deaminases;PPR repeat
Os11g0256000		Hypothetical conserved gene	6.417	2.68198	0.00058178	0.0247112	yes	up	2.5	4.25	3.13	0.96	0.44	0.08	3.29333	0.493333	GO:0050790;GO:0009099;GO:0009097;GO:0009082;GO:0005829;GO:1990610;GO:000398	BP:regulation of catalytic activity;BP:valine biosynthetic process;BP:isoleucine biosynthetic process;BP:branched-chain amino acid biosynthetic process;CC:cytosol;MF:acetolactate synthase regulator activity;MF:acetolactate synthase activity;	K01653	E2.2.1.6S, ilvH, ilvN	map00660;map00290;map00770;map00650	C5-Branched dibasic acid metabolism;Valine, leucine and isoleucine biosynthesis;Pantothenate and CoA biosynthesis;Butanoate metabolism	COG0440;ENOG410Z7Z7	E:Amino acid transport and metabolism;S:Function unknown	KAB8114853.1	hypothetical protein EE612_054525, partial [Oryza sativa]	sp|Q93YZ7|ILVH2_ARATH;	Acetolactate synthase small subunit 2, chloroplastic OS=Arabidopsis thaliana OX=3702 GN=At2g31810 PE=1 SV=1;	PF10369.11	ALS_ss_C	Small subunit of acetolactate synthase
Os03g0592500	LHCB	Similar to Photosystem II type II chlorophyll a/b binding protein (Fragment)	2.026	1.01857	0.000609638	0.025512	yes	up	1240.94	1190.66	1110.39	337.04	661.15	804.92	1180.66	601.037	GO:0018298;GO:0015979;GO:0009768;GO:0009416;GO:0009765;GO:0009535;GO:0009579;GO:0016021;GO:0009536;GO:0009522;GO:0009523;GO:0009941;GO:0010287;GO:0016020;GO:0009507;GO:0016168;GO:004687	BP:protein-chromophore linkage;BP:photosynthesis;BP:photosynthesis, light harvesting in photosystem I;BP:response to light stimulus;BP:photosynthesis, light harvesting;CC:chloroplast thylakoid membrane;CC:thylakoid;CC:integral component of membrane;CC:plastid;CC:photosystem I;CC:photosystem II;CC:chloroplast envelope;CC:plastoglobule;CC:membrane;CC:chloroplast;MF:chlorophyll binding;MF:metal ion …	K08913	LHCB2	map00196	Photosynthesis - antenna proteins	ENOG410ZHBU	J:Translation, ribosomal structure and biogenesis	XP_015632068.1	chlorophyll a-b binding protein, chloroplastic [Oryza sativa Japonica Group]	sp|A2XJ35|CB23_ORYSI;	Chlorophyll a-b binding protein, chloroplastic OS=Oryza sativa subsp. indica OX=39946 GN=OsI_012078 PE=2 SV=1;	PF00504.23	Chloroa_b-bind	Chlorophyll A-B binding protein
Os07g0575900		Protein of unknown function DUF946, plant family protein	2.037	1.02631	0.000638598	0.0264701	yes	up	11.18	5.93	8.27	4.92	3.96	4.03	8.46	4.30333	------	------	------	------	------	------	ENOG4111KEM	S:Function unknown	BAC83058.1	unknown protein [Oryza sativa Japonica Group]	------	------	PF06101.13	Vps62	Vacuolar protein sorting-associated protein 62
Os02g0205500		Similar to Fatty acid elongase 1	2.392	1.25849	0.000641734	0.0265416	yes	up	120.06	49.54	112.45	52.64	37.9	31.77	94.0167	40.77	GO:0006633;GO:0016021;GO:0016020;GO:0016740;GO:0016746;GO:001674	BP:fatty acid biosynthetic process;CC:integral component of membrane;CC:membrane;MF:transferase activity;MF:transferase activity, transferring acyl groups;MF:transferase activity, transferring acyl groups other than amino-acyl groups;	K15397	KCS	map04626;map00062	Plant-pathogen interaction;Fatty acid elongation	ENOG410Y5VH	I:Lipid transport and metabolism	XP_015626909.1	3-ketoacyl-CoA synthase 11 isoform X1 [Oryza sativa Japonica Group]	sp|O48780|KCS11_ARATH;	3-ketoacyl-CoA synthase 11 OS=Arabidopsis thaliana OX=3702 GN=KCS11 PE=1 SV=1;	PF08392.14;PF08541.12;PF02797.17;PF08545.12;PF00195.21	FAE1_CUT1_RppA;ACP_syn_III_C;Chal_sti_synt_C;ACP_syn_III;Chal_sti_synt_N	FAE1/Type III polyketide synthase-like protein;3-Oxoacyl-[acyl-carrier-protein;Chalcone and stilbene synthases, C-terminal domain;3-Oxoacyl-[acyl-carrier-protein;Chalcone and stilbene synthases, N-terminal domain
Os06g0714366		Hypothetical protein	2.322	1.21547	0.000652293	0.0268776	yes	up	7.37	10.04	6.3	3.53	4.37	2.54	7.90333	3.48	GO:000973	BP:response to auxin;	K14488	SAUR	map04075	Plant hormone signal transduction	ENOG410YXA2	S:Function unknown	EEE66355.1	hypothetical protein OsJ_22649 [Oryza sativa Japonica Group]	sp|Q9ZUZ3|SAU32_ARATH;	Auxin-responsive protein SAUR32 OS=Arabidopsis thaliana OX=3702 GN=SAUR32 PE=2 SV=1;	------	------	------
Os01g0369800		Hypothetical protein	4.132	2.04683	0.000710841	0.028647	yes	up	9.78	7.12	11.99	0.83	3.9	2.52	9.63	2.41667	GO:0006749;GO:0005737;GO:0004364;GO:004329	BP:glutathione metabolic process;CC:cytoplasm;MF:glutathione transferase activity;MF:glutathione binding;	K00799	GST, gst	map00480	Glutathione metabolism	COG0625;ENOG41117ZS	O:Posttranslational modification, protein turnover, chaperones;	EAY74067.1	hypothetical protein OsI_01955 [Oryza sativa Indica Group]	sp|O65857|GSTF1_ORYSJ;	Probable glutathione S-transferase GSTF1 OS=Oryza sativa subsp. japonica OX=39947 GN=GSTF1 PE=1 SV=2;	------	------	------
Os10g0346300	OsLAC17	Cupredoxin domain containing protein	3.333	1.73669	0.000744249	0.0297815	yes	up	7.85	4.7	3.47	0.98	1.08	2.91	5.34	1.65667	GO:0046274;GO:0016021;GO:0048046;GO:0005576;GO:0016722;GO:0005507;GO:0052716;GO:0046872;GO:001649	BP:lignin catabolic process;CC:integral component of membrane;CC:apoplast;CC:extracellular region;MF:oxidoreductase activity, oxidizing metal ions;MF:copper ion binding;MF:hydroquinon;MF:metal ion binding;MF:oxidoreductase activity;	K05909	E1.10.3.2	------	------	COG2132	Q:Secondary metabolites biosynthesis, transport and catabolism	XP_015613446.1	laccase-15 [Oryza sativa Japonica Group]	sp|Q339K6|LAC15_ORYSJ;	Laccase-15 OS=Oryza sativa subsp. japonica OX=39947 GN=LAC15 PE=2 SV=1;	PF07732.17;PF07731.16;PF00394.24	Cu-oxidase_3;Cu-oxidase_2;Cu-oxidase	Multicopper oxidase;Multicopper oxidase;Multicopper oxidase
Os04g0365100	OsWAK37	Similar to OSIGBa0135K14.8 protein	3.254	1.702	0.000781358	0.030874	yes	up	4.81	1.44	2.62	0.69	1.11	1.04	2.95667	0.946667	GO:0006468;GO:0007166;GO:0016021;GO:0005886;GO:0030247;GO:0004674;GO:0005509;GO:0004672;GO:000552	BP:protein phosphorylation;BP:cell surface receptor signaling pathway;CC:integral component of membrane;CC:plasma membrane;MF:polysaccharide binding;MF:protein serine/threonine kinase activity;MF:calcium ion binding;MF:protein kinase activity;MF:ATP binding;	------	------	------	------	COG0515	T:Signal transduction mechanisms	BAS88784.1	Os04g0365100, partial [Oryza sativa Japonica Group]	sp|Q9LMP1|WAK2_ARATH;	Wall-associated receptor kinase 2 OS=Arabidopsis thaliana OX=3702 GN=WAK2 PE=1 SV=1;	PF00069.27;PF07714.19;PF13947.8;PF07645.17;PF12662.9	Pkinase;PK_Tyr_Ser-Thr;GUB_WAK_bind;EGF_CA;cEGF	Protein kinase domain;Protein tyrosine and serine/threonine kinase;Wall-associated receptor kinase galacturonan-binding;Calcium-binding EGF domain;Complement Clr-like EGF-like
Os11g0145200	OsUGT75E1	UDP-glucuronosyl/UDP-glucosyltransferase family protein	2.491	1.31662	0.000796814	0.0311803	yes	up	10.15	7.85	9.81	5.02	1.92	4.53	9.27	3.82333	GO:0043231;GO:0080043;GO:0016740;GO:0080044;GO:0008194;GO:001675	CC:intracellular membrane-bounded organelle;MF:quercetin 3-O-glucosyltransferase activity;MF:transferase activity;MF:quercetin 7-O-glucosyltransferase activity;MF:UDP-glycosyltransferase activity;MF:transferase activity, transferring glycosyl groups;	------	------	------	------	COG1819	S:Function unknown	XP_015616800.1	cyanidin 3-O-rutinoside 5-O-glucosyltransferase [Oryza sativa Japonica Group]	sp|K4CWS6|U75C1_SOLLC;	UDP-glycosyltransferase 75C1 OS=Solanum lycopersicum OX=4081 GN=UGT75C1 PE=1 SV=1;	PF00201.20	UDPGT	UDP-glucoronosyl and UDP-glucosyl transferase
Os08g0480050		Hypothetical protein	2.862	1.5168	0.000807038	0.0314921	yes	up	2.12	1.77	2.52	0.74	0.48	1.09	2.13667	0.77	GO:0016020;GO:0016021;GO:0022857;GO:0015297;GO:004291	CC:membrane;CC:integral component of membrane;MF:transmembrane transporter activity;MF:antiporter activity;MF:xenobiotic transporter activity;	K03327	TC.MATE, SLC47A, norM, mdtK, dinF	------	------	COG0534	V:Defense mechanisms	XP_015649855.1	protein DETOXIFICATION 27 [Oryza sativa Japonica Group]	sp|Q9FKQ1|DTX27_ARATH;	Protein DETOXIFICATION 27 OS=Arabidopsis thaliana OX=3702 GN=DTX27 PE=2 SV=1;	------	------	------
Os06g0230000		Hypothetical conserved gene	50.787	5.66638	0.000808116	0.0314921	yes	up	0.42	0.66	0.24	0	0	0	0.44	0	------	------	------	------	------	------	------	------	BAH93402.1	Os06g0230000 [Oryza sativa Japonica Group]	------	------	------	------	------
Os08g0356700		Protein of unknown function DUF247, plant family protein	2.937	1.55415	0.000824152	0.0319477	yes	up	4.76	4.16	6.59	2.23	2.48	0.73	5.17	1.81333	GO:0016021;GO:001602	CC:integral component of membrane;CC:membrane;	------	------	------	------	ENOG411050Z	S:Function unknown	XP_015648713.1	uncharacterized protein LOC4345360 [Oryza sativa Japonica Group]	------	------	PF03140.17	DUF247	Plant protein of unknown function
Os09g0572600	YK12	Similar to Receptor protein kinase-like protein	2.104	1.07282	0.000856299	0.0328279	yes	up	2.22	2.42	3.12	1.25	1.47	1.08	2.58667	1.26667	GO:0006468;GO:0016310;GO:0005886;GO:0016301;GO:0004672;GO:0004675;GO:0004674;GO:000552	BP:protein phosphorylation;BP:phosphorylation;CC:plasma membrane;MF:kinase activity;MF:protein kinase activity;MF:transmembrane receptor protein serine/threonine kinase activity;MF:protein serine/threonine kinase activity;MF:ATP binding;	------	------	------	------	COG0515	T:Signal transduction mechanisms	XP_015651502.1	probable serine/threonine-protein kinase PBL23 [Oryza sativa Japonica Group]	sp|F4JEQ2|PBL23_ARATH;	Probable serine/threonine-protein kinase PBL23 OS=Arabidopsis thaliana OX=3702 GN=PBL23 PE=2 SV=1;	PF07714.19;PF00069.27	PK_Tyr_Ser-Thr;Pkinase	Protein tyrosine and serine/threonine kinase;Protein kinase domain
Os01g0723600		Ribose-phosphate pyrophosphokinase 3 (EC 2.7.6.1) (Phosphoribosyl pyrophosphate synthetase 3)	2.08	1.05681	0.000879487	0.0333112	yes	up	54.3	26.18	39.3	21.25	15.67	22.67	39.9267	19.8633	GO:0016310;GO:0009165;GO:0009116;GO:0006015;GO:0006164;GO:0005737;GO:0009536;GO:0002189;GO:0009507;GO:0004749;GO:0000287;GO:0016301;GO:0000166;GO:0016740;GO:0046872;GO:000552	BP:phosphorylation;BP:nucleotide biosynthetic process;BP:nucleoside metabolic process;BP:5-phosphoribose 1-diphosphate biosynthetic process;BP:purine nucleotide biosynthetic process;CC:cytoplasm;CC:plastid;CC:ribose phosphate diphosphokinase complex;CC:chloroplast;MF:ribose phosphate diphosphokinase activity;MF:magnesium ion binding;MF:kinase activity;MF:nucleotide binding;MF:transferase activity…	------	------	------	------	COG0462	F:Nucleotide transport and metabolism	XP_015614225.1	ribose-phosphate pyrophosphokinase 3, chloroplastic [Oryza sativa Japonica Group]	sp|Q8S2E5|KPRS3_ORYSJ;	Ribose-phosphate pyrophosphokinase 3, chloroplastic OS=Oryza sativa subsp. japonica OX=39947 GN=Os01g0723600 PE=2 SV=1;	PF00156.29;PF13793.8;PF14572.8	Pribosyltran;Pribosyltran_N;Pribosyl_synth	Phosphoribosyl transferase domain;N-terminal domain of ribose phosphate pyrophosphokinase;Phosphoribosyl synthetase-associated domain
gene-atp1		-	3.331	1.73581	0.000882781	0.0333468	yes	up	1.21	1.49	0.9	0.44	0.28	0.39	1.2	0.37	GO:0015986;GO:1902600;GO:0046034;GO:0045261;GO:0005739;GO:0005743;GO:0005886;GO:0046933;GO:0032559;GO:0043531;GO:000552	BP:ATP synthesis coupled proton transport;BP:hydrogen ion transmembrane transport;BP:ATP metabolic process;CC:proton-transporting ATP synthase complex, catalytic core;CC:mitochondrion;CC:mitochondrial inner membrane;CC:plasma membrane;MF:proton-transporting ATP synthase activity, rotational mechanism;MF:adenyl ribonucleotide binding;MF:ADP binding;MF:ATP binding;	K02132	ATPeF1A, ATP5A1, ATP1	map00190	Oxidative phosphorylation	COG0056	C:Energy production and conversion	YP_003433863.1	ATP synthase F0 subunit 1 [Oryza rufipogon]	sp|P0C520|ATPAM_ORYSA;	ATP synthase subunit alpha, mitochondrial OS=Oryza sativa OX=4530 GN=ATPA PE=3 SV=1;	PF00006.27;PF00306.29;PF02874.25	ATP-synt_ab;ATP-synt_ab_C;ATP-synt_ab_N	ATP synthase alpha/beta family, nucleotide-binding domain;ATP synthase alpha/beta chain, C terminal domain;ATP synthase alpha/beta family, beta-barrel domain
Os06g0141100		Monosaccharide transporter	3.399	1.76524	0.000909507	0.0341288	yes	up	6.4	2.3	2.35	1	0.97	1.43	3.68333	1.13333	GO:0008643;GO:0015749;GO:0055085;GO:0005887;GO:0016021;GO:0016020;GO:0005351;GO:0015293;GO:0022857;GO:001514	BP:carbohydrate transport;BP:monosaccharide transport;BP:transmembrane transport;CC:integral component of plasma membrane;CC:integral component of membrane;CC:membrane;MF:suga;MF:symporter activity;MF:transmembrane transporter activity;MF:monosaccharide transmembrane transporter activity;	K24193	STP	------	------	ENOG410XNQK	G:Carbohydrate transport and metabolism	XP_015642017.1	hexose carrier protein HEX6 [Oryza sativa Japonica Group]	sp|Q07423|HEX6_RICCO;	Hexose carrier protein HEX6 OS=Ricinus communis OX=3988 GN=HEX6 PE=2 SV=1;	PF00083.26;PF07690.18	Sugar_tr;MFS_1	Sugar;Major Facilitator Superfamily
Os08g0126700	OsC3H54	Nucleotide-binding, alpha-beta plait domain containing protein	2.523	1.33539	0.0009699	0.0358557	yes	up	1.31	0.93	0.9	0.39	0.46	0.45	1.04667	0.433333	GO:0046872;GO:0003723;GO:0003676;GO:000367	MF:metal ion binding;MF:RNA binding;MF:nucleic acid binding;MF:DNA binding;	------	------	------	------	ENOG410YDMG	S:Function unknown	BAT03664.1	Os08g0126700, partial [Oryza sativa Japonica Group]	sp|Q6ZK57|C3H54_ORYSJ;	Zinc finger CCCH domain-containing protein 54 OS=Oryza sativa subsp. japonica OX=39947 GN=Os08g0126700 PE=2 SV=2;	PF12872.9;PF00076.24;PF16131.7;PF00642.26;PF18345.3	OST-HTH;RRM_1;Torus;zf-CCCH;zf_CCCH_4	OST-HTH/LOTUS domain;RNA recognition motif.;Torus domain;Zinc finger C-x8-C-x5-C-x3-H type;Zinc finger domain
Os01g0150900		Conserved hypothetical protein	3.125	1.64408	0.000977333	0.0360035	yes	up	9.73	9.63	10.5	0.79	3.67	4.59	9.95333	3.01667	GO:0006633;GO:0016021;GO:0005789;GO:0102158;GO:0102343;GO:0102344;GO:010234	BP:fatty acid biosynthetic process;CC:integral component of membrane;CC:endoplasmic reticulum membrane;MF:very-long-chain 3-hydroxyacyl-CoA dehydratase activity;MF:3-hydroxy-arachidoyl-CoA dehydratase activity;MF:3-hydroxy-behenoyl-CoA dehydratase activity;MF:3-hydroxy-lignoceroyl-CoA dehydratase activity;	K10703	HACD, PHS1, PAS2	map01040;map00062	Biosynthesis of unsaturated fatty acids;Fatty acid elongation	COG5198	S:Function unknown	BAS70420.1	Os01g0150900, partial [Oryza sativa Japonica Group]	------	------	------	------	------
Os01g0176100		UDP-glucuronosyl/UDP-glucosyltransferase family protein	2.183	1.12643	0.000979077	0.0360035	yes	up	2.81	2.73	2.31	1.02	1.59	1.08	2.61667	1.23	GO:0043231;GO:0080043;GO:0016740;GO:0080044;GO:0008194;GO:001675	CC:intracellular membrane-bounded organelle;MF:quercetin 3-O-glucosyltransferase activity;MF:transferase activity;MF:quercetin 7-O-glucosyltransferase activity;MF:UDP-glycosyltransferase activity;MF:transferase activity, transferring glycosyl groups;	K22771	UGT73C6	map00944	Flavone and flavonol biosynthesis	COG1819	S:Function unknown	XP_015613308.1	UDP-glycosyltransferase 73C6 [Oryza sativa Japonica Group]	sp|Q9ZQ95|U73C6_ARATH;	UDP-glycosyltransferase 73C6 OS=Arabidopsis thaliana OX=3702 GN=UGT73C6 PE=2 SV=1;	PF00201.20	UDPGT	UDP-glucoronosyl and UDP-glucosyl transferase
Os01g0860601		Similar to Ferredoxin, root R-B1	2.89	1.53106	0.0010131	0.0366567	yes	up	3.33	2.12	2.89	0.84	1.18	0.93	2.78	0.983333	GO:0022900;GO:0009536;GO:0009507;GO:0051536;GO:0051537;GO:0009055;GO:004687	BP:electron transport chain;CC:plastid;CC:chloroplast;MF:iron-sulfur cluster binding;MF:2 iron, 2 sulfur cluster binding;MF:electron carrier activity;MF:metal ion binding;	K02639	petF	map00195	Photosynthesis	COG0633	C:Energy production and conversion	XP_015618660.1	ferredoxin, root R-B1 [Oryza sativa Japonica Group]	sp|P94044|FER6_MAIZE;	Ferredoxin-6, chloroplastic OS=Zea mays OX=4577 GN=FDX6 PE=2 SV=1;	PF00111.29	Fer2	2Fe-2S iron-sulfur cluster binding domain
Os01g0280500		Similar to Eukaryotic translation initiation factor 6 (eIF-6) (B4 integrin interactor) (CAB) (p27(BBP)) (B(2)GCN homolog)	3.449	1.78618	0.00104609	0.0375624	yes	up	6.33	4.73	1.79	1.6	1.03	1.24	4.28333	1.29	GO:0042273;GO:0007229;GO:0000054;GO:0006412;GO:0000460;GO:0042254;GO:1902626;GO:0000470;GO:0042256;GO:0006413;GO:0005737;GO:0005730;GO:0005634;GO:0030687;GO:0005829;GO:0043022;GO:0043023;GO:000374	BP:ribosomal large subunit biogenesis;BP:integrin-mediated signaling pathway;BP:ribosomal subunit export from nucleus;BP:translation;BP:maturation of 5.8S rRNA;BP:ribosome biogenesis;BP:assembly of large subunit precursor of preribosome;BP:maturation of LSU-rRNA;BP:mature ribosome assembly;BP:translational initiation;CC:cytoplasm;CC:nucleolus;CC:nucleus;CC:preribosome, large subunit precursor;CC:…	K03264	EIF6	map03008	Ribosome biogenesis in eukaryotes	COG1976	J:Translation, ribosomal structure and biogenesis	XP_015635348.1	eukaryotic translation initiation factor 6-2 isoform X2 [Oryza sativa Japonica Group]	sp|Q9M060|IF62_ARATH;	Eukaryotic translation initiation factor 6-2 OS=Arabidopsis thaliana OX=3702 GN=EIF6-2 PE=2 SV=1;	PF01912.20	eIF-6	eIF-6 family
Os04g0301500	OsbHLH006	Helix-loop-helix DNA-binding domain containing protein	3.642	1.86477	0.00110454	0.0390521	yes	up	81.57	18.94	54.17	20.59	13.09	7.11	51.56	13.5967	GO:0009867;GO:0055062;GO:0006355;GO:0080040;GO:0048831;GO:0005737;GO:0016021;GO:0005634;GO:0003700;GO:0000976;GO:0005515;GO:0003677;GO:0046983;GO:004280	BP:jasmonic acid mediated signaling pathway;BP:phosphate ion homeostasis;BP:regulation of transcription, DNA-templated;BP:positive regulation of cellular response to phosphate starvation;BP:regulation of shoot system development;CC:cytoplasm;CC:integral component of membrane;CC:nucleus;MF:transcription factor activity, sequence-specific DNA binding;MF:transcription regulatory region sequence-spec…	------	------	------	------	ENOG410YDYS	K:Transcription	KAB8095177.1	hypothetical protein EE612_022967 [Oryza sativa]	sp|Q0JEB7|BH006_ORYSJ;	Transcription factor BHLH6 OS=Oryza sativa subsp. japonica OX=39947 GN=BHLH6 PE=1 SV=1;	PF00010.28	HLH	Helix-loop-helix DNA-binding domain
Os05g0514350		Non-protein coding transcript	10.298	3.36434	0.0011252	0.0395021	yes	up	6.43	3.76	5.4	0.13	0.72	1.11	5.19667	0.653333	------	------	------	------	------	------	------	------	------	------	------	------	------	------	------
Os01g0793300		Di-copper centre-containing domain containing protein	4.992	2.31956	0.00117724	0.0407729	yes	up	6.42	9.51	6.12	0.38	0.54	3.47	7.35	1.46333	GO:0046148;GO:0046872;GO:0004097;GO:001649	BP:pigment biosynthetic process;MF:metal ion binding;MF:catechol oxidase activity;MF:oxidoreductase activity;	K00422	E1.10.3.1	map00950;map00350	Isoquinoline alkaloid biosynthesis;Tyrosine metabolism	ENOG410Z0IN	S:Function unknown	KAB8083854.1	hypothetical protein EE612_006234 [Oryza sativa]	sp|O81103|PPO_PRUAR;	Polyphenol oxidase latent form, chloroplastic OS=Prunus armeniaca OX=36596 GN=PPO PE=1 SV=1;	PF00264.22	Tyrosinase	Common central domain of tyrosinase
Os02g0185350		Hypothetical protein	7.991	2.99836	0.00120778	0.041725	yes	up	0.8	0.76	1.51	0.27	0.13	0	1.02333	0.133333	GO:0016021;GO:0004497;GO:0005506;GO:0016705;GO:002003	CC:integral component of membrane;MF:monooxygenase activity;MF:iron ion binding;MF:oxidoreductase activity, acting on paired donors, with incorporation or reduction of molecular oxygen;MF:heme binding;	------	------	------	------	COG2124	Q:Secondary metabolites biosynthesis, transport and catabolism	XP_015623325.1	ent-isokaurene C2/C3-hydroxylase-like [Oryza sativa Japonica Group]	sp|A0A0N9HT29|C71BE_SINHE;	Desmethyl-deoxy-podophyllotoxin synthase OS=Sinopodophyllum hexandrum OX=93608 GN=CYP71BE54 PE=1 SV=1;	------	------	------
Os09g0120033		Hypothetical protein	2.406	1.26671	0.00120914	0.041725	yes	up	3.92	3.04	2.77	1.53	0.87	1.64	3.24333	1.34667	------	------	------	------	------	------	------	------	BAH94442.1	Os09g0120033 [Oryza sativa Japonica Group]	------	------	------	------	------
Os05g0161500		RelA/SpoT domain containing protein	3.001	1.58552	0.00122683	0.0422326	yes	up	9.01	12.77	38.06	6.46	5.51	7.46	19.9467	6.47667	GO:0015969;GO:0016310;GO:0009536;GO:0009507;GO:0008728;GO:0016301;GO:0000166;GO:0016740;GO:0005509;GO:0005525;GO:000552	BP:guanosine tetraphosphate metabolic process;BP:phosphorylation;CC:plastid;CC:chloroplast;MF:GTP diphosphokinase activity;MF:kinase activity;MF:nucleotide binding;MF:transferase activity;MF:calcium ion binding;MF:GTP binding;MF:ATP binding;	K00951	relA	map00230	Purine metabolism	COG0317;COG0317	K:Transcription;T:Signal transduction mechanisms	XP_015637728.1	probable GTP diphosphokinase CRSH2, chloroplastic [Oryza sativa Japonica Group]	sp|Q6ATB2|CRSH2_ORYSJ;	Probable GTP diphosphokinase CRSH2, chloroplastic OS=Oryza sativa subsp. japonica OX=39947 GN=CRSH2 PE=2 SV=1;	PF04607.19;PF13328.8;PF13202.8;PF00036.34;PF13405.8;PF13499.8	RelA_SpoT;HD_4;EF-hand_5;EF-hand_1;EF-hand_6;EF-hand_7	Region found in RelA / SpoT proteins;HD domain;EF hand;EF hand;EF-hand domain;EF-hand domain pair
Os10g0108700	OsAT15	Transferase family protein	3.108	1.63615	0.00123971	0.0425208	yes	up	18.25	22.75	32.73	2.77	7.96	13.72	24.5767	8.15	GO:0016747;GO:001641	MF:transferase activity, transferring acyl groups other than amino-acyl groups;MF:N-acyltransferase activity;	------	------	------	------	------	------	XP_015613915.1	acyl transferase 15 [Oryza sativa Japonica Group]	sp|Q7XHC4|AT15_ORYSJ;	Acyl transferase 15 OS=Oryza sativa subsp. japonica OX=39947 GN=AT15 PE=2 SV=1;	PF02458.17	Transferase	Transferase family
Os05g0253200		Conserved hypothetical protein	3.405	1.76752	0.00125428	0.0427616	yes	up	1.78	0.73	0.77	0.31	0.22	0.47	1.09333	0.333333	GO:0016021;GO:0004674;GO:000552	CC:integral component of membrane;MF:protein serine/threonine kinase activity;MF:ATP binding;	------	------	------	------	COG4886;ENOG410XSG4	S:Function unknown;T:Signal transduction mechanisms	AAU10685.1	putative receptor-like serine/threonine kinase [Oryza sativa Japonica Group]	sp|C0LGH3|Y5614_ARATH;	Probable LRR receptor-like serine/threonine-protein kinase At1g56140 OS=Arabidopsis thaliana OX=3702 GN=At1g56140 PE=2 SV=2;	------	------	------
Os01g0858200		Similar to ESP3 (ENHANCED SILENCING PHENOTYPE 3); ATP binding / ATP-dependent RNA helicase/ ATP-dependent helicase/ helicase/ nucleic acid binding	2.38	1.25089	0.00127661	0.0432111	yes	up	5.79	9	11.61	2.12	5.17	4.24	8.8	3.84333	GO:0016787;GO:0004386;GO:0003724;GO:0003723;GO:0003676;GO:000552	MF:hydrolase activity;MF:helicase activity;MF:RNA helicase activity;MF:RNA binding;MF:nucleic acid binding;MF:ATP binding;	K12813	DHX16	map03040	Spliceosome	COG1643	L:Replication, recombination and repair	KAB8084382.1	hypothetical protein EE612_006935, partial [Oryza sativa]	sp|Q8VY00|ESP3_ARATH;	Pre-mRNA-splicing factor ATP-dependent RNA helicase DEAH1 OS=Arabidopsis thaliana OX=3702 GN=ESP3 PE=1 SV=1;	------	------	------
Os11g0687200		Hypothetical conserved gene	3.678	1.8791	0.00130699	0.0438204	yes	up	25.27	21.52	16.54	1.15	9.86	7.11	21.11	6.04	GO:001602	CC:integral component of membrane;	------	------	------	------	ENOG411051V	S:Function unknown	XP_015616047.1	uncharacterized protein LOC4351147 [Oryza sativa Japonica Group]	sp|Q9LTA6|WAV3_ARATH;	E3 ubiquitin-protein ligase WAV3 OS=Arabidopsis thaliana OX=3702 GN=WAV3 PE=1 SV=1;	PF13768.8	VWA_3	von Willebrand factor type A domain
Os10g0320100	OsF3'H	Similar to Flavonoid 3'-monooxygenase (EC 1.14.13.21) (Flavonoid 3'-hydroxylase) (Cytochrome P450 75B2)	2.061	1.04323	0.00131264	0.0439007	yes	up	11.4	6.33	13	5.29	5.76	4.4	10.2433	5.15	GO:0009813;GO:0016020;GO:0016021;GO:0004497;GO:0020037;GO:0016709;GO:0016705;GO:0016711;GO:000550	BP:flavonoid biosynthetic process;CC:membrane;CC:integral component of membrane;MF:monooxygenase activity;MF:heme binding;MF:oxidoreductase activity, acting on paired donors, with incorporation or reduction of molecular oxygen, NA;MF:oxidoreductase activity, acting on paired donors, with incorporation or reduction of molecular oxygen;MF:flavonoid 3'-monooxygenase activity;MF:iron ion binding;	K05280	CYP75B1	map00941;map00944	Flavonoid biosynthesis;Flavone and flavonol biosynthesis	COG2124	Q:Secondary metabolites biosynthesis, transport and catabolism	XP_015613041.1	flavonoid 3'-monooxygenase CYP75B3-like [Oryza sativa Japonica Group]	sp|Q7G602|C75B3_ORYSJ;	Flavonoid 3'-monooxygenase CYP75B3 OS=Oryza sativa subsp. japonica OX=39947 GN=CYP75B3 PE=2 SV=1;	PF00067.24	p450	Cytochrome P450
Os06g0174700		Hypothetical protein	4.514	2.17448	0.00131403	0.0439007	yes	up	1.92	2.24	0.94	0.1	0.44	0.61	1.7	0.383333	------	------	------	------	------	------	ENOG410Z411	S:Function unknown	EEE65194.1	hypothetical protein OsJ_20312 [Oryza sativa Japonica Group]	------	------	------	------	------
Os08g0434566		Hypothetical gene	2.137	1.09585	0.00131733	0.0439063	yes	up	0.75	0.63	0.59	0.26	0.32	0.36	0.656667	0.313333	GO:0071555;GO:0005794;GO:0016021;GO:0000139;GO:0047259;GO:0051753;GO:001675	BP:cell wall organization;CC:Golgi apparatus;CC:integral component of membrane;CC:Golgi membrane;MF:glucomannan 4-beta-mannosyltransferase activity;MF:mannan synthase activity;MF:transferase activity, transferring glycosyl groups;	K13680	CSLA	------	------	COG1215	M:Cell wall/membrane/envelope biogenesis	EEC83623.1	hypothetical protein OsI_29346 [Oryza sativa Indica Group]	sp|Q6YWK8|CSLAB_ORYSJ;	Probable glucomannan 4-beta-mannosyltransferase 11 OS=Oryza sativa subsp. japonica OX=39947 GN=CSLA11 PE=2 SV=1;	------	------	------
Os01g0609200	OsABCG35	Similar to Pleiotropic drug resistance protein 3	2.816	1.49348	0.00132012	0.0439063	yes	up	18.21	7.42	9.37	5.45	2.01	5.5	11.6667	4.32	GO:0055085;GO:0016021;GO:0016020;GO:0005886;GO:0042626;GO:0140359;GO:0000166;GO:000552	BP:transmembrane transport;CC:integral component of membrane;CC:membrane;CC:plasma membrane;MF:ATPase activity, coupled to transmembrane movement of substances;MF:ABC-type transmembrane transporter activity;MF:nucleotide binding;MF:ATP binding;	------	------	------	------	COG0842	V:Defense mechanisms	XP_015638596.1	ABC transporter G family member 35 [Oryza sativa Japonica Group]	sp|Q8GU92|AB35G_ORYSJ;	ABC transporter G family member 35 OS=Oryza sativa subsp. japonica OX=39947 GN=ABCG35 PE=3 SV=1;	PF01061.26;PF00005.29;PF08370.13;PF19055.2;PF14510.8;PF13191.8	ABC2_membrane;ABC_tran;PDR_assoc;ABC2_membrane_7;ABC_trans_N;AAA_16	ABC-2 type transporter;ABC transporter;Plant PDR ABC transporter associated;ABC-2 type transporter;ABC-transporter N-terminal;AAA ATPase domain
Os06g0125700		Hypothetical protein	2.638	1.39935	0.00135903	0.0444603	yes	up	2.87	1.55	2.75	1.04	0.89	0.9	2.39	0.943333	GO:0046621;GO:0031624;GO:0016874;GO:0004842;GO:000827	BP:negative regulation of organ growth;MF:ubiquitin conjugating enzyme binding;MF:ligase activity;MF:ubiquitin-protein transferase activity;MF:zinc ion binding;	K19045	BB	------	------	ENOG41121N2	O:Posttranslational modification, protein turnover, chaperones	KAB8100990.1	hypothetical protein EE612_031655 [Oryza sativa]	------	------	------	------	------
Os08g0518900	C10122	Chitinase (EC 3.2.1.14)	4.686	2.22829	0.00136234	0.0445171	yes	up	3.65	4.44	1.1	1.06	0.7	0.24	3.06333	0.666667	GO:0005975;GO:0050832;GO:0008152;GO:0045493;GO:0016021;GO:0005576;GO:0016787;GO:0016798;GO:0004568;GO:000485	BP:carbohydrate metabolic process;BP:defense response to fungus;BP:metabolic process;BP:xylan catabolic process;CC:integral component of membrane;CC:extracellular region;MF:hydrolase activity;MF:hydrolase activity, acting on glycosyl bonds;MF:chitinase activity;MF:enzyme inhibitor activity;	K01183	E3.2.1.14	map00520	Amino sugar and nucleotide sugar metabolism	ENOG4111GPA	G:Carbohydrate transport and metabolism	XP_015648170.1	xylanase inhibitor protein 1-like [Oryza sativa Japonica Group]	sp|Q7GCM7|XIP1_ORYSJ;	Xylanase inhibitor protein 1 OS=Oryza sativa subsp. japonica OX=39947 GN=RIXI PE=1 SV=1;	PF00704.30	Glyco_hydro_18	Glycosyl hydrolases family 18
Os02g0807900	OsWAK21	Conserved hypothetical protein	2.466	1.30231	0.00142401	0.0458449	yes	up	32.46	13.61	36.01	16.07	10.12	8.29	27.36	11.4933	GO:0006468;GO:0007166;GO:0016021;GO:0005886;GO:0030247;GO:0004674;GO:0005509;GO:000552	BP:protein phosphorylation;BP:cell surface receptor signaling pathway;CC:integral component of membrane;CC:plasma membrane;MF:polysaccharide binding;MF:protein serine/threonine kinase activity;MF:calcium ion binding;MF:ATP binding;	------	------	------	------	ENOG410YDJR;COG0515	T:Signal transduction mechanisms;	BAF10371.1	Os02g0807900 [Oryza sativa Japonica Group]	sp|Q9LMN8|WAK3_ARATH;	Wall-associated receptor kinase 3 OS=Arabidopsis thaliana OX=3702 GN=WAK3 PE=2 SV=2;	PF13947.8	GUB_WAK_bind	Wall-associated receptor kinase galacturonan-binding
Os03g0182800	OsEBP-89	Similar to Ethylene responsive element binding factor	2.012	1.00862	0.00145498	0.0466831	yes	up	53.55	44.58	23.55	19.54	18.37	23.67	40.56	20.5267	GO:0006355;GO:0009873;GO:0005634;GO:0003700;GO:000367	BP:regulation of transcription, DNA-templated;BP:ethylene-activated signaling pathway;CC:nucleus;MF:transcription factor activity, sequence-specific DNA binding;MF:DNA binding;	K09286	EREBP	------	------	ENOG411048C	S:Function unknown	XP_015632275.1	ethylene-responsive transcription factor RAP2-12 [Oryza sativa Japonica Group]	sp|Q8H0T5|ERF73_ARATH;	Ethylene-responsive transcription factor ERF073 OS=Arabidopsis thaliana OX=3702 GN=ERF073 PE=1 SV=2;	PF00847.22	AP2	AP2 domain
Os06g0316800		Similar to Glycine-rich protein (Fragment)	3.162	1.66095	0.00149826	0.0474222	yes	up	67.84	25.08	44.39	6.82	12.97	25.7	45.77	15.1633	------	------	------	------	------	------	ENOG4111CRP	S:Function unknown	XP_015641632.1	glycine-rich RNA-binding protein 2 [Oryza sativa Japonica Group]	------	------	------	------	------
Os07g0282500		Similar to Aldehyde oxidase 3 (EC 1.2.3.1) (AtAO-3) (AtAO4)	2.518	1.332	0.00152441	0.047857	yes	up	4.76	7.04	4.33	1.18	2.34	3.01	5.37667	2.17667	GO:0051536;GO:0051537;GO:0005506;GO:0016491;GO:0071949;GO:000905	MF:iron-sulfur cluster binding;MF:2 iron, 2 sulfur cluster binding;MF:iron ion binding;MF:oxidoreductase activity;MF:FAD binding;MF:electron carrier activity;	K09842	AAO3	map00906	Carotenoid biosynthesis	COG4630	F:Nucleotide transport and metabolism	BAC83695.1	aldehyde oxidase-like [Oryza sativa Japonica Group]	sp|Q6Z351|ALDOL_ORYSJ;	Putative aldehyde oxidase-like protein OS=Oryza sativa subsp. japonica OX=39947 GN=Os07g0281700 PE=3 SV=1;	PF02738.20	Ald_Xan_dh_C2	Molybdopterin-binding domain of aldehyde dehydrogenase
Os09g0396900	OsVIT2	Protein of unknown function DUF125, transmembrane family protein	2.472	1.30565	0.00153798	0.047857	yes	up	18.17	11.3	23.87	5.14	5.84	11.39	17.78	7.45667	GO:0071421;GO:0006879;GO:0030026;GO:0006811;GO:0006880;GO:0055072;GO:0034755;GO:0005773;GO:0016020;GO:0005774;GO:0016021;GO:0005381;GO:0005384;GO:004687	BP:manganese ion transmembrane transport;BP:cellular iron ion homeostasis;BP:cellular manganese ion homeostasis;BP:ion transport;BP:intracellular sequestering of iron ion;BP:iron ion homeostasis;BP:iron ion transmembrane transport;CC:vacuole;CC:membrane;CC:vacuolar membrane;CC:integral component of membrane;MF:iron ion transmembrane transporter activity;MF:manganese ion transmembrane transporter …	K22736	VIT	------	------	COG1814	S:Function unknown	XP_015610875.1	vacuolar iron transporter 1.2 [Oryza sativa Japonica Group]	sp|Q6ERE5|VIT2_ORYSJ;	Vacuolar iron transporter 2 OS=Oryza sativa subsp. japonica OX=39947 GN=VIT2 PE=2 SV=2;	PF01988.21	VIT1	VIT family
Os11g0209400	OsFbox593	Similar to F-box family-6	43.307	5.43654	0.00153839	0.047857	yes	up	0.76	0.52	0.58	0	0	0	0.62	0	GO:001602	CC:integral component of membrane;	------	------	------	------	------	------	KAB8114632.1	hypothetical protein EE612_054146, partial [Oryza sativa]	------	------	------	------	------
Os04g0370900		Similar to H0607F01.5 protein	2.449	1.29224	0.00153936	0.047857	yes	up	40.69	13.89	19.29	10	8.63	12.71	24.6233	10.4467	GO:0006468;GO:0016310;GO:0007166;GO:0016020;GO:0016021;GO:0005886;GO:0004672;GO:0016301;GO:0004674;GO:0005509;GO:0030247;GO:000552	BP:protein phosphorylation;BP:phosphorylation;BP:cell surface receptor signaling pathway;CC:membrane;CC:integral component of membrane;CC:plasma membrane;MF:protein kinase activity;MF:kinase activity;MF:protein serine/threonine kinase activity;MF:calcium ion binding;MF:polysaccharide binding;MF:ATP binding;	------	------	------	------	COG0515	T:Signal transduction mechanisms	XP_015636823.1	wall-associated receptor kinase 2 [Oryza sativa Japonica Group]	sp|Q9LMP1|WAK2_ARATH;	Wall-associated receptor kinase 2 OS=Arabidopsis thaliana OX=3702 GN=WAK2 PE=1 SV=1;	PF00069.27;PF07714.19;PF13947.8;PF12662.9;PF07645.17	Pkinase;PK_Tyr_Ser-Thr;GUB_WAK_bind;cEGF;EGF_CA	Protein kinase domain;Protein tyrosine and serine/threonine kinase;Wall-associated receptor kinase galacturonan-binding;Complement Clr-like EGF-like;Calcium-binding EGF domain
Os04g0583000	OsFbox229	Conserved hypothetical protein	2.384	1.25348	0.00155679	0.0480269	yes	up	1.52	0.98	2.43	0.75	0.77	0.63	1.64333	0.716667	GO:0009658;GO:0005515;GO:000372	BP:chloroplast organization;MF:protein binding;MF:mRNA binding;	------	------	------	------	ENOG410Z7Z7	S:Function unknown	XP_015636768.1	pentatricopeptide repeat-containing protein At5g13770, chloroplastic [Oryza sativa Japonica Group]	sp|Q66GP4|PP379_ARATH;	Pentatricopeptide repeat-containing protein At5g13770, chloroplastic OS=Arabidopsis thaliana OX=3702 GN=At5g13770 PE=2 SV=1;	PF12937.9	F-box-like	F-box-like
Os12g0559934		Similar to Lipoxygenase	3.582	1.8407	0.00157881	0.0484606	yes	up	11.03	10.95	12.07	1.68	1.59	7.01	11.35	3.42667	GO:0006633;GO:0034440;GO:0031408;GO:0051213;GO:0016702;GO:0016165;GO:0046872;GO:001649	BP:fatty acid biosynthetic process;BP:lipid oxidation;BP:oxylipin biosynthetic process;MF:dioxygenase activity;MF:oxidoreductase activity, acting on single donors with incorporation of molecular oxygen, incorporation of two atoms of oxygen;MF:linoleate 13S-lipoxygenase activity;MF:metal ion binding;MF:oxidoreductase activity;	K00454	LOX2S	map00591;map00592	Linoleic acid metabolism;alpha-Linolenic acid metabolism	ENOG410YN4N	S:Function unknown	KAB8117819.1	hypothetical protein EE612_060246 [Oryza sativa]	sp|Q8GSM3|LOX22_HORVU;	Lipoxygenase 2.2, chloroplastic OS=Hordeum vulgare OX=4513 GN=LOX2.2 PE=1 SV=1;	PF00305.21	Lipoxygenase	Lipoxygenase
Os07g0429700		Similar to Thionin-like peptide	0.145	-2.78302	2.87209e-36	8.13692e-32	yes	down	169.75	204.38	146.38	1467.37	1250.24	936.25	173.503	1217.95	------	------	------	------	------	------	ENOG41106JV	S:Function unknown	XP_015645186.1	uncharacterized protein LOC4343053 [Oryza sativa Japonica Group]	------	------	------	------	------
Os09g0409100		Conserved hypothetical protein	0.064	-3.96865	4.95025e-23	4.67485e-19	yes	down	9.87	32.61	28.98	428.46	268.13	429.73	23.82	375.44	------	------	------	------	------	------	------	------	EEE69686.1	hypothetical protein OsJ_29323 [Oryza sativa Japonica Group]	------	------	------	------	------
Os10g0571600	ONAC121	No apical meristem (NAM) protein domain containing protein	0.259	-1.94705	2.42554e-19	1.37436e-15	yes	down	8.21	6.1	5.35	28.03	27.45	30.95	6.55333	28.81	GO:0006355;GO:0005634;GO:000367	BP:regulation of transcription, DNA-templated;CC:nucleus;MF:DNA binding;	------	------	------	------	ENOG410YB66	S:Function unknown	AAL86494.1	putative NAM (no apical meristem) protein [Oryza sativa Japonica Group]	sp|O49697|NAC71_ARATH;	NAC domain-containing protein 71 OS=Arabidopsis thaliana OX=3702 GN=NAC071 PE=2 SV=1;	PF02365.17	NAM	No apical meristem
Os06g0513862	OsTHI5	Conserved hypothetical protein	0	-11.6631	4.16027e-19	1.96441e-15	yes	down	0	0	0	20.18	96.02	38.58	0	51.5933	GO:0006952;GO:0016021;GO:0016020;GO:0005576;GO:009072	BP:defense response;CC:integral component of membrane;CC:membrane;CC:extracellular region;MF:toxin activity;	------	------	------	------	ENOG410YY3S	S:Function unknown	XP_015640974.1	leaf-specific thionin [Oryza sativa Japonica Group]	sp|Q9SBK8|THN_BRARP;	Thionin OS=Brassica rapa subsp. pekinensis OX=51351 GN=THI2 PE=2 SV=1;	------	------	------
Os03g0103100	OsHyPRP03	Similar to Physical impedance induced protein	0.166	-2.59039	3.34125e-18	1.3523e-14	yes	down	43.45	69.18	97.68	475.41	350.92	463.47	70.1033	429.933	------	------	------	------	------	------	ENOG41105Z0	S:Function unknown	XP_015632238.1	cortical cell-delineating protein [Oryza sativa Japonica Group]	sp|Q01595|CCDP_MAIZE;	Cortical cell-delineating protein OS=Zea mays OX=4577 PE=2 SV=1;	PF14547.8;PF00234.24	Hydrophob_seed;Tryp_alpha_amyl	Hydrophobic seed protein;Protease inhibitor/seed storage/LTP family
Os03g0738600	LOX-L2	Lipoxygenase, Seed germination and longevit	0.366	-1.44838	1.65243e-17	5.20168e-14	yes	down	26.76	25.97	29.59	90.25	68.44	72.17	27.44	76.9533	GO:0006633;GO:0006631;GO:0006629;GO:0034440;GO:0031408;GO:0009611;GO:0050832;GO:0009845;GO:0002215;GO:0009620;GO:0051707;GO:0005737;GO:0051213;GO:1990136;GO:0016702;GO:0016165;GO:0005515;GO:0046872;GO:001649	BP:fatty acid biosynthetic process;BP:fatty acid metabolic process;BP:lipid metabolic process;BP:lipid oxidation;BP:oxylipin biosynthetic process;BP:response to wounding;BP:defense response to fungus;BP:seed germination;BP:defense response to nematode;BP:response to fungus;BP:response to other organism;CC:cytoplasm;MF:dioxygenase activity;MF:linoleate 9S-lipoxygenase activity;MF:oxidoreductase ac…	K15718	LOX1_5	map00591	Linoleic acid metabolism	ENOG410YN4N	S:Function unknown	XP_015629809.1	linoleate 9S-lipoxygenase 2 [Oryza sativa Japonica Group]	sp|P29250|LOX2_ORYSJ;	Linoleate 9S-lipoxygenase 2 OS=Oryza sativa subsp. japonica OX=39947 GN=LOX1.1 PE=2 SV=2;	PF00305.21;PF01477.25	Lipoxygenase;PLAT	Lipoxygenase;PLAT/LH2 domain
Os01g0127200	OsLPR5	Multicopper oxidase, Maintenance of Pi homeostasi	0.149	-2.74943	6.70939e-17	1.90084e-13	yes	down	0.76	1.26	0.56	4.92	5.86	6.79	0.86	5.85667	GO:0005783;GO:0016020;GO:0005789;GO:0016722;GO:0046872;GO:0005507;GO:001649	CC:endoplasmic reticulum;CC:membrane;CC:endoplasmic reticulum membrane;MF:oxidoreductase activity, oxidizing metal ions;MF:metal ion binding;MF:copper ion binding;MF:oxidoreductase activity;	------	------	------	------	COG2132	Q:Secondary metabolites biosynthesis, transport and catabolism	XP_015641597.1	multicopper oxidase LPR1 homolog 5 [Oryza sativa Japonica Group]	sp|A2ZNT5|LPR5_ORYSJ;	Multicopper oxidase LPR1 homolog 5 OS=Oryza sativa subsp. japonica OX=39947 GN=LPR5 PE=2 SV=1;	PF07731.16;PF07732.17;PF00394.24	Cu-oxidase_2;Cu-oxidase_3;Cu-oxidase	Multicopper oxidase;Multicopper oxidase;Multicopper oxidase
Os12g0203200		Conserved hypothetical protein	0.363	-1.46171	2.13214e-11	3.02028e-08	yes	down	71.25	88.09	71.59	261.63	178.91	204.69	76.9767	215.077	------	------	------	------	------	------	------	------	XP_015618981.1	uncharacterized protein LOC4351742 [Oryza sativa Japonica Group]	------	------	------	------	------
Os04g0494900		Similar to Unidentified precursor	0.089	-3.48995	3.03984e-11	3.91462e-08	yes	down	0.19	0.2	0.19	1.61	2.43	2.98	0.193333	2.34	------	------	------	------	------	------	ENOG411047G	S:Function unknown	XP_025880376.1	uncharacterized protein LOC4336269 [Oryza sativa Japonica Group]	------	------	PF04862.14	DUF642	Protein of unknown function
Os02g0513100	OsSWEET15	Similar to MtN3 protein precursor	0.096	-3.38462	5.11974e-11	5.80189e-08	yes	down	1.97	0.75	0.64	17.48	11.53	7.41	1.12	12.14	GO:0008643;GO:0034219;GO:0016021;GO:0016020;GO:0005887;GO:0005886;GO:005111	BP:carbohydrate transport;BP:carbohydrate transmembrane transport;CC:integral component of membrane;CC:membrane;CC:integral component of plasma membrane;CC:plasma membrane;MF:sugar transmembrane transporter activity;	K15382	SLC50A, SWEET	------	------	ENOG4111M4R	U:Intracellular trafficking, secretion, and vesicular transport	XP_015623673.1	bidirectional sugar transporter SWEET15 [Oryza sativa Japonica Group]	sp|Q6K602|SWT15_ORYSJ;	Bidirectional sugar transporter SWEET15 OS=Oryza sativa subsp. japonica OX=39947 GN=SWEET15 PE=2 SV=1;	PF03083.18;PF04193.16	MtN3_slv;PQ-loop	Sugar efflux transporter for intercellular exchange;PQ loop repeat
Os01g0795000	RSP1	Subtilase	0.273	-1.87519	8.79655e-11	9.5852e-08	yes	down	7.97	11.4	5.54	36.23	24.39	32.44	8.30333	31.02	GO:0006508;GO:0005615;GO:0004252;GO:0016787;GO:0008233;GO:000823	BP:proteolysis;CC:extracellular space;MF:serine-type endopeptidase activity;MF:hydrolase activity;MF:peptidase activity;MF:serine-type peptidase activity;	------	------	------	------	COG1404	O:Posttranslational modification, protein turnover, chaperones	KAF2952781.1	hypothetical protein DAI22_01g361600 [Oryza sativa Japonica Group]	sp|Q9MAP7|SBT35_ARATH;	Subtilisin-like protease SBT3.5 OS=Arabidopsis thaliana OX=3702 GN=SBT3.5 PE=1 SV=1;	PF00082.24;PF17766.3;PF05922.18	Peptidase_S8;fn3_6;Inhibitor_I9	Subtilase family;Fibronectin type-III domain;Peptidase inhibitor I9
Os12g0568500	MT1Ld	Metallothionein-like protein type 1	0.094	-3.41879	2.93938e-10	2.87157e-07	yes	down	20.75	52.23	23.36	305.44	118.87	601.63	32.1133	341.98	GO:0072593;GO:0009555;GO:004687	BP:reactive oxygen species metabolic process;BP:pollen development;MF:metal ion binding;	------	------	------	------	------	------	XP_015619850.1	metallothionein-like protein 4B [Oryza sativa Japonica Group]	sp|Q2QNE8|MT4B_ORYSJ;	Metallothionein-like protein 4B OS=Oryza sativa subsp. japonica OX=39947 GN=MT4B PE=2 SV=1;	PF01439.20	Metallothio_2	Metallothionein
Os07g0158500	OsHAP2J	Similar to HAP2 subunit of HAP complex	0.152	-2.71737	4.10035e-10	3.52021e-07	yes	down	0.62	1.4	1.21	7.16	10.45	4.26	1.07667	7.29	GO:0006355;GO:0006357;GO:0016602;GO:0005634;GO:0003700;GO:0003677;GO:0000978;GO:000098	BP:regulation of transcription, DNA-templated;BP:regulation of transcription from RNA polymerase II promoter;CC:CCAAT-binding factor complex;CC:nucleus;MF:transcription factor activity, sequence-specific DNA binding;MF:DNA binding;MF:RNA polymerase II core promoter proximal region sequence-specific DNA binding;MF:RNA polymerase II transcription factor activity, sequence-specific DNA binding;	K08064	NFYA, HAP2	------	------	COG5224	K:Transcription	KAB8104377.1	hypothetical protein EE612_037247, partial [Oryza sativa]	sp|Q8LFU0|NFYAA_ARATH;	Nuclear transcription factor Y subunit A-10 OS=Arabidopsis thaliana OX=3702 GN=NFYA10 PE=2 SV=2;	PF02045.17	CBFB_NFYA	CCAAT-binding transcription factor
Os07g0178700		Similar to Low molecular mass early light-inducible protein HV90, chloroplast precursor (ELIP)	0.156	-2.67956	5.08584e-10	4.23785e-07	yes	down	0.92	1.02	0.57	6.62	4.57	5.15	0.836667	5.44667	GO:0009535;GO:000953	CC:chloroplast thylakoid membrane;CC:plastid;	------	------	------	------	ENOG410Y0RG	S:Function unknown	XP_015645121.1	low molecular mass early light-inducible protein HV60, chloroplastic [Oryza sativa Japonica Group]	sp|P14897|ELI9_HORVU;	Low molecular mass early light-inducible protein HV90, chloroplastic OS=Hordeum vulgare OX=4513 PE=2 SV=1;	PF00504.23	Chloroa_b-bind	Chlorophyll A-B binding protein
Os04g0578600	OsFRO2	Similar to H0404F02.15 protein	0.003	-8.2944	6.53956e-10	5.14646e-07	yes	down	0.02	0.11	0.05	14.61	1.34	36.36	0.06	17.4367	GO:0016021;GO:0016020;GO:0005886;GO:001649	CC:integral component of membrane;CC:membrane;CC:plasma membrane;MF:oxidoreductase activity;	K00521	E1.16.1.7	------	------	ENOG410XNZY	U:Intracellular trafficking, secretion, and vesicular transport	KAF2935497.1	hypothetical protein DAI22_04g235100 [Oryza sativa Japonica Group]	sp|Q9LMM2|FRO1_ARATH;	Probable ferric reduction oxidase 1 OS=Arabidopsis thaliana OX=3702 GN=FRO1 PE=2 SV=1;	PF08022.14;PF01794.21;PF08030.14	FAD_binding_8;Ferric_reduct;NAD_binding_6	FAD-binding domain;Ferric reductase like transmembrane component;Ferric reductase NAD binding domain
Os04g0688200	prx60	Similar to Peroxidase (EC 1.11.1.7)	0.178	-2.49147	7.15565e-10	5.33492e-07	yes	down	7.09	8.63	10.52	48.74	79.93	23.61	8.74667	50.76	GO:0098869;GO:0042744;GO:0006979;GO:0005576;GO:0009505;GO:0009506;GO:0020037;GO:0004601;GO:0046872;GO:001649	BP:cellular oxidant detoxification;BP:hydrogen peroxide catabolic process;BP:response to oxidative stress;CC:extracellular region;CC:plant-type cell wall;CC:plasmodesma;MF:heme binding;MF:peroxidase activity;MF:metal ion binding;MF:oxidoreductase activity;	K00430	E1.11.1.7	map00940	Phenylpropanoid biosynthesis	ENOG41103XV	S:Function unknown	XP_015635540.1	cationic peroxidase SPC4 [Oryza sativa Japonica Group]	sp|P84516|PER1_SORBI;	Cationic peroxidase SPC4 OS=Sorghum bicolor OX=4558 GN=Sb03g046810 PE=1 SV=2;	PF00141.25	peroxidase	Peroxidase
Os10g0351500		Tyrosine protein kinase domain containing protein	0.159	-2.6486	3.16858e-09	1.90998e-06	yes	down	0.18	0.25	0.22	1.14	1.72	1.25	0.216667	1.37	GO:0006468;GO:0016310;GO:0007166;GO:0016020;GO:0016021;GO:0005886;GO:0004672;GO:0016301;GO:0004674;GO:000552	BP:protein phosphorylation;BP:phosphorylation;BP:cell surface receptor signaling pathway;CC:membrane;CC:integral component of membrane;CC:plasma membrane;MF:protein kinase activity;MF:kinase activity;MF:protein serine/threonine kinase activity;MF:ATP binding;	------	------	------	------	COG0515	T:Signal transduction mechanisms	XP_015613803.1	probably inactive receptor-like protein kinase At2g46850 [Oryza sativa Japonica Group]	sp|Q8S8N4|Y2685_ARATH;	Probably inactive receptor-like protein kinase At2g46850 OS=Arabidopsis thaliana OX=3702 GN=At2g46850 PE=3 SV=1;	PF07714.19;PF00069.27;PF13947.8	PK_Tyr_Ser-Thr;Pkinase;GUB_WAK_bind	Protein tyrosine and serine/threonine kinase;Protein kinase domain;Wall-associated receptor kinase galacturonan-binding
Os07g0142100		Conserved hypothetical protein	0.001	-9.81664	5.02832e-09	2.84359e-06	yes	down	0.44	0.79	1.43	758.68	3.13	1650.02	0.886667	803.943	------	------	------	------	------	------	------	------	KAB8104284.1	hypothetical protein EE612_037058, partial [Oryza sativa]	------	------	------	------	------
Os09g0564200		Hypothetical conserved gene	0.04	-4.64	5.11889e-09	2.84359e-06	yes	down	0.12	0.15	0.24	5.9	1.1	5.86	0.17	4.28667	GO:0051603;GO:0006508;GO:0005615;GO:0005764;GO:0016787;GO:0004197;GO:0008233;GO:000823	BP:proteolysis involved in cellular protein catabolic process;BP:proteolysis;CC:extracellular space;CC:lysosome;MF:hydrolase activity;MF:cysteine-type endopeptidase activity;MF:peptidase activity;MF:cysteine-type peptidase activity;	------	------	------	------	COG4870	O:Posttranslational modification, protein turnover, chaperones	KAB8111734.1	hypothetical protein EE612_049503 [Oryza sativa]	sp|P43156|CYSP_HEMSP;	Thiol protease SEN102 OS=Hemerocallis sp. OX=29711 GN=SEN102 PE=2 SV=1;	PF00112.25	Peptidase_C1	Papain family cysteine protease
Os07g0178800		Similar to Low molecular mass early light-inducible protein HV90, chloroplast precursor (ELIP)	0.159	-2.65077	5.75565e-09	3.13583e-06	yes	down	1.2	1.47	1.33	12.68	6.71	6.09	1.33333	8.49333	GO:0009535;GO:0009536;GO:000950	CC:chloroplast thylakoid membrane;CC:plastid;CC:chloroplast;	------	------	------	------	ENOG410Y0RG	S:Function unknown	XP_015645122.1	low molecular mass early light-inducible protein HV60, chloroplastic [Oryza sativa Japonica Group]	sp|P14897|ELI9_HORVU;	Low molecular mass early light-inducible protein HV90, chloroplastic OS=Hordeum vulgare OX=4513 PE=2 SV=1;	PF00504.23	Chloroa_b-bind	Chlorophyll A-B binding protein
Os01g0695700	OsABCB4	Similar to MDR-like ABC transporter	0.182	-2.45479	7.40725e-09	3.8862e-06	yes	down	1.16	1.31	1.43	12.51	4.72	4.63	1.3	7.28667	GO:0055085;GO:0016021;GO:0016020;GO:0042626;GO:0140359;GO:0000166;GO:000552	BP:transmembrane transport;CC:integral component of membrane;CC:membrane;MF:ATPase activity, coupled to transmembrane movement of substances;MF:ABC-type transmembrane transporter activity;MF:nucleotide binding;MF:ATP binding;	K05658	ABCB1, CD243	map02010	ABC transporters	COG1132	V:Defense mechanisms	XP_015622128.1	ABC transporter B family member 9 isoform X1 [Oryza sativa Japonica Group]	sp|Q9FWX7|AB11B_ARATH;	ABC transporter B family member 11 OS=Arabidopsis thaliana OX=3702 GN=ABCB11 PE=2 SV=1;	PF00664.25;PF00005.29;PF02463.21;PF09818.11;PF13555.8;PF13191.8;PF13401.8;PF06414.14	ABC_membrane;ABC_tran;SMC_N;ABC_ATPase;AAA_29;AAA_16;AAA_22;Zeta_toxin	ABC transporter transmembrane region;ABC transporter;RecF/RecN/SMC N terminal domain;Predicted ATPase of the ABC class;P-loop containing region of AAA domain;AAA ATPase domain;AAA domain;Zeta toxin
Os04g0497200	OsGLU3	Putative membrane-bound endo-1,4-beta-glucanase, Synthesis of root cellulose, Modulation of root cell division and elongatio	0.256	-1.96774	1.01539e-08	5.04685e-06	yes	down	6.38	6.88	5.78	33.43	29.96	13.09	6.34667	25.4933	GO:0005975;GO:0030245;GO:0000272;GO:0071555;GO:0008152;GO:0032259;GO:0016021;GO:0016020;GO:0016787;GO:0008810;GO:0016798;GO:0016740;GO:0004553;GO:000816	BP:carbohydrate metabolic process;BP:cellulose catabolic process;BP:polysaccharide catabolic process;BP:cell wall organization;BP:metabolic process;BP:methylation;CC:integral component of membrane;CC:membrane;MF:hydrolase activity;MF:cellulase activity;MF:hydrolase activity, acting on glycosyl bonds;MF:transferase activity;MF:hydrolase activity, hydrolyzing O-glycosyl compounds;MF:methyltransfera…	K01179	E3.2.1.4	map00500	Starch and sucrose metabolism	ENOG410YBAV	S:Function unknown	XP_015636553.1	endoglucanase 12 [Oryza sativa Japonica Group]	sp|Q7XUK4|GUN12_ORYSJ;	Endoglucanase 12 OS=Oryza sativa subsp. japonica OX=39947 GN=GLU3 PE=2 SV=2;	PF00759.21	Glyco_hydro_9	Glycosyl hydrolase family 9
Os02g0823100	OsPIP1	Similar to Plasma membrane intrinsic protein (Plasma membrane integral protein ZmPIP1-5)	0.35	-1.51646	1.05904e-08	5.17306e-06	yes	down	41.79	66.17	30.85	127.34	149.75	127.94	46.27	135.01	GO:0006833;GO:0009414;GO:0055085;GO:0005773;GO:0016021;GO:0016020;GO:0005886;GO:0009506;GO:0015250;GO:001526	BP:water transport;BP:response to water deprivation;BP:transmembrane transport;CC:vacuole;CC:integral component of membrane;CC:membrane;CC:plasma membrane;CC:plasmodesma;MF:water channel activity;MF:channel activity;	K09872	PIP	------	------	COG0580	G:Carbohydrate transport and metabolism	XP_015625572.1	aquaporin PIP 1-3 [Oryza sativa Japonica Group]	sp|Q9SXF8|PIP13_ORYSJ;	Aquaporin PIP 1-3 OS=Oryza sativa subsp. japonica OX=39947 GN=PIP1-3 PE=2 SV=2;	PF00230.22	MIP	Major intrinsic protein
Os04g0128900	YUCCA7	Flavin monooxygenase-like enzyme, Auxin biosynthesi	0.202	-2.30884	1.33547e-08	6.30588e-06	yes	down	1.98	3.98	2.17	20.57	11.73	8.49	2.71	13.5967	GO:0016021;GO:0016020;GO:0004497;GO:0050660;GO:0004499;GO:0050661;GO:001649	CC:integral component of membrane;CC:membrane;MF:monooxygenase activity;MF:flavin adenine dinucleotide binding;MF:N,N-dimethylaniline monooxygenase activity;MF:NADP binding;MF:oxidoreductase activity;	K11816	YUCCA	map00380	Tryptophan metabolism	COG2072	P:Inorganic ion transport and metabolism	XP_015634157.1	probable indole-3-pyruvate monooxygenase YUCCA5 [Oryza sativa Japonica Group]	sp|Q9LKC0|YUC5_ARATH;	Probable indole-3-pyruvate monooxygenase YUCCA5 OS=Arabidopsis thaliana OX=3702 GN=YUC5 PE=2 SV=1;	PF00743.21;PF13738.8;PF13434.8;PF07992.16;PF01494.21;PF13450.8	FMO-like;Pyr_redox_3;K_oxygenase;Pyr_redox_2;FAD_binding_3;NAD_binding_8	Flavin-binding monooxygenase-like;Pyridine nucleotide-disulphide oxidoreductase;L-lysine 6-monooxygenase;Pyridine nucleotide-disulphide oxidoreductase;FAD binding domain;NA
Os06g0133400		Conserved hypothetical protein	0.361	-1.46998	1.58302e-08	7.23363e-06	yes	down	132.95	137.52	136.15	483.02	270.91	389.69	135.54	381.207	------	------	------	------	------	------	ENOG41107FM	S:Function unknown	BAD67882.1	hypothetical protein [Oryza sativa Japonica Group]	------	------	------	------	------
Os05g0167600		Conserved hypothetical protein	0.163	-2.61569	2.24103e-08	9.6198e-06	yes	down	0.44	0.7	1.21	3.48	6.72	4.65	0.783333	4.95	GO:0016021;GO:001602	CC:integral component of membrane;CC:membrane;	------	------	------	------	ENOG41105QD	S:Function unknown	EEE62465.1	hypothetical protein OsJ_17262 [Oryza sativa Japonica Group]	------	------	PF13962.8	PGG	Domain of unknown function
Os03g0861400		Hypothetical conserved gene	0.211	-2.24703	2.55232e-08	1.07925e-05	yes	down	0.59	1.09	0.72	3.83	4.43	2.23	0.8	3.49667	GO:0030001;GO:004687	BP:metal ion transport;MF:metal ion binding;	------	------	------	------	COG2608	S:Function unknown	XP_015629047.1	heavy metal-associated isoprenylated plant protein 9 isoform X2 [Oryza sativa Japonica Group]	sp|Q9FLU5|HIP9_ARATH;	Heavy metal-associated isoprenylated plant protein 9 OS=Arabidopsis thaliana OX=3702 GN=HIPP09 PE=2 SV=1;	PF00403.28;PF15643.8	HMA;Tox-PL-2	Heavy-metal-associated domain;Papain fold toxin 2
Os03g0699750		Non-protein coding transcript	0.193	-2.37045	4.31433e-08	1.74114e-05	yes	down	2.24	4.33	3.28	17.1	17.75	9.26	3.28333	14.7033	GO:0006633;GO:0034440;GO:0031408;GO:0005737;GO:1990136;GO:0016702;GO:004687	BP:fatty acid biosynthetic process;BP:lipid oxidation;BP:oxylipin biosynthetic process;CC:cytoplasm;MF:linoleate 9S-lipoxygenase activity;MF:oxidoreductase activity, acting on single donors with incorporation of molecular oxygen, incorporation of two atoms of oxygen;MF:metal ion binding;	K15718	LOX1_5	map00591	Linoleic acid metabolism	ENOG410XT0Q;ENOG410YN4N	O:Posttranslational modification, protein turnover, chaperones;S:Function unknown	EAZ28259.1	hypothetical protein OsJ_12231 [Oryza sativa Japonica Group]	sp|Q76I22|LOX1_ORYSJ;	Linoleate 9S-lipoxygenase 1 OS=Oryza sativa subsp. japonica OX=39947 GN=Os03g0699700 PE=2 SV=2;	------	------	------
Os01g0625300	HSFC1A	Similar to Heat shock transcription factor 31 (Fragment)	0.205	-2.28625	5.98404e-08	2.26045e-05	yes	down	0.46	0.66	0.47	3.11	1.96	2.77	0.53	2.61333	GO:0061408;GO:0006355;GO:0006357;GO:0034605;GO:0005634;GO:0043565;GO:0003700;GO:0008270;GO:0003677;GO:000097	BP:positive regulation of transcription from RNA polymerase II promoter in response to heat stress;BP:regulation of transcription, DNA-templated;BP:regulation of transcription from RNA polymerase II promoter;BP:cellular response to heat;CC:nucleus;MF:sequence-specific DNA binding;MF:transcription factor activity, sequence-specific DNA binding;MF:zinc ion binding;MF:DNA binding;MF:RNA polymerase I…	K09419	HSFF	------	------	COG5169	K:Transcription	XP_015636084.1	heat stress transcription factor C-1a [Oryza sativa Japonica Group]	sp|Q6VBA4|HFC1A_ORYSJ;	Heat stress transcription factor C-1a OS=Oryza sativa subsp. japonica OX=39947 GN=HSFC1A PE=2 SV=2;	PF00447.19	HSF_DNA-bind	HSF-type DNA-binding
Os02g0814300		Cytochrome c, monohaem domain containing protein	0.006	-7.46067	6.25383e-08	2.33128e-05	yes	down	0	0	0	4.82	5.7	2.19	0	4.23667	GO:0022900;GO:0046872;GO:0020037;GO:000905	BP:electron transport chain;MF:metal ion binding;MF:heme binding;MF:electron carrier activity;	------	------	------	------	ENOG41105D8	S:Function unknown	XP_015624814.1	uncharacterized protein LOC4331118 [Oryza sativa Japonica Group]	------	------	PF00034.23	Cytochrom_C	Cytochrome c
Os05g0580000	OsAGPL3	Similar to ADP-glucose pyrophosphorylase (EC 2.7.7.27) (Fragment)	0.357	-1.48561	7.33239e-08	2.66325e-05	yes	down	67.34	94.34	83.27	156.7	334.21	215.2	81.65	235.37	GO:0005978;GO:0009058;GO:0019252;GO:0009507;GO:0016779;GO:0008878;GO:000552	BP:glycogen biosynthetic process;BP:biosynthetic process;BP:starch biosynthetic process;CC:chloroplast;MF:nucleotidyltransferase activity;MF:glucose-1-phosphate adenylyltransferase activity;MF:ATP binding;	K00975	glgC	map00520;map00500	Amino sugar and nucleotide sugar metabolism;Starch and sucrose metabolism	COG0448	G:Carbohydrate transport and metabolism	XP_015640472.1	glucose-1-phosphate adenylyltransferase large subunit 3, chloroplastic/amyloplastic-like [Oryza sativa Japonica Group]	sp|Q688T8|GLGL3_ORYSJ;	Glucose-1-phosphate adenylyltransferase large subunit 3, chloroplastic/amyloplastic OS=Oryza sativa subsp. japonica OX=39947 GN=AGPL3 PE=1 SV=1;	PF00483.25	NTP_transferase	Nucleotidyl transferase
Os02g0508100		Similar to OSIGBa0075F02.3 protein	0.358	-1.48309	9.01893e-08	3.19394e-05	yes	down	34.14	52.64	41.05	107.97	170.08	87.18	42.61	121.743	GO:0016021;GO:001602	CC:integral component of membrane;CC:membrane;	------	------	------	------	ENOG410YZ0K	S:Function unknown	BAF08839.2	Os02g0508100, partial [Oryza sativa Japonica Group]	------	------	PF11820.10	DUF3339	Protein of unknown function
Os04g0665200	IAMT1	SABATH family protein, IAA homeostasi	0.141	-2.83	1.04426e-07	3.53411e-05	yes	down	0.58	0.82	0.35	6.54	3.68	2.41	0.583333	4.21	GO:0010252;GO:0032259;GO:0046872;GO:0008757;GO:0016740;GO:0103007;GO:0008168;GO:005174	BP:auxin homeostasis;BP:methylation;MF:metal ion binding;MF:S-adenosylmethionine-dependent methyltransferase activity;MF:transferase activity;MF:indole-3-acetate carboxyl methyltransferase activity;MF:methyltransferase activity;MF:indole acetic acid carboxyl methyltransferase activity;	K18848	IAMT1	------	------	ENOG410Y96G	S:Function unknown	KAB8097380.1	hypothetical protein EE612_026121 [Oryza sativa]	sp|Q0J998|IAMT1_ORYSJ;	Indole-3-acetate O-methyltransferase 1 OS=Oryza sativa subsp. japonica OX=39947 GN=IAMT1 PE=1 SV=1;	PF03492.17	Methyltransf_7	SAM dependent carboxyl methyltransferase
Os01g0580500	ACO7	ACC oxidase, Ethylene biosynthesi	0.321	-1.63914	1.04785e-07	3.53411e-05	yes	down	7.02	3.84	4.71	14.99	20.13	15.65	5.19	16.9233	GO:0044237;GO:0046872;GO:001649	BP:cellular metabolic process;MF:metal ion binding;MF:oxidoreductase activity;	K05933	E1.14.17.4	map00270	Cysteine and methionine metabolism	COG3491	S:Function unknown	BAS72861.1	Os01g0580500, partial [Oryza sativa Japonica Group]	sp|Q9ZUN4|ACCO1_ARATH;	1-aminocyclopropane-1-carboxylate oxidase 1 OS=Arabidopsis thaliana OX=3702 GN=ACO1 PE=2 SV=1;	PF03171.22;PF14226.8	2OG-FeII_Oxy;DIOX_N	2OG-F;non-haem dioxygenase in morphine synthesis N-terminal
Os09g0298200	OsAGPS1	Similar to Brittle 2	0.258	-1.95299	1.19657e-07	3.82592e-05	yes	down	35.22	65.37	49	115.57	316.96	162.45	49.8633	198.327	GO:0005978;GO:0009058;GO:0008152;GO:0019252;GO:0009536;GO:0009501;GO:0009507;GO:0016779;GO:0008878;GO:0016740;GO:0000166;GO:0003824;GO:000552	BP:glycogen biosynthetic process;BP:biosynthetic process;BP:metabolic process;BP:starch biosynthetic process;CC:plastid;CC:amyloplast;CC:chloroplast;MF:nucleotidyltransferase activity;MF:glucose-1-phosphate adenylyltransferase activity;MF:transferase activity;MF:nucleotide binding;MF:catalytic activity;MF:ATP binding;	K00975	glgC	map00520;map00500	Amino sugar and nucleotide sugar metabolism;Starch and sucrose metabolism	COG0448	G:Carbohydrate transport and metabolism	XP_015612224.1	glucose-1-phosphate adenylyltransferase small subunit 1, chloroplastic/amyloplastic-like [Oryza sativa Japonica Group]	sp|Q69T99|GLGS1_ORYSJ;	Glucose-1-phosphate adenylyltransferase small subunit 1, chloroplastic/amyloplastic OS=Oryza sativa subsp. japonica OX=39947 GN=AGPS1 PE=1 SV=1;	PF00483.25;PF12804.9	NTP_transferase;NTP_transf_3	Nucleotidyl transferase;MobA-like NTP transferase domain
Os12g0491800	OsKSL10	Similar to Ent-kaurene synthase 1A	0.242	-2.04469	1.21066e-07	3.82592e-05	yes	down	3.03	8.76	5.36	25.67	16.16	29.82	5.71667	23.8833	GO:0006952;GO:0016102;GO:0009536;GO:0009507;GO:0010333;GO:0000287;GO:0102064;GO:0034280;GO:0046872;GO:001682	BP:defense response;BP:diterpenoid biosynthetic process;CC:plastid;CC:chloroplast;MF:terpene synthase activity;MF:magnesium ion binding;MF:gamma-curcumene synthase activity;MF:ent-sandaracopimaradiene synthase activity;MF:metal ion binding;MF:lyase activity;	K14037	KSL10	map00904	Diterpenoid biosynthesis	------	------	XP_015618915.1	ent-sandaracopimara-8(14),15-diene synthase [Oryza sativa Japonica Group]	sp|Q2QQJ5|KSL10_ORYSJ;	Ent-sandaracopimara-;	PF03936.18;PF01397.23;PF19086.2	Terpene_synth_C;Terpene_synth;Terpene_syn_C_2	Terpene synthase family, metal binding domain;Terpene synthase, N-terminal domain;Terpene synthase family 2, C-terminal metal binding
Os01g0647200		Hypothetical conserved gene	0.006	-7.45759	1.21539e-07	3.82592e-05	yes	down	2.84	1.99	0.41	374.66	7.12	498.61	1.74667	293.463	------	------	------	------	------	------	------	------	ABR25473.1	unknown [Oryza sativa Indica Group]	------	------	------	------	------
Os11g0575600	OsLOX10	Similar to Lipoxygenase (Fragment)	0.135	-2.89341	1.24485e-07	3.8756e-05	yes	down	0.77	3.27	1.02	13.57	15.26	6.92	1.68667	11.9167	GO:0006633;GO:0034440;GO:0006631;GO:0006629;GO:0031408;GO:0051213;GO:0016702;GO:0005515;GO:0046872;GO:001649	BP:fatty acid biosynthetic process;BP:lipid oxidation;BP:fatty acid metabolic process;BP:lipid metabolic process;BP:oxylipin biosynthetic process;MF:dioxygenase activity;MF:oxidoreductase activity, acting on single donors with incorporation of molecular oxygen, incorporation of two atoms of oxygen;MF:protein binding;MF:metal ion binding;MF:oxidoreductase activity;	K15718	LOX1_5	map00591	Linoleic acid metabolism	ENOG410YATF;ENOG410YN4N	P:Inorganic ion transport and metabolism;S:Function unknown	XP_015615478.1	putative linoleate 9S-lipoxygenase 3 [Oryza sativa Japonica Group]	sp|Q7G794|LOX3_ORYSJ;	Putative linoleate 9S-lipoxygenase 3 OS=Oryza sativa subsp. japonica OX=39947 GN=Os03g0700400 PE=3 SV=1;	PF00305.21;PF01477.25	Lipoxygenase;PLAT	Lipoxygenase;PLAT/LH2 domain
Os07g0448400	OsPIP2	Similar to Aquaporin PIP2-5	0.099	-3.33791	1.26748e-07	3.90316e-05	yes	down	1.15	2.93	0.57	25.98	6.75	13.9	1.55	15.5433	GO:0055085;GO:0016021;GO:0016020;GO:0005886;GO:0015250;GO:001526	BP:transmembrane transport;CC:integral component of membrane;CC:membrane;CC:plasma membrane;MF:water channel activity;MF:channel activity;	K09872	PIP	------	------	COG0580	G:Carbohydrate transport and metabolism	KAB8105259.1	hypothetical protein EE612_038932, partial [Oryza sativa]	sp|Q8GRI8|PIP25_ORYSJ;	Aquaporin PIP2-5 OS=Oryza sativa subsp. japonica OX=39947 GN=PIP2-5 PE=2 SV=1;	PF00230.22	MIP	Major intrinsic protein
Os05g0134700	prx66	Haem peroxidase family protein	0.249	-2.00625	1.96812e-07	5.63221e-05	yes	down	8	12.86	7.02	50.85	43.75	19.5	9.29333	38.0333	GO:0098869;GO:0042744;GO:0006979;GO:0005576;GO:0009505;GO:0009506;GO:0020037;GO:0004601;GO:0046872;GO:001649	BP:cellular oxidant detoxification;BP:hydrogen peroxide catabolic process;BP:response to oxidative stress;CC:extracellular region;CC:plant-type cell wall;CC:plasmodesma;MF:heme binding;MF:peroxidase activity;MF:metal ion binding;MF:oxidoreductase activity;	------	------	------	------	ENOG41104H3	S:Function unknown	XP_015637877.1	peroxidase 2 [Oryza sativa Japonica Group]	sp|Q9FEQ8|PER2_MAIZE;	Peroxidase 2 OS=Zea mays OX=4577 GN=PER2 PE=2 SV=1;	PF00141.25	peroxidase	Peroxidase
Os06g0255400		Similar to Nudix hydrolase 18, mitochondrial precursor (EC 3.6.1.-) (AtNUDT18)	0.287	-1.80022	2.10964e-07	5.91764e-05	yes	down	26.61	20.02	24.06	97.87	46.98	107.83	23.5633	84.2267	GO:0005737;GO:0005634;GO:001678	CC:cytoplasm;CC:nucleus;MF:hydrolase activity;	K07766	E3.6.1.52	------	------	COG0494	L:Replication, recombination and repair	XP_015641608.1	nudix hydrolase 21, chloroplastic [Oryza sativa Japonica Group]	sp|Q8VY81|NUD21_ARATH;	Nudix hydrolase 21, chloroplastic OS=Arabidopsis thaliana OX=3702 GN=NUDT21 PE=2 SV=1;	PF00293.30	NUDIX	NUDIX domain
Os09g0394600		Endonuclease/exonuclease/phosphatase domain containing protein	0.361	-1.46984	2.16797e-07	6.02165e-05	yes	down	2.07	2.43	2.59	8.28	7.17	4.93	2.36333	6.79333	GO:0046856;GO:0016787;GO:0016791;GO:0004439;GO:0034485;GO:000382	BP:phosphatidylinositol dephosphorylation;MF:hydrolase activity;MF:phosphatase activity;MF:phosphatidylinositol-4,5-bisphosphate 5-phosphatase activity;MF:phosphatidylinositol-3,4,5-trisphosphate 5-phosphatase activity;MF:catalytic activity;	------	------	------	------	COG5411	T:Signal transduction mechanisms	XP_015651238.1	type IV inositol polyphosphate 5-phosphatase 9 [Oryza sativa Japonica Group]	sp|Q9SIS4|IP5P9_ARATH;	Type IV inositol polyphosphate 5-phosphatase 9 OS=Arabidopsis thaliana OX=3702 GN=IP5P9 PE=1 SV=1;	PF03372.25	Exo_endo_phos	Endonuclease/Exonuclease/phosphatase family
Os03g0145050		Hypothetical gene	0.004	-7.93474	2.29769e-07	6.31998e-05	yes	down	0	0	0	0.81	1.11	0.11	0	0.676667	GO:0016021;GO:0004252;GO:0005524;GO:000467	CC:integral component of membrane;MF:serine-type endopeptidase activity;MF:ATP binding;MF:protein kinase activity;	------	------	------	------	COG4886	S:Function unknown	XP_015628843.1	MDIS1-interacting receptor like kinase 1 [Oryza sativa Japonica Group]	sp|Q9M0G7|MIK1_ARATH;	MDIS1-interacting receptor like kinase 1 OS=Arabidopsis thaliana OX=3702 GN=MIK1 PE=1 SV=1;	------	------	------
Os01g0299100		Conserved hypothetical protein	0.338	-1.5657	2.65508e-07	6.97706e-05	yes	down	2.39	2.42	2.48	7.93	8.46	6.69	2.43	7.69333	GO:001602	CC:integral component of membrane;	------	------	------	------	------	------	EEC70472.1	hypothetical protein OsI_01522 [Oryza sativa Indica Group]	------	------	------	------	------
Os04g0636200		Hpt domain containing protein	0.006	-7.28806	2.65971e-07	6.97706e-05	yes	down	0	0.01	0	1.05	1.61	0.5	0.00333333	1.05333	GO:001602	CC:integral component of membrane;	------	------	------	------	ENOG410YTTN	S:Function unknown	XP_015636277.1	putative leucine-rich repeat-containing protein DDB_G0290503 [Oryza sativa Japonica Group]	------	------	------	------	------
Os02g0650300	YSL15	Iron-phytosiderophore transporter, Iron homeostasi	0.058	-4.11254	2.93497e-07	7.55915e-05	yes	down	0.17	0.25	0.14	3.22	0.61	5.86	0.186667	3.23	GO:0048316;GO:0033214;GO:0055085;GO:0006811;GO:0055072;GO:0010039;GO:0035672;GO:0016020;GO:0005886;GO:0016021;GO:0051980;GO:003567	BP:seed development;BP:iron assimilation by chelation and transport;BP:transmembrane transport;BP:ion transport;BP:iron ion homeostasis;BP:response to iron ion;BP:oligopeptide transmembrane transport;CC:membrane;CC:plasma membrane;CC:integral component of membrane;MF:iron-nicotianamine transmembrane transporter activity;MF:oligopeptide transmembrane transporter activity;	------	------	------	------	COG1297	S:Function unknown	XP_015623627.1	iron-phytosiderophore transporter YSL15 [Oryza sativa Japonica Group]	sp|Q6H3Z3|YSL15_ORYSJ;	Iron-phytosiderophore transporter YSL15 OS=Oryza sativa subsp. japonica OX=39947 GN=YSL15 PE=2 SV=1;	PF03169.17	OPT	OPT oligopeptide transporter protein
Os11g0643800		Similar to Sugar transporter family protein, expressed	0.034	-4.87174	3.80882e-07	9.17823e-05	yes	down	0.07	0.15	0.12	4.97	4.32	0.34	0.113333	3.21	GO:0055085;GO:0008643;GO:0034219;GO:0016021;GO:0016020;GO:0005887;GO:0005351;GO:0015293;GO:0051119;GO:002285	BP:transmembrane transport;BP:carbohydrate transport;BP:carbohydrate transmembrane transport;CC:integral component of membrane;CC:membrane;CC:integral component of plasma membrane;MF:suga;MF:symporter activity;MF:sugar transmembrane transporter activity;MF:transmembrane transporter activity;	K03444	ERD6, ESL1	------	------	ENOG410XNQK	G:Carbohydrate transport and metabolism	XP_015617392.1	sugar transporter ERD6-like 16 [Oryza sativa Japonica Group]	sp|Q8LBI9|EDL16_ARATH;	Sugar transporter ERD6-like 16 OS=Arabidopsis thaliana OX=3702 GN=At5g18840 PE=2 SV=2;	PF00083.26;PF07690.18	Sugar_tr;MFS_1	Sugar;Major Facilitator Superfamily
Os05g0136900	OsAT3	Transferase family protein	0.308	-1.69686	3.82278e-07	9.17823e-05	yes	down	23.79	19	13.36	83.54	52.29	45.03	18.7167	60.2867	GO:0016747;GO:0016410;GO:005073	MF:transferase activity, transferring acyl groups other than amino-acyl groups;MF:N-acyltransferase activity;MF:hydroxycinnamoyltransferase activity;	------	------	------	------	ENOG410YE2Y	S:Function unknown	XP_015640272.1	acyl transferase 4-like [Oryza sativa Japonica Group]	sp|Q5JNT2|AT4_ORYSJ;	Acyl transferase 4 OS=Oryza sativa subsp. japonica OX=39947 GN=AT4 PE=1 SV=1;	PF02458.17	Transferase	Transferase family
Os04g0494600		Protein of unknown function DUF642 family protein	0.098	-3.35116	4.07036e-07	9.66746e-05	yes	down	0.03	0.44	0.21	1.85	2.76	2.24	0.226667	2.28333	------	------	------	------	------	------	ENOG411248W;ENOG411047G	S:Function unknown;	XP_015634589.1	uncharacterized protein LOC4336267 [Oryza sativa Japonica Group]	------	------	PF04862.14	DUF642	Protein of unknown function
Os08g0431700		Hypothetical protein	0.183	-2.45006	4.60226e-07	0.000106005	yes	down	2.12	4.74	2.21	25.36	7.98	16.89	3.02333	16.7433	------	------	------	------	------	------	------	------	KAB8108616.1	hypothetical protein EE612_044451 [Oryza sativa]	------	------	------	------	------
Os12g0571000	OsMT1g	Metallothionein-like protein type 1	0.231	-2.11177	5.33949e-07	0.000121019	yes	down	54.95	64.82	51.09	198.17	123.39	431.6	56.9533	251.053	GO:0072593;GO:0009555;GO:004687	BP:reactive oxygen species metabolic process;BP:pollen development;MF:metal ion binding;	------	------	------	------	ENOG410Z616	S:Function unknown	XP_015620237.1	metallothionein-like protein 4B [Oryza sativa Japonica Group]	sp|Q2QNC3|MT4C_ORYSJ;	Metallothionein-like protein 4C OS=Oryza sativa subsp. japonica OX=39947 GN=MT4C PE=2 SV=1;	PF01439.20;PF02068.18	Metallothio_2;Metallothio_PEC	Metallothionein;Plant PEC family metallothionein
Os01g0246400		Similar to Low molecular mass early light-inducible protein HV90, chloroplast precursor (ELIP)	0.28	-1.83873	5.75308e-07	0.000127336	yes	down	5.55	4.25	4.05	24.29	11.68	14.85	4.61667	16.94	GO:0009535;GO:0009536;GO:000950	CC:chloroplast thylakoid membrane;CC:plastid;CC:chloroplast;	------	------	------	------	ENOG410Y0RG	S:Function unknown	XP_015630605.1	high molecular mass early light-inducible protein HV58, chloroplastic [Oryza sativa Japonica Group]	sp|P14895|ELI5_HORVU;	High molecular mass early light-inducible protein HV58, chloroplastic OS=Hordeum vulgare OX=4513 PE=2 SV=1;	PF00504.23	Chloroa_b-bind	Chlorophyll A-B binding protein
Os03g0155300	OsEXPA12	Similar to Alpha-expansin precursor	0.217	-2.20706	6.33178e-07	0.000135101	yes	down	1.72	2.33	1.47	9.53	12	4.67	1.84	8.73333	GO:0009664;GO:0071555;GO:0005618;GO:0016020;GO:000557	BP:plant-type cell wall organization;BP:cell wall organization;CC:cell wall;CC:membrane;CC:extracellular region;	------	------	------	------	ENOG41104SG	G:Carbohydrate transport and metabolism	XP_015628563.1	expansin-A12 [Oryza sativa Japonica Group]	sp|Q7G6Z2|EXP12_ORYSJ;	Expansin-A12 OS=Oryza sativa subsp. japonica OX=39947 GN=EXPA12 PE=2 SV=1;	PF01357.23;PF03330.20	Expansin_C;DPBB_1	Expansin C-terminal domain;Lytic transglycolase
Os04g0125700		Concanavalin A-like lectin/glucanase domain containing protein	0.213	-2.23058	6.36875e-07	0.000135101	yes	down	5.12	24.5	11.97	70.26	60.8	66.03	13.8633	65.6967	GO:0006952;GO:0006468;GO:0016310;GO:0042742;GO:0002229;GO:0007178;GO:0016020;GO:0016021;GO:0005886;GO:0004672;GO:0030246;GO:0000166;GO:0004675;GO:0004674;GO:0016740;GO:0016301;GO:000552	BP:defense response;BP:protein phosphorylation;BP:phosphorylation;BP:defense response to bacterium;BP:defense response to oomycetes;BP:transmembrane receptor protein serine/threonine kinase signaling pathway;CC:membrane;CC:integral component of membrane;CC:plasma membrane;MF:protein kinase activity;MF:carbohydrate binding;MF:nucleotide binding;MF:transmembrane receptor protein serine/threonine ki…	------	------	------	------	COG0515	T:Signal transduction mechanisms	XP_015633824.1	L-type lectin-domain containing receptor kinase IX.1 [Oryza sativa Japonica Group]	sp|Q9LXA5|LRK91_ARATH;	L-type lectin-domain containing receptor kinase IX.1 OS=Arabidopsis thaliana OX=3702 GN=LECRK91 PE=1 SV=1;	PF00139.21;PF00069.27;PF07714.19	Lectin_legB;Pkinase;PK_Tyr_Ser-Thr	Legume lectin domain;Protein kinase domain;Protein tyrosine and serine/threonine kinase
Os12g0568200	OsMT1c	Metallothionein-like protein type 1	0.149	-2.74604	8.56677e-07	0.000173909	yes	down	3.37	4.8	6.02	12.51	25.63	59.65	4.73	32.5967	GO:0072593;GO:0009555;GO:004687	BP:reactive oxygen species metabolic process;BP:pollen development;MF:metal ion binding;	------	------	------	------	------	------	XP_015619845.1	metallothionein-like protein 4B [Oryza sativa Japonica Group]	sp|Q2QNE8|MT4B_ORYSJ;	Metallothionein-like protein 4B OS=Oryza sativa subsp. japonica OX=39947 GN=MT4B PE=2 SV=1;	PF01439.20	Metallothio_2	Metallothionein
Os08g0288400		Similar to transmembrane 9 superfamily protein member 2	0.08	-3.64557	9.16787e-07	0.000181633	yes	down	0.09	0.1	0.02	0.84	1.21	0.63	0.07	0.893333	GO:0072657;GO:0005794;GO:0005802;GO:0016021;GO:0016020;GO:0000139;GO:0005768;GO:001000	BP:protein localization to membrane;CC:Golgi apparatus;CC:trans-Golgi network;CC:integral component of membrane;CC:membrane;CC:Golgi membrane;CC:endosome;CC:endosome membrane;	K17086	TM9SF2_4	------	------	ENOG410XPIW	S:Function unknown	XP_015649463.1	transmembrane 9 superfamily member 11 [Oryza sativa Japonica Group]	sp|Q9FYQ8|TMN11_ARATH;	Transmembrane 9 superfamily member 11 OS=Arabidopsis thaliana OX=3702 GN=TMN11 PE=2 SV=1;	PF02990.18	EMP70	Endomembrane protein 70
Os04g0689000	prx64	Similar to Peroxidase (EC 1.11.1.7)	0.455	-1.13518	9.52626e-07	0.000187422	yes	down	56.53	89.17	99.68	193.74	200.05	156.13	81.7933	183.307	GO:0098869;GO:0042744;GO:0006979;GO:0005576;GO:0009505;GO:0009506;GO:0020037;GO:0004601;GO:0046872;GO:001649	BP:cellular oxidant detoxification;BP:hydrogen peroxide catabolic process;BP:response to oxidative stress;CC:extracellular region;CC:plant-type cell wall;CC:plasmodesma;MF:heme binding;MF:peroxidase activity;MF:metal ion binding;MF:oxidoreductase activity;	K00430	E1.11.1.7	map00940	Phenylpropanoid biosynthesis	ENOG41104GH;ENOG41103XV	S:Function unknown;	XP_015637252.1	cationic peroxidase SPC4 [Oryza sativa Japonica Group]	sp|P84516|PER1_SORBI;	Cationic peroxidase SPC4 OS=Sorghum bicolor OX=4558 GN=Sb03g046810 PE=1 SV=2;	PF00141.25	peroxidase	Peroxidase
Os01g0327000	prx14	Similar to Class III peroxidase 14	0.413	-1.27438	1.01176e-06	0.000193676	yes	down	4.7	8.41	5.94	16.29	17.91	12.52	6.35	15.5733	GO:0098869;GO:0042744;GO:0006979;GO:0016021;GO:0016020;GO:0005576;GO:0009505;GO:0009506;GO:0020037;GO:0004601;GO:0046872;GO:001649	BP:cellular oxidant detoxification;BP:hydrogen peroxide catabolic process;BP:response to oxidative stress;CC:integral component of membrane;CC:membrane;CC:extracellular region;CC:plant-type cell wall;CC:plasmodesma;MF:heme binding;MF:peroxidase activity;MF:metal ion binding;MF:oxidoreductase activity;	K00430	E1.11.1.7	map00940	Phenylpropanoid biosynthesis	ENOG410XUVZ;ENOG41106HI	G:Carbohydrate transport and metabolism;P:Inorganic ion transport and metabolism	XP_015624317.1	peroxidase 1 isoform X1 [Oryza sativa Japonica Group]	sp|A5H8G4|PER1_MAIZE;	Peroxidase 1 OS=Zea mays OX=4577 GN=PER1 PE=1 SV=1;	PF00141.25	peroxidase	Peroxidase
Os07g0256700		Protein of unknown function DUF231, plant domain containing protein	0.196	-2.34789	1.05492e-06	0.000199247	yes	down	0.28	0.62	0.28	2.1	2.12	1.79	0.393333	2.00333	GO:0005794;GO:0016021;GO:001641	CC:Golgi apparatus;CC:integral component of membrane;MF:O-acetyltransferase activity;	K23877	AXY4, AXY4L	------	------	ENOG41104H5	S:Function unknown	XP_015646186.1	protein ALTERED XYLOGLUCAN 4 [Oryza sativa Japonica Group]	sp|O04523|TBL27_ARATH;	Protein ALTERED XYLOGLUCAN 4 OS=Arabidopsis thaliana OX=3702 GN=AXY4 PE=1 SV=1;	PF13839.8;PF14416.8	PC-Esterase;PMR5N	GDSL/SGNH-like Acyl-Esterase family found in Pmr5 and Cas1p;PMR5 N terminal Domain
Os12g0555100		Similar to Probenazole-inducible protein PBZ1	0.181	-2.46413	1.15283e-06	0.000214874	yes	down	4.17	5.21	3.09	9.18	21.99	39.47	4.15667	23.5467	GO:0009738;GO:0006952;GO:0080163;GO:0005975;GO:0043086;GO:0005737;GO:0005634;GO:0038023;GO:0004864;GO:001042	BP:abscisic acid-activated signaling pathway;BP:defense response;BP:regulation of protein serine/threonine phosphatase activity;BP:carbohydrate metabolic process;BP:negative regulation of catalytic activity;CC:cytoplasm;CC:nucleus;MF:signaling receptor activity;MF:protein phosphatase inhibitor activity;MF:abscisic acid binding;	------	------	------	------	ENOG410YV9R	S:Function unknown	XP_015619061.1	major pollen allergen Cor a 1 isoforms 5, 6, 11 and 16 [Oryza sativa Japonica Group]	sp|Q08407|MPAC1_CORAV;	Major pollen allergen Cor a 1 isoforms 5, 6, 11 and 16 OS=Corylus avellana OX=13451 PE=1 SV=3;	PF10604.11;PF00407.21	Polyketide_cyc2;Bet_v_1	Polyketide cyclase / dehydrase and lipid transport;Pathogenesis-related protein Bet v 1 family
Os02g0267200	OsEXPA13	Alpha-expansin OsEXPA13	0.053	-4.24269	1.23016e-06	0.000227788	yes	down	0.18	1.43	0.13	13.98	15.74	2.57	0.58	10.7633	GO:0009664;GO:0071555;GO:0005618;GO:0016021;GO:0016020;GO:000557	BP:plant-type cell wall organization;BP:cell wall organization;CC:cell wall;CC:integral component of membrane;CC:membrane;CC:extracellular region;	------	------	------	------	ENOG41106TF	G:Carbohydrate transport and metabolism	XP_015625531.1	expansin-A13 [Oryza sativa Japonica Group]	sp|Q4PR52|EXP13_ORYSJ;	Expansin-A13 OS=Oryza sativa subsp. japonica OX=39947 GN=EXPA13 PE=2 SV=2;	PF01357.23;PF03330.20	Expansin_C;DPBB_1	Expansin C-terminal domain;Lytic transglycolase
Os06g0594600	OsAT10	BAHD acyltransferase, Glucuronoarabinoxylan modification in grass cell wal	0.293	-1.77282	1.29326e-06	0.000236754	yes	down	2.2	4.29	2.34	13.85	7.27	9.48	2.94333	10.2	GO:0016740;GO:0016746;GO:0016747;GO:001641	MF:transferase activity;MF:transferase activity, transferring acyl groups;MF:transferase activity, transferring acyl groups other than amino-acyl groups;MF:N-acyltransferase activity;	------	------	------	------	ENOG4110K18	S:Function unknown	XP_015641801.1	acyl transferase 10 [Oryza sativa Japonica Group]	sp|Q69UE6|AT10_ORYSJ;	Acyl transferase 10 OS=Oryza sativa subsp. japonica OX=39947 GN=AT10 PE=3 SV=1;	PF02458.17	Transferase	Transferase family
Os03g0699700	Osr9-LOX1	9-lipoxigenase	0.157	-2.66698	1.29529e-06	0.000236754	yes	down	1.76	8.83	4.48	37.57	27.23	16.05	5.02333	26.95	GO:0006633;GO:0006631;GO:0006629;GO:0034440;GO:0009620;GO:0031408;GO:0050832;GO:0009845;GO:0002215;GO:0005737;GO:0051213;GO:1990136;GO:0016702;GO:0016165;GO:0005515;GO:0046872;GO:001649	BP:fatty acid biosynthetic process;BP:fatty acid metabolic process;BP:lipid metabolic process;BP:lipid oxidation;BP:response to fungus;BP:oxylipin biosynthetic process;BP:defense response to fungus;BP:seed germination;BP:defense response to nematode;CC:cytoplasm;MF:dioxygenase activity;MF:linoleate 9S-lipoxygenase activity;MF:oxidoreductase activity, acting on single donors with incorporation of …	K15718	LOX1_5	map00591	Linoleic acid metabolism	ENOG410XT0Q;ENOG410YN4N	O:Posttranslational modification, protein turnover, chaperones;S:Function unknown	XP_015632769.1	linoleate 9S-lipoxygenase 1 [Oryza sativa Japonica Group]	sp|Q76I22|LOX1_ORYSJ;	Linoleate 9S-lipoxygenase 1 OS=Oryza sativa subsp. japonica OX=39947 GN=Os03g0699700 PE=2 SV=2;	PF00305.21;PF01477.25	Lipoxygenase;PLAT	Lipoxygenase;PLAT/LH2 domain
Os06g0657500	OsPLT2	Hypothetical conserved gene	0.318	-1.65361	1.35829e-06	0.000245657	yes	down	1.44	3.43	2.02	8.63	7.27	5.88	2.29667	7.26	GO:0006355;GO:0005634;GO:0003700;GO:000367	BP:regulation of transcription, DNA-templated;CC:nucleus;MF:transcription factor activity, sequence-specific DNA binding;MF:DNA binding;	K09285	OVM, ANT	------	------	ENOG410Y90A	K:Transcription	XP_015641575.1	AP2-like ethylene-responsive transcription factor AIL5 [Oryza sativa Japonica Group]	sp|Q6PQQ3|AIL5_ARATH;	AP2-like ethylene-responsive transcription factor AIL5 OS=Arabidopsis thaliana OX=3702 GN=AIL5 PE=2 SV=2;	PF00847.22	AP2	AP2 domain
Os02g0686100		Similar to RING-H2 finger protein ATL1B	0.358	-1.48029	1.71587e-06	0.00029517	yes	down	3.19	3.25	3.39	12.4	7.84	8.19	3.27667	9.47667	GO:0044238;GO:0044260;GO:0006511;GO:0016021;GO:0016020;GO:006163	BP:primary metabolic process;BP:cellular macromolecule metabolic process;BP:ubiquitin-dependent protein catabolic process;CC:integral component of membrane;CC:membrane;MF:ubiquitin protein ligase activity;	------	------	------	------	ENOG41121N2	O:Posttranslational modification, protein turnover, chaperones	XP_015625263.1	RING-H2 finger protein ATL80 [Oryza sativa Japonica Group]	sp|Q8LC69|ATL8_ARATH;	RING-H2 finger protein ATL8 OS=Arabidopsis thaliana OX=3702 GN=ATL8 PE=2 SV=2;	PF13639.8;PF17123.7;PF13923.8;PF00097.27;PF12678.9;PF12861.9;PF13920.8;PF14634.8;PF13445.8;PF11793.10;PF17120.7	zf-RING_2;zf-RING_11;zf-C3HC4_2;zf-C3HC4;zf-rbx1;zf-ANAPC11;zf-C3HC4_3;zf-RING_5;zf-RING_UBOX;FANCL_C;Zn_ribbon_17	Ring finger domain;RING-like zinc finger;Zinc finger, C3HC4 type;Zinc finger, C3HC4 type;RING-H2 zinc finger domain;Anaphase-promoting complex subunit 11 RING-H2 finger;Zinc finger, C3HC4 type;zinc-RING finger domain;RING-type zinc-finger;FANCL C-terminal domain;Zinc-ribbon, C4HC2 type
Os04g0132500	CTB4a	Protein kinase, core domain containing protein	0.406	-1.29889	1.71907e-06	0.00029517	yes	down	1.55	2.15	1.58	4.92	5.17	3.13	1.76	4.40667	GO:0006468;GO:0016310;GO:0016020;GO:0016021;GO:0005886;GO:0004672;GO:0016301;GO:0000166;GO:0016740;GO:0106311;GO:0005515;GO:0005524;GO:010631	BP:protein phosphorylation;BP:phosphorylation;CC:membrane;CC:integral component of membrane;CC:plasma membrane;MF:protein kinase activity;MF:kinase activity;MF:nucleotide binding;MF:transferase activity;MF:old GO;MF:protein binding;MF:ATP binding;MF:old GO;	------	------	------	------	COG4886	S:Function unknown	XP_015633540.1	LRR receptor-like serine/threonine-protein kinase RCH1 [Oryza sativa Japonica Group]	sp|Q9LHP4|RGI1_ARATH;	LRR receptor-like serine/threonine-protein kinase RGI1 OS=Arabidopsis thaliana OX=3702 GN=RGI1 PE=1 SV=1;	PF13855.8;PF00069.27;PF12799.9;PF07714.19	LRR_8;Pkinase;LRR_4;PK_Tyr_Ser-Thr	Leucine rich repeat;Protein kinase domain;Leucine Rich repeats;Protein tyrosine and serine/threonine kinase
Os03g0144300		Similar to Xyloglucan galactosyltransferase KATAMARI 1 (EC 2.4.1.-) (MURUS3 protein)	0.171	-2.54854	1.79512e-06	0.000304397	yes	down	0.26	0.87	0.4	3.75	3.53	1.75	0.51	3.01	GO:0006486;GO:0006465;GO:0005794;GO:0016021;GO:0016020;GO:0004252;GO:0016740;GO:001675	BP:protein glycosylation;BP:signal peptide processing;CC:Golgi apparatus;CC:integral component of membrane;CC:membrane;MF:serine-type endopeptidase activity;MF:transferase activity;MF:transferase activity, transferring glycosyl groups;	K20888	MUR3	------	------	ENOG410XTFH	S:Function unknown	ABF93937.1	Xyloglucan galactosyltransferase KATAMARI 1, putative, expressed [Oryza sativa Japonica Group]	sp|Q8H038|KATAM_ORYSJ;	Xyloglucan galactosyltransferase KATAMARI1 homolog OS=Oryza sativa subsp. japonica OX=39947 GN=Os03g0144800 PE=2 SV=1;	PF03016.17	Exostosin	Exostosin family
Os02g0653200	OsUCL4	Cupredoxin domain containing protein	0.411	-1.28257	1.80504e-06	0.000304397	yes	down	13.51	25.89	15.42	46.45	50.08	37.85	18.2733	44.7933	GO:0022900;GO:0046658;GO:000905	BP:electron transport chain;CC:anchored component of plasma membrane;MF:electron carrier activity;	------	------	------	------	ENOG410YVSJ	S:Function unknown	KAB8088211.1	hypothetical protein EE612_012743, partial [Oryza sativa]	sp|O80517|BCB2_ARATH;	Uclacyanin-2 OS=Arabidopsis thaliana OX=3702 GN=At2g44790 PE=2 SV=1;	PF02298.19	Cu_bind_like	Plastocyanin-like domain
Os11g0708100	OsLAC26	Similar to Laccase-22	0.397	-1.33429	1.92132e-06	0.000322087	yes	down	2.59	5.59	3.77	15.54	8.79	9.34	3.98333	11.2233	GO:0046274;GO:0048046;GO:0016722;GO:0052716;GO:0005507;GO:001649	BP:lignin catabolic process;CC:apoplast;MF:oxidoreductase activity, oxidizing metal ions;MF:hydroquinon;MF:copper ion binding;MF:oxidoreductase activity;	K05909	E1.10.3.2	------	------	COG2132	Q:Secondary metabolites biosynthesis, transport and catabolism	KAB8116226.1	hypothetical protein EE612_057237, partial [Oryza sativa]	sp|Q0IQU1|LAC22_ORYSJ;	Laccase-22 OS=Oryza sativa subsp. japonica OX=39947 GN=LAC22 PE=2 SV=2;	PF07731.16;PF00394.24	Cu-oxidase_2;Cu-oxidase	Multicopper oxidase;Multicopper oxidase
Os05g0499800	UGT705A3	UDP-glucuronosyl/UDP-glucosyltransferase family protein	0.392	-1.35243	1.98343e-06	0.000330545	yes	down	8.75	12.59	10.19	34.72	18.08	29.31	10.51	27.37	GO:0043231;GO:0080043;GO:0016740;GO:0080044;GO:0008194;GO:001675	CC:intracellular membrane-bounded organelle;MF:quercetin 3-O-glucosyltransferase activity;MF:transferase activity;MF:quercetin 7-O-glucosyltransferase activity;MF:UDP-glycosyltransferase activity;MF:transferase activity, transferring glycosyl groups;	------	------	------	------	COG1819	S:Function unknown	XP_015639146.1	scopoletin glucosyltransferase [Oryza sativa Japonica Group]	sp|Q9AT54|SCGT_TOBAC;	Scopoletin glucosyltransferase OS=Nicotiana tabacum OX=4097 GN=TOGT1 PE=1 SV=1;	PF00201.20	UDPGT	UDP-glucoronosyl and UDP-glucosyl transferase
Os06g0703400		Hypothetical protein	0.009	-6.77428	2.20816e-06	0.000357482	yes	down	0	0	0	1.3	0.87	0.6	0	0.923333	GO:001602	CC:integral component of membrane;	------	------	------	------	ENOG41104MN;ENOG410YBQC	S:Function unknown;	KAB8103753.1	hypothetical protein EE612_036348 [Oryza sativa]	------	------	------	------	------
Os12g0416800		Conserved hypothetical protein	0.226	-2.1483	2.22794e-06	0.000358635	yes	down	0.97	1.72	0.61	4.72	6.08	3.92	1.1	4.90667	------	------	------	------	------	------	ENOG410YWUH	S:Function unknown	XP_015619419.1	uncharacterized protein LOC4352073 [Oryza sativa Japonica Group]	------	------	------	------	------
Os04g0410400		Root cap family protein	0.144	-2.79886	2.37553e-06	0.000378096	yes	down	0.62	3.71	1.05	14.95	15.23	7.54	1.79333	12.5733	------	------	------	------	------	------	ENOG410YCHD	S:Function unknown	XP_015633655.1	uncharacterized protein LOC4335768 [Oryza sativa Japonica Group]	------	------	PF06830.13	Root_cap	Root cap
Os12g0228700		Similar to 32 kDa protein	0.031	-4.98905	2.46756e-06	0.00039055	yes	down	0	0	0.26	3.69	2.83	2.44	0.0866667	2.98667	GO:0048046;GO:0005576;GO:003024	CC:apoplast;CC:extracellular region;MF:carbohydrate binding;	------	------	------	------	ENOG410ZS5G;ENOG41118E8	S:Function unknown;	BAT16420.1	Os12g0228700, partial [Oryza sativa Japonica Group]	sp|A2WMH2|GOS9_ORYSI;	Protein GOS9 OS=Oryza sativa subsp. indica OX=39946 GN=GOS9 PE=2 SV=1;	PF01419.19;PF03018.16	Jacalin;Dirigent	Jacalin-like lectin domain;Dirigent-like protein
Os09g0419200	OsCCR19	NAD(P)-binding domain containing protein	0.397	-1.33287	2.88307e-06	0.000437525	yes	down	31.63	48.31	34.82	131.91	68.84	93.06	38.2533	97.9367	GO:0050662;GO:0003824;GO:0016616;GO:001649	MF:coenzyme binding;MF:catalytic activity;MF:oxidoreductase activity, acting on the CH-OH group of donors, NAD or NADP as acceptor;MF:oxidoreductase activity;	K09753	CCR	map00940	Phenylpropanoid biosynthesis	COG0451	M:Cell wall/membrane/envelope biogenesis	XP_015651251.1	cinnamoyl-CoA reductase 1 isoform X1 [Oryza sativa Japonica Group]	sp|A0A059TC02|CCR1_PETHY;	Cinnamoyl-CoA reductase 1 OS=Petunia hybrida OX=4102 GN=CCR1 PE=1 SV=1;	PF01370.23;PF13460.8;PF01073.21;PF05368.15;PF16363.7;PF07993.14;PF08659.12;PF00106.27	Epimerase;NAD_binding_10;3Beta_HSD;NmrA;GDP_Man_Dehyd;NAD_binding_4;KR;adh_short	NAD dependent epimerase/dehydratase family;NA;3-beta hydroxysteroid dehydrogenase/isomerase family;NmrA-like family;GDP-mannose 4,6 dehydratase;Male sterility protein;KR domain;short chain dehydrogenase
Os12g0227500		Similar to Beta-glucosidase aggregating factor	0.049	-4.34112	2.88791e-06	0.000437525	yes	down	0	1.46	0.41	8.04	23.38	6.01	0.623333	12.4767	GO:0048046;GO:0005576;GO:003024	CC:apoplast;CC:extracellular region;MF:carbohydrate binding;	------	------	------	------	ENOG41118E8;ENOG410ZS5G	S:Function unknown;	XP_015619984.1	uncharacterized protein LOC4351820 isoform X2 [Oryza sativa Japonica Group]	------	------	PF03018.16	Dirigent	Dirigent-like protein
Os07g0538000		Similar to hydrolase, hydrolyzing O-glycosyl compounds	0.362	-1.46439	3.30524e-06	0.000495453	yes	down	4.67	5.72	4.01	14.13	18.34	8.35	4.8	13.6067	GO:0005975;GO:0008152;GO:0046658;GO:0016798;GO:0004553;GO:004297	BP:carbohydrate metabolic process;BP:metabolic process;CC:anchored component of plasma membrane;MF:hydrolase activity, acting on glycosyl bonds;MF:hydrolase activity, hydrolyzing O-glycosyl compounds;MF:glucan endo-1,3-beta-D-glucosidase activity;	------	------	------	------	ENOG41107PB	S:Function unknown	XP_015646493.1	glucan endo-1,3-beta-glucosidase 13 isoform X2 [Oryza sativa Japonica Group]	sp|Q9FJU9|E1313_ARATH;	Glucan endo-1,3-beta-glucosidase 13 OS=Arabidopsis thaliana OX=3702 GN=At5g56590 PE=2 SV=1;	PF00332.20;PF07983.15	Glyco_hydro_17;X8	Glycosyl hydrolases family 17;X8 domain
Os05g0381400	AWPM-19	AWPM-19-like protein, Stress tolerance through ABA-dependent pathewa	0.081	-3.63406	3.67169e-06	0.000544621	yes	down	0.21	0.54	0.58	8.35	1.49	6.68	0.443333	5.50667	GO:001602	CC:integral component of membrane;	------	------	------	------	ENOG410YI9M	S:Function unknown	XP_015637929.1	membrane protein PM19L [Oryza sativa Japonica Group]	sp|Q6L4D2|PM19L_ORYSJ;	Membrane protein PM19L OS=Oryza sativa subsp. japonica OX=39947 GN=PM19L PE=2 SV=1;	PF05512.13	AWPM-19	AWPM-19-like family
Os06g0589800		Protein kinase, core domain containing protein	0.382	-1.38787	4.82966e-06	0.000687584	yes	down	1.05	1.85	1.1	3.44	4.42	2.82	1.33333	3.56	GO:0009755;GO:0006468;GO:0010074;GO:0016310;GO:0010082;GO:0016020;GO:0016021;GO:0005886;GO:0016301;GO:0000166;GO:0004674;GO:0016740;GO:0001653;GO:0005515;GO:0004672;GO:000552	BP:hormone-mediated signaling pathway;BP:protein phosphorylation;BP:maintenance of meristem identity;BP:phosphorylation;BP:regulation of root meristem growth;CC:membrane;CC:integral component of membrane;CC:plasma membrane;MF:kinase activity;MF:nucleotide binding;MF:protein serine/threonine kinase activity;MF:transferase activity;MF:peptide receptor activity;MF:protein binding;MF:protein kinase a…	------	------	------	------	COG4886;COG0515	S:Function unknown;T:Signal transduction mechanisms	XP_015643426.1	probable LRR receptor-like serine/threonine-protein kinase At1g34110 [Oryza sativa Japonica Group]	sp|C0LGF5|RGI5_ARATH;	LRR receptor-like serine/threonine-protein kinase RGI5 OS=Arabidopsis thaliana OX=3702 GN=RGI5 PE=1 SV=2;	PF13855.8;PF00069.27;PF07714.19;PF12799.9;PF08263.14;PF17667.3	LRR_8;Pkinase;PK_Tyr_Ser-Thr;LRR_4;LRRNT_2;Pkinase_fungal	Leucine rich repeat;Protein kinase domain;Protein tyrosine and serine/threonine kinase;Leucine Rich repeats;Leucine rich repeat N-terminal domain;Fungal protein kinase
Os06g0266266		Similar to cell number regulator 11	0.141	-2.82487	5.19068e-06	0.000731628	yes	down	0.4	0.98	0.19	3.57	5.64	1.9	0.523333	3.70333	------	------	------	------	------	------	ENOG410XUTP;ENOG410XX4J	S:Function unknown;	XP_025881811.1	cell number regulator 11 [Oryza sativa Japonica Group]	sp|D9HP27|CNR11_MAIZE;	Cell number regulator 11 OS=Zea mays OX=4577 GN=CNR11 PE=2 SV=1;	PF04749.19	PLAC8	PLAC8 family
Os04g0438200		Similar to H0315A08.10 protein	0.124	-3.0129	5.26202e-06	0.000738011	yes	down	0.55	1.52	0.89	14.4	5.37	3.92	0.986667	7.89667	GO:0009834;GO:0016021;GO:001602	BP:plant-type secondary cell wall biogenesis;CC:integral component of membrane;CC:membrane;	------	------	------	------	------	------	CAB3484570.1	unnamed protein product [Digitaria exilis]	------	------	PF07172.13	GRP	Glycine rich protein family
Os07g0448100	OsPIP2	Similar to Plasma membrane integral protein ZmPIP2-6	0.327	-1.61139	5.59431e-06	0.00076938	yes	down	10.51	24.05	15.05	70.17	36.29	46.72	16.5367	51.06	GO:0006833;GO:0009414;GO:0055085;GO:0005773;GO:0016021;GO:0016020;GO:0005886;GO:0009506;GO:0015250;GO:001526	BP:water transport;BP:response to water deprivation;BP:transmembrane transport;CC:vacuole;CC:integral component of membrane;CC:membrane;CC:plasma membrane;CC:plasmodesma;MF:water channel activity;MF:channel activity;	K09872	PIP	------	------	COG0580	G:Carbohydrate transport and metabolism	XP_015644586.1	aquaporin PIP2-4 [Oryza sativa Japonica Group]	sp|Q8GRT8|PIP24_ORYSJ;	Aquaporin PIP2-4 OS=Oryza sativa subsp. japonica OX=39947 GN=PIP2-4 PE=2 SV=1;	PF00230.22	MIP	Major intrinsic protein
Os03g0103200	OsHyPRP04	Similar to Physical impedance induced protein	0.267	-1.90771	5.98077e-06	0.000818557	yes	down	8.38	28.72	24.79	66.77	62.74	104.78	20.63	78.0967	GO:000823	MF:peptidase activity;	------	------	------	------	ENOG41105Z0	S:Function unknown	XP_015632237.1	cortical cell-delineating protein [Oryza sativa Japonica Group]	sp|Q9SU35|ERLL1_ARATH;	pEARLI1-like lipid transfer protein 1 OS=Arabidopsis thaliana OX=3702 GN=AZI1 PE=1 SV=1;	PF14547.8;PF00234.24	Hydrophob_seed;Tryp_alpha_amyl	Hydrophobic seed protein;Protease inhibitor/seed storage/LTP family
Os06g0530400	OsNAC7	Similar to NAC domain-containing protein 76	0.341	-1.55193	6.06617e-06	0.000826253	yes	down	0.91	1.65	1.49	4.71	4.27	3.25	1.35	4.07667	GO:0006355;GO:0009834;GO:0048829;GO:0005634;GO:000367	BP:regulation of transcription, DNA-templated;BP:plant-type secondary cell wall biogenesis;BP:root cap development;CC:nucleus;MF:DNA binding;	------	------	------	------	ENOG410YDYB	K:Transcription	BAS98058.1	Os06g0530400 [Oryza sativa Japonica Group]	sp|Q5Z6B6|NAC76_ORYSJ;	NAC domain-containing protein 76 OS=Oryza sativa subsp. japonica OX=39947 GN=NAC076 PE=2 SV=2;	PF02365.17	NAM	No apical meristem
Os06g0718100	OsEXPA29	Similar to Alpha-expansin precursor	0.254	-1.97694	6.10899e-06	0.000828105	yes	down	1.99	4.21	3.93	13.16	20.05	7.53	3.37667	13.58	GO:0009664;GO:0071555;GO:0005618;GO:0016020;GO:000557	BP:plant-type cell wall organization;BP:cell wall organization;CC:cell wall;CC:membrane;CC:extracellular region;	------	------	------	------	ENOG410YB3R;ENOG41106TF	G:Carbohydrate transport and metabolism;	XP_015642522.1	expansin-A29 [Oryza sativa Japonica Group]	sp|Q4PR39|EXP29_ORYSJ;	Expansin-A29 OS=Oryza sativa subsp. japonica OX=39947 GN=EXPA29 PE=2 SV=2;	PF01357.23;PF03330.20	Expansin_C;DPBB_1	Expansin C-terminal domain;Lytic transglycolase
Os11g0156750		Hypothetical protein	0.424	-1.23834	6.23214e-06	0.000840775	yes	down	1.55	1.5	1.6	4.77	3.22	3.27	1.55	3.75333	------	------	------	------	------	------	COG0542	O:Posttranslational modification, protein turnover, chaperones	KAB8114296.1	hypothetical protein EE612_053603, partial [Oryza sativa]	sp|Q9SVD0|SMXL3_ARATH;	Protein SMAX1-LIKE 3 OS=Arabidopsis thaliana OX=3702 GN=SMXL3 PE=2 SV=1;	------	------	------
Os01g0633100	AGPL2	ADP-glucose pyrophosphorylase large subunit, Controll of starch biosynthesis in endosperm developmen	0.156	-2.68154	6.47683e-06	0.000869645	yes	down	2.49	3	3.55	9.84	41.42	6.71	3.01333	19.3233	GO:0005978;GO:0009058;GO:0008152;GO:0019252;GO:0005737;GO:0005829;GO:0010170;GO:0016779;GO:0008878;GO:0016740;GO:0000166;GO:0003824;GO:000552	BP:glycogen biosynthetic process;BP:biosynthetic process;BP:metabolic process;BP:starch biosynthetic process;CC:cytoplasm;CC:cytosol;CC:glucose-1-phosphate adenylyltransferase complex;MF:nucleotidyltransferase activity;MF:glucose-1-phosphate adenylyltransferase activity;MF:transferase activity;MF:nucleotide binding;MF:catalytic activity;MF:ATP binding;	K00975	glgC	map00520;map00500	Amino sugar and nucleotide sugar metabolism;Starch and sucrose metabolism	COG0448	G:Carbohydrate transport and metabolism	XP_015650361.1	glucose-1-phosphate adenylyltransferase large subunit 2, cytosolic-like [Oryza sativa Japonica Group]	sp|Q7G065|GLGL2_ORYSJ;	Glucose-1-phosphate adenylyltransferase large subunit 2, cytosolic OS=Oryza sativa subsp. japonica OX=39947 GN=AGPL2 PE=1 SV=1;	PF00483.25;PF00132.26	NTP_transferase;Hexapep	Nucleotidyl transferase;Bacterial transferase hexapeptide
Os12g0236200		Non-protein coding transcript	0.035	-4.82172	6.64179e-06	0.000880858	yes	down	0.33	0.28	0.11	7.81	0.31	12.94	0.24	7.02	------	------	------	------	------	------	------	------	EEE54796.1	hypothetical protein OsJ_02199 [Oryza sativa Japonica Group]	------	------	------	------	------
Os03g0242350		Non-protein coding transcript	0.012	-6.3982	6.65362e-06	0.000880858	yes	down	0.09	0	0	7.33	0.66	2.38	0.03	3.45667	------	------	------	------	------	------	ENOG41105ZH;ENOG41106JA	S:Function unknown;	XP_015627833.1	formin-like protein 5 [Oryza sativa Japonica Group]	------	------	------	------	------
Os04g0523650		Hypothetical protein	0.402	-1.31546	1.08585e-05	0.00137336	yes	down	4.11	3.19	3.32	9.44	11.52	6.36	3.54	9.10667	GO:000819	MF:UDP-glycosyltransferase activity;	K22771	UGT73C6	map00944	Flavone and flavonol biosynthesis	COG1819	S:Function unknown	XP_015633518.1	UDP-glycosyltransferase 73C7 [Oryza sativa Japonica Group]	sp|Q9SCP6|U73D1_ARATH;	UDP-glycosyltransferase 73D1 OS=Arabidopsis thaliana OX=3702 GN=UGT73D1 PE=3 SV=1;	------	------	------
Os04g0141400		Concanavalin A-like lectin/glucanase domain containing protein	0.012	-6.36717	1.10641e-05	0.00139106	yes	down	0	0	0	0.35	0.48	0.33	0	0.386667	GO:0006952;GO:0006468;GO:0042742;GO:0002229;GO:0007178;GO:0016020;GO:0016021;GO:0005886;GO:0004672;GO:0030246;GO:0004675;GO:000552	BP:defense response;BP:protein phosphorylation;BP:defense response to bacterium;BP:defense response to oomycetes;BP:transmembrane receptor protein serine/threonine kinase signaling pathway;CC:membrane;CC:integral component of membrane;CC:plasma membrane;MF:protein kinase activity;MF:carbohydrate binding;MF:transmembrane receptor protein serine/threonine kinase activity;MF:ATP binding;	------	------	------	------	COG0515	T:Signal transduction mechanisms	XP_015635986.1	L-type lectin-domain containing receptor kinase IX.1 [Oryza sativa Japonica Group]	sp|Q9LXA5|LRK91_ARATH;	L-type lectin-domain containing receptor kinase IX.1 OS=Arabidopsis thaliana OX=3702 GN=LECRK91 PE=1 SV=1;	PF00139.21;PF00069.27;PF07714.19;PF18483.3	Lectin_legB;Pkinase;PK_Tyr_Ser-Thr;Bact_lectin	Legume lectin domain;Protein kinase domain;Protein tyrosine and serine/threonine kinase;Bacterial lectin
Os04g0598900	OsWAK50	Similar to Wall-associated kinase-like protein	0.406	-1.30006	1.11714e-05	0.00139426	yes	down	1.26	1.9	1.51	4.63	3.01	4.01	1.55667	3.88333	GO:0006468;GO:0016310;GO:0007166;GO:0016020;GO:0016021;GO:0005886;GO:0004672;GO:0016301;GO:0000166;GO:0004674;GO:0016740;GO:0005509;GO:0030247;GO:000552	BP:protein phosphorylation;BP:phosphorylation;BP:cell surface receptor signaling pathway;CC:membrane;CC:integral component of membrane;CC:plasma membrane;MF:protein kinase activity;MF:kinase activity;MF:nucleotide binding;MF:protein serine/threonine kinase activity;MF:transferase activity;MF:calcium ion binding;MF:polysaccharide binding;MF:ATP binding;	------	------	------	------	COG0515	T:Signal transduction mechanisms	XP_015634382.1	wall-associated receptor kinase 3 [Oryza sativa Japonica Group]	sp|Q9LMP1|WAK2_ARATH;	Wall-associated receptor kinase 2 OS=Arabidopsis thaliana OX=3702 GN=WAK2 PE=1 SV=1;	PF00069.27;PF07714.19;PF07645.17	Pkinase;PK_Tyr_Ser-Thr;EGF_CA	Protein kinase domain;Protein tyrosine and serine/threonine kinase;Calcium-binding EGF domain
Os05g0524500		Protein kinase, core domain containing protein	0.125	-3.00281	1.12424e-05	0.00139697	yes	down	0.14	0.35	0.08	1.06	2.6	0.78	0.19	1.48	GO:0006468;GO:0016310;GO:0016021;GO:0016020;GO:0016301;GO:0000166;GO:0004674;GO:0016740;GO:0005515;GO:0004672;GO:000552	BP:protein phosphorylation;BP:phosphorylation;CC:integral component of membrane;CC:membrane;MF:kinase activity;MF:nucleotide binding;MF:protein serine/threonine kinase activity;MF:transferase activity;MF:protein binding;MF:protein kinase activity;MF:ATP binding;	------	------	------	------	COG0515	T:Signal transduction mechanisms	KAF2931733.1	hypothetical protein DAI22_05g232800 [Oryza sativa Japonica Group]	sp|O65924|Y2921_ARATH;	Putative leucine-rich repeat receptor-like protein kinase At2g19210 OS=Arabidopsis thaliana OX=3702 GN=At2g19210 PE=1 SV=1;	PF12819.9;PF07714.19;PF00069.27;PF13855.8;PF12799.9;PF13908.8	Malectin_like;PK_Tyr_Ser-Thr;Pkinase;LRR_8;LRR_4;Shisa	Malectin-like domain;Protein tyrosine and serine/threonine kinase;Protein kinase domain;Leucine rich repeat;Leucine Rich repeats;Wnt and FGF inhibitory regulator
Os07g0103500	OsGA2ox5	2OG-Fe(II) oxygenase domain containing protein	0.165	-2.60274	1.16601e-05	0.00144255	yes	down	1.02	1.27	0.76	13.84	3.67	3.26	1.01667	6.92333	GO:0009686;GO:0010336;GO:0045487;GO:0005737;GO:0005634;GO:0052634;GO:0046872;GO:0051213;GO:0045543;GO:001649	BP:gibberellin biosynthetic process;BP:gibberellic acid homeostasis;BP:gibberellin catabolic process;CC:cytoplasm;CC:nucleus;MF:C-19 gibberellin 2-beta-dioxygenase activity;MF:metal ion binding;MF:dioxygenase activity;MF:gibberellin 2-beta-dioxygenase activity;MF:oxidoreductase activity;	K04125	GA2ox	map00904	Diterpenoid biosynthesis	COG3491	S:Function unknown	XP_015645542.1	gibberellin 2-beta-dioxygenase 8 [Oryza sativa Japonica Group]	sp|Q8LGZ9|G2OX5_ORYSJ;	Gibberellin 2-beta-dioxygenase 5 OS=Oryza sativa subsp. japonica OX=39947 GN=GA2OX5 PE=1 SV=1;	PF03171.22;PF14226.8	2OG-FeII_Oxy;DIOX_N	2OG-F;non-haem dioxygenase in morphine synthesis N-terminal
Os07g0258400	NRAMP1	OsNramp1 (Integral membrane protein)	0.02	-5.64154	1.31478e-05	0.00159184	yes	down	2.37	3.35	1.88	126.38	3.22	228.33	2.53333	119.31	GO:0071421;GO:0006811;GO:0055072;GO:0070574;GO:0030001;GO:0034755;GO:0016020;GO:0016021;GO:0015086;GO:0005381;GO:0005384;GO:004687	BP:manganese ion transmembrane transport;BP:ion transport;BP:iron ion homeostasis;BP:cadmium ion transmembrane transport;BP:metal ion transport;BP:iron ion transmembrane transport;CC:membrane;CC:integral component of membrane;MF:cadmium ion transmembrane transporter activity;MF:iron ion transmembrane transporter activity;MF:manganese ion transmembrane transporter activity;MF:metal ion transmembra…	------	------	------	------	COG1914	P:Inorganic ion transport and metabolism	XP_015647629.1	metal transporter Nramp1 isoform X4 [Oryza sativa Japonica Group]	sp|Q0D7E4|NRAM1_ORYSJ;	Metal transporter Nramp1 OS=Oryza sativa subsp. japonica OX=39947 GN=NRAMP1 PE=2 SV=1;	PF01566.20	Nramp	Natural resistance-associated macrophage protein
Os01g0196300	DPF	Basic helix-loop-helix (bHLH) transcription factor, Diterpenoid phytoalexin factor, Biosynthesis of diterpenoid phytoalexins, Stress respons	0.487	-1.03752	1.35672e-05	0.00163562	yes	down	8.58	8.03	5.61	18.32	13.04	13.14	7.40667	14.8333	GO:0006355;GO:0005634;GO:004698	BP:regulation of transcription, DNA-templated;CC:nucleus;MF:protein dimerization activity;	------	------	------	------	ENOG410ZMUQ	S:Function unknown	XP_015626911.1	uncharacterized protein LOC4327325 [Oryza sativa Japonica Group]	sp|Q9LTS4|BH041_ARATH;	Putative transcription factor bHLH041 OS=Arabidopsis thaliana OX=3702 GN=BHLH41 PE=3 SV=1;	PF00010.28	HLH	Helix-loop-helix DNA-binding domain
Os09g0447300	CYP76L1	Cytochrome P450 family protein	0.358	-1.48205	1.40557e-05	0.00168733	yes	down	1.26	1.18	0.9	3.14	2.5	3.95	1.11333	3.19667	GO:0016020;GO:0016021;GO:0004497;GO:0020037;GO:0016709;GO:0016705;GO:0005506;GO:0046872;GO:001649	CC:membrane;CC:integral component of membrane;MF:monooxygenase activity;MF:heme binding;MF:oxidoreductase activity, acting on paired donors, with incorporation or reduction of molecular oxygen, NA;MF:oxidoreductase activity, acting on paired donors, with incorporation or reduction of molecular oxygen;MF:iron ion binding;MF:metal ion binding;MF:oxidoreductase activity;	------	------	------	------	COG2124	Q:Secondary metabolites biosynthesis, transport and catabolism	XP_015610661.1	cytochrome P450 76M5-like [Oryza sativa Japonica Group]	sp|Q6YTF5|C76M5_ORYSJ;	Cytochrome P450 76M5 OS=Oryza sativa subsp. japonica OX=39947 GN=CYP76M5 PE=1 SV=1;	PF00067.24	p450	Cytochrome P450
Os12g0282000	OsMIR	Conserved hypothetical protein	0.003	-8.56104	1.45412e-05	0.00173095	yes	down	0.05	0.3	0.11	44.21	0.05	141.14	0.153333	61.8	------	------	------	------	------	------	------	------	ABR26188.1	unknown, partial [Oryza sativa Indica Group]	------	------	------	------	------
Os01g0279400	OsZIFL2	Major facilitator superfamily antiporter	0.45	-1.15043	1.48714e-05	0.00176285	yes	down	3.34	3.15	4.69	7.88	7.49	10.2	3.72667	8.52333	GO:0055085;GO:0016021;GO:0016020;GO:002285	BP:transmembrane transport;CC:integral component of membrane;CC:membrane;MF:transmembrane transporter activity;	------	------	------	------	ENOG410XSE0	G:Carbohydrate transport and metabolism	XP_015621334.1	protein ZINC INDUCED FACILITATOR-LIKE 1 isoform X1 [Oryza sativa Japonica Group]	sp|Q3EAQ5|PTR36_ARATH;	Probable peptide/nitrate transporter At3g43790 OS=Arabidopsis thaliana OX=3702 GN=ZIFL2 PE=2 SV=2;	PF07690.18;PF00083.26	MFS_1;Sugar_tr	Major Facilitator Superfamily;Sugar
Os01g0248900	EXPA8	Alpha-expansin, Mediation of the cell extension and growth, Root system architectur	0.143	-2.80144	1.59009e-05	0.00186176	yes	down	2.11	3.06	0.62	18.27	17.7	4.91	1.93	13.6267	GO:0009664;GO:0071555;GO:0005618;GO:0016020;GO:000557	BP:plant-type cell wall organization;BP:cell wall organization;CC:cell wall;CC:membrane;CC:extracellular region;	------	------	------	------	ENOG410YDKU	G:Carbohydrate transport and metabolism	XP_015632452.1	expansin-A8 [Oryza sativa Japonica Group]	sp|Q9XHX0|EXPA8_ORYSJ;	Expansin-A8 OS=Oryza sativa subsp. japonica OX=39947 GN=EXPA8 PE=2 SV=1;	PF01357.23;PF03330.20	Expansin_C;DPBB_1	Expansin C-terminal domain;Lytic transglycolase
Os01g0800900	Os_F0743	Conserved hypothetical protein	0.005	-7.53672	1.59029e-05	0.00186176	yes	down	0.06	0	0	6.79	0.06	6.89	0.02	4.58	GO:0009740;GO:0031146;GO:0005737;GO:0019005;GO:0005515;GO:000484	BP:gibberellic acid mediated signaling pathway;BP:SCF-dependent proteasomal ubiquitin-dependent protein catabolic process;CC:cytoplasm;CC:SCF ubiquitin ligase complex;MF:protein binding;MF:ubiquitin-protein transferase activity;	K01142	E3.1.11.2, xthA	map03410	Base excision repair	ENOG410YZE8	S:Function unknown	EEE55539.1	hypothetical protein OsJ_03773 [Oryza sativa Japonica Group]	sp|Q5EAF6|FB336_ARATH;	Probable F-box protein At5g04010 OS=Arabidopsis thaliana OX=3702 GN=NSFBx PE=2 SV=1;	------	------	------
Os11g0257700		Similar to SAM dependent carboxyl methyltransferase	0.105	-3.24614	1.80922e-05	0.00207519	yes	down	0.04	0.56	0.11	2.58	2.19	1.25	0.236667	2.00667	GO:0032259;GO:0008168;GO:000875	BP:methylation;MF:methyltransferase activity;MF:S-adenosylmethionine-dependent methyltransferase activity;	------	------	------	------	ENOG4111GV5	S:Function unknown	XP_025877382.1	LOW QUALITY PROTEIN: anthranilate O-methyltransferase 1 [Oryza sativa Japonica Group]	sp|D9J0Z7|AAMT1_MAIZE;	Anthranilate O-methyltransferase 1 OS=Zea mays OX=4577 GN=AAMT1 PE=1 SV=1;	PF03492.17	Methyltransf_7	SAM dependent carboxyl methyltransferase
Os01g0871500		TGF-beta receptor, type I/II extracellular region family protein	0.291	-1.78108	1.9059e-05	0.00216851	yes	down	22.91	34.97	14.44	106.01	40.93	108.85	24.1067	85.2633	GO:0042938;GO:0042939;GO:0035442;GO:0055085;GO:0016021;GO:0016020;GO:0071916;GO:0015333;GO:0042937;GO:0022857;GO:1904680;GO:003567	BP:dipeptide transport;BP:tripeptide transport;BP:dipeptide transmembrane transport;BP:transmembrane transport;CC:integral component of membrane;CC:membrane;MF:dipeptide transmembrane transporter activity;MF:peptid;MF:tripeptide transporter activity;MF:transmembrane transporter activity;MF:peptide transmembrane transporter activity;MF:oligopeptide transmembrane transporter activity;	K14638	SLC15A3_4, PHT	------	------	COG3104	E:Amino acid transport and metabolism	BAB86541.1	OSJNBb0008G24.11 [Oryza sativa Japonica Group]	sp|Q0WP01|PTR9_ARATH;	Protein NRT1/ PTR FAMILY 5.10 OS=Arabidopsis thaliana OX=3702 GN=NPF5.10 PE=2 SV=1;	PF00854.23;PF07690.18	PTR2;MFS_1	POT family;Major Facilitator Superfamily
Os01g0954900		Similar to Nucleoid DNA-binding-like protein	0.42	-1.24988	1.9217e-05	0.00217775	yes	down	1.22	1.79	1.51	4.13	3.6	3.24	1.50667	3.65667	GO:0006508;GO:0030163;GO:0004190;GO:000367	BP:proteolysis;BP:protein catabolic process;MF:aspartic-type endopeptidase activity;MF:DNA binding;	------	------	------	------	ENOG410XNV7	O:Posttranslational modification, protein turnover, chaperones	XP_015644008.1	aspartyl protease AED3 [Oryza sativa Japonica Group]	sp|Q6F4N5|AP25_ORYSJ;	Aspartyl protease 25 OS=Oryza sativa subsp. japonica OX=39947 GN=AP25 PE=2 SV=1;	PF14543.8;PF14541.8;PF00026.25	TAXi_N;TAXi_C;Asp	Xylanase inhibitor N-terminal;Xylanase inhibitor C-terminal;Eukaryotic aspartyl protease
Os05g0176700		Conserved hypothetical protein	0.483	-1.05104	2.13993e-05	0.00237668	yes	down	60.13	60.4	52.14	160.97	99.65	104.86	57.5567	121.827	------	------	------	------	------	------	ENOG410ZUQD;ENOG410Z2Q7	S:Function unknown;	XP_015637742.1	uncharacterized protein LOC4337962 [Oryza sativa Japonica Group]	------	------	------	------	------
Os07g0674500		Pollen Ole e 1 allergen/extensin domain containing protein	0.168	-2.57183	2.24384e-05	0.00245445	yes	down	2.97	4.16	1.15	27.54	5.39	13.93	2.76	15.62	------	------	------	------	------	------	ENOG41108HJ	S:Function unknown	XP_015645626.1	phylloplanin isoform X2 [Oryza sativa Japonica Group]	sp|Q56S59|PHYLL_TOBAC;	Phylloplanin OS=Nicotiana tabacum OX=4097 PE=1 SV=1;	PF01190.19	Pollen_Ole_e_1	Pollen protein Ole e 1 like
Os11g0689000	Pik	Similar to Leucine Rich Repeat family protein	0.447	-1.16157	2.27375e-05	0.00246576	yes	down	1.18	1.1	0.96	2	2.67	2.09	1.08	2.25333	GO:0002758;GO:0009626;GO:0006952;GO:0042742;GO:0043531;GO:000552	BP:innate immune response-activating signal transduction;BP:plant-type hypersensitive response;BP:defense response;BP:defense response to bacterium;MF:ADP binding;MF:ATP binding;	------	------	------	------	COG4886	S:Function unknown	BAT15297.1	Os11g0689000, partial [Oryza sativa Japonica Group]	sp|Q2QZF2|PIK5_ORYSJ;	Disease resistance protein PIK5-NP OS=Oryza sativa subsp. japonica OX=39947 GN=PIK5-NP PE=2 SV=1;	PF00931.24;PF13238.8;PF00005.29;PF13401.8	NB-ARC;AAA_18;ABC_tran;AAA_22	NB-ARC domain;AAA domain;ABC transporter;AAA domain
Os06g0666800		Conserved hypothetical protein	0.26	-1.94517	2.32342e-05	0.00250285	yes	down	2.14	2.68	1.64	9.95	10.42	4.93	2.15333	8.43333	------	------	------	------	------	------	ENOG410ZET5	S:Function unknown	XP_015642533.1	uncharacterized protein LOC4341783 [Oryza sativa Japonica Group]	------	------	------	------	------
Os12g0141000		Conserved hypothetical protein	0.21	-2.24862	2.33769e-05	0.00250868	yes	down	2.14	1.05	1.6	14.37	3.68	5.34	1.59667	7.79667	GO:0016021;GO:001602	CC:integral component of membrane;CC:membrane;	------	------	------	------	COG0666	S:Function unknown	CBX24434.1	hypothetical_protein [Oryza glaberrima]	------	------	PF13962.8	PGG	Domain of unknown function
Os09g0300800		Protein of unknown function DUF247, plant family protein	0.069	-3.86105	2.55374e-05	0.00269963	yes	down	0.07	0.34	0.13	5.26	2.15	0.41	0.18	2.60667	GO:0016021;GO:001602	CC:integral component of membrane;CC:membrane;	------	------	------	------	------	------	XP_015610741.1	uncharacterized protein LOC4346665 [Oryza sativa Japonica Group]	sp|Q9SD53|Y3720_ARATH;	UPF0481 protein At3g47200 OS=Arabidopsis thaliana OX=3702 GN=At3g47200 PE=2 SV=1;	PF03140.17	DUF247	Plant protein of unknown function
Os02g0775300		Conserved hypothetical protein	0.239	-2.06458	2.58296e-05	0.00272036	yes	down	6.57	2.68	3.19	16.61	27.85	10.17	4.14667	18.21	GO:0016021;GO:001602	CC:integral component of membrane;CC:membrane;	------	------	------	------	ENOG41103P3	S:Function unknown	XP_015624039.1	uncharacterized protein LOC4330896 [Oryza sativa Japonica Group]	------	------	------	------	------
Os12g0478400	OsRLCK368	EGF-type aspartate/asparagine hydroxylation site domain containing protein	0.058	-4.10912	2.84729e-05	0.00294025	yes	down	0.02	0.08	0.07	1.95	0.3	0.71	0.0566667	0.986667	GO:0006468;GO:0016310;GO:0007166;GO:0016021;GO:0016020;GO:0005886;GO:0016301;GO:0030247;GO:0004674;GO:0005509;GO:000552	BP:protein phosphorylation;BP:phosphorylation;BP:cell surface receptor signaling pathway;CC:integral component of membrane;CC:membrane;CC:plasma membrane;MF:kinase activity;MF:polysaccharide binding;MF:protein serine/threonine kinase activity;MF:calcium ion binding;MF:ATP binding;	------	------	------	------	------	------	BAT17125.1	Os12g0478400 [Oryza sativa Japonica Group]	sp|Q9LMN8|WAK3_ARATH;	Wall-associated receptor kinase 3 OS=Arabidopsis thaliana OX=3702 GN=WAK3 PE=2 SV=2;	PF13947.8;PF07645.17	GUB_WAK_bind;EGF_CA	Wall-associated receptor kinase galacturonan-binding;Calcium-binding EGF domain
Os03g0142600		Myb transcription factor domain containing protein	0.121	-3.04734	2.85401e-05	0.00294025	yes	down	0.12	1.22	0.41	6.53	4.94	2.9	0.583333	4.79	GO:0006355;GO:0005634;GO:0003700;GO:0043565;GO:000367	BP:regulation of transcription, DNA-templated;CC:nucleus;MF:transcription factor activity, sequence-specific DNA binding;MF:sequence-specific DNA binding;MF:DNA binding;	K09422	MYBP	------	------	COG5147	K:Transcription	XP_015630196.1	transcription factor WER [Oryza sativa Japonica Group]	sp|E0CJS3|EOBII_PETHY;	MYB-like transcription factor EOBII OS=Petunia hybrida OX=4102 GN=EOBII PE=2 SV=1;	PF00249.33;PF13921.8	Myb_DNA-binding;Myb_DNA-bind_6	Myb-like DNA-binding domain;Myb-like DNA-binding domain
Os03g0736900		Similar to Sorghum bicolor protein targeted either to mitochondria or chloroplast proteins T50848	0.187	-2.41769	2.93784e-05	0.00298322	yes	down	13.35	10.85	6.06	84.89	14.98	52.01	10.0867	50.6267	------	------	------	------	------	------	ENOG410YTJH	S:Function unknown	KAB8093473.1	hypothetical protein EE612_020306, partial [Oryza sativa]	------	------	------	------	------
Os07g0677300	POXgX9	Peroxidase	0.416	-1.26502	3.11849e-05	0.0031219	yes	down	8.54	11.45	12.9	37.49	25.62	18.71	10.9633	27.2733	GO:0006979;GO:0098869;GO:0042744;GO:0016021;GO:0005576;GO:0020037;GO:0046872;GO:0004601;GO:001649	BP:response to oxidative stress;BP:cellular oxidant detoxification;BP:hydrogen peroxide catabolic process;CC:integral component of membrane;CC:extracellular region;MF:heme binding;MF:metal ion binding;MF:peroxidase activity;MF:oxidoreductase activity;	K00430	E1.11.1.7	map00940	Phenylpropanoid biosynthesis	ENOG410YAA5	S:Function unknown	XP_015647501.2	peroxidase 2 [Oryza sativa Japonica Group]	sp|Q0D3N0|PER2_ORYSJ;	Peroxidase 2 OS=Oryza sativa subsp. japonica OX=39947 GN=PRX112 PE=2 SV=1;	PF00141.25	peroxidase	Peroxidase
Os05g0206100	OsCEP11	Conserved hypothetical protein	0.072	-3.79418	3.30143e-05	0.00326142	yes	down	0	0.87	0.18	2.59	5.88	5.49	0.35	4.65333	GO:001602	CC:integral component of membrane;	------	------	------	------	------	------	AAV44145.1	hypothetical protein [Oryza sativa Japonica Group]	------	------	------	------	------
Os03g0758100	Pho1	Similar to Phosphorylase (Fragment)	0.29	-1.78485	3.30955e-05	0.00326142	yes	down	18.34	28.22	26.97	35.62	145.71	79.69	24.51	87.0067	GO:0005975;GO:0005980;GO:0009414;GO:0009266;GO:0005737;GO:0009570;GO:0016757;GO:0004645;GO:0016740;GO:0030170;GO:0102250;GO:0008184;GO:010249	BP:carbohydrate metabolic process;BP:glycogen catabolic process;BP:response to water deprivation;BP:response to temperature stimulus;CC:cytoplasm;CC:chloroplast stroma;MF:transferase activity, transferring glycosyl groups;MF:phosphorylase activity;MF:transferase activity;MF:pyridoxal phosphate binding;MF:linear malto-oligosaccharide phosphorylase activity;MF:glycogen phosphorylase activity;MF:SHG…	K00688	PYG, glgP	map00500	Starch and sucrose metabolism	COG0058	G:Carbohydrate transport and metabolism	XP_015631420.1	alpha-1,4 glucan phosphorylase L isozyme, chloroplastic/amyloplastic [Oryza sativa Japonica Group]	sp|P27598|PHSL_IPOBA;	Alpha-1,4 glucan phosphorylase L isozyme, chloroplastic/amyloplastic OS=Ipomoea batatas OX=4120 PE=2 SV=1;	PF00343.22	Phosphorylase	Carbohydrate phosphorylase
Os09g0424401		Hypothetical gene	0.337	-1.56984	3.48299e-05	0.0033678	yes	down	0.57	0.69	0.88	2.21	2.63	1.74	0.713333	2.19333	GO:0006557;GO:0008295;GO:0006597;GO:0005829;GO:000401	BP:S-adenosylmethioninamine biosynthetic process;BP:spermidine biosynthetic process;BP:spermine biosynthetic process;CC:cytosol;MF:adenosylmethionine decarboxylase activity;	K01611	speD, AMD1	map00270;map00330	Cysteine and methionine metabolism;Arginine and proline metabolism	ENOG410XRN0	E:Amino acid transport and metabolism	XP_025876108.1	S-adenosylmethionine decarboxylase proenzyme [Oryza sativa Japonica Group]	sp|O24575|DCAM_MAIZE;	S-adenosylmethionine decarboxylase proenzyme OS=Zea mays OX=4577 GN=SAMDC PE=2 SV=1;	------	------	------
Os06g0606700		Tetratricopeptide-like helical domain containing protein	0.425	-1.23519	3.55828e-05	0.00342501	yes	down	18.59	34.09	14.9	59	55.07	47.68	22.5267	53.9167	GO:000551	MF:protein binding;	------	------	------	------	ENOG41117EX;ENOG410YSIR	S:Function unknown;	BAF19939.2	Os06g0606700 [Oryza sativa Japonica Group]	------	------	PF14559.8;PF13431.8	TPR_19;TPR_17	Tetratricopeptide repeat;Tetratricopeptide repeat
Os02g0595900	NAR2.1	Partner protein of NRT2, Activator for NRT2, High-affinity nitrate transpor	0.182	-2.45623	3.87223e-05	0.00367274	yes	down	1.33	1.55	1.44	6.97	2.9	14.3	1.44	8.05667	GO:0010167;GO:0015706;GO:0042128;GO:0016021;GO:0016020;GO:0005886;GO:0015112;GO:000551	BP:response to nitrate;BP:nitrate transport;BP:nitrate assimilation;CC:integral component of membrane;CC:membrane;CC:plasma membrane;MF:nitrate transmembrane transporter activity;MF:protein binding;	------	------	------	------	ENOG4111P96	P:Inorganic ion transport and metabolism	EAY86523.1	hypothetical protein OsI_07902 [Oryza sativa Indica Group]	sp|Q6ZI50|NAR21_ORYSJ;	High-affinity nitrate transporter-activating protein 2.1 OS=Oryza sativa subsp. japonica OX=39947 GN=NAR2.1 PE=1 SV=1;	PF16974.7	NAR2	High-affinity nitrate transporter accessory
Os03g0121300	prx34	Similar to Peroxidase 1	0.167	-2.5799	3.89699e-05	0.00368018	yes	down	1	4.03	1.91	11.34	23.7	5.77	2.31333	13.6033	GO:0098869;GO:0042744;GO:0006979;GO:0015031;GO:0005576;GO:0009505;GO:0009506;GO:0020037;GO:0004601;GO:0046872;GO:001649	BP:cellular oxidant detoxification;BP:hydrogen peroxide catabolic process;BP:response to oxidative stress;BP:protein transport;CC:extracellular region;CC:plant-type cell wall;CC:plasmodesma;MF:heme binding;MF:peroxidase activity;MF:metal ion binding;MF:oxidoreductase activity;	K00430	E1.11.1.7	map00940	Phenylpropanoid biosynthesis	ENOG410YDTD	G:Carbohydrate transport and metabolism	XP_015632445.1	peroxidase 5 [Oryza sativa Japonica Group]	sp|A7QEU4|PER5_VITVI;	Peroxidase 5 OS=Vitis vinifera OX=29760 GN=GSVIVT00037159001 PE=1 SV=2;	PF00141.25	peroxidase	Peroxidase
Os04g0508500	R2R3-MYB	Similar to OSIGBa0101P20.9 protein	0.209	-2.26079	4.21624e-05	0.00391641	yes	down	0.42	1.17	0.94	5.51	2.03	4.67	0.843333	4.07	GO:0006355;GO:0005634;GO:0003700;GO:0043565;GO:000367	BP:regulation of transcription, DNA-templated;CC:nucleus;MF:transcription factor activity, sequence-specific DNA binding;MF:sequence-specific DNA binding;MF:DNA binding;	K09422	MYBP	------	------	COG5147	K:Transcription	XP_015634463.1	transcription factor WER [Oryza sativa Japonica Group]	sp|Q10MB4|MYB2_ORYSJ;	Transcription factor MYB2 OS=Oryza sativa subsp. japonica OX=39947 GN=MYB2 PE=2 SV=1;	PF00249.33;PF13921.8	Myb_DNA-binding;Myb_DNA-bind_6	Myb-like DNA-binding domain;Myb-like DNA-binding domain
Os04g0617900	OsGLP4-1	Similar to germin-like protein subfamily 1 member 11	0.064	-3.96121	4.26575e-05	0.00394944	yes	down	0.12	0.23	0.59	9.04	0.71	4.33	0.313333	4.69333	GO:0048046;GO:0005618;GO:003014	CC:apoplast;CC:cell wall;MF:manganese ion binding;	------	------	------	------	ENOG4110480	S:Function unknown	BAF15802.1	Os04g0617900, partial [Oryza sativa Japonica Group]	sp|Q7XSN6|GL41_ORYSJ;	Germin-like protein 4-1 OS=Oryza sativa subsp. japonica OX=39947 GN=Os04g0617900 PE=2 SV=2;	------	------	------
Os01g0287400		Similar to Hydrophobic protein LTI6A (Low temperature-induced protein 6A)	0.272	-1.87724	4.75e-05	0.00429943	yes	down	3.06	3.92	3.36	14.16	20.12	4.78	3.44667	13.02	GO:0003964;GO:0008270;GO:000367	MF:RNA-directed DNA polymerase activity;MF:zinc ion binding;MF:nucleic acid binding;	------	------	------	------	ENOG410Y65V;ENOG41106CB;ENOG410YADE	S:Function unknown;	KAB8081047.1	hypothetical protein EE612_001897, partial [Oryza sativa]	------	------	------	------	------
Os02g0764700	DERF5	Similar to Ethylene-responsive transcription factor 4 (Ethylene-responsive element binding factor 4) (Related to APETALA-2 protein 5) (EREBP-4) (AtERF4)	0.141	-2.82562	5.08817e-05	0.00453311	yes	down	1.09	1.32	1.86	12.78	2.08	15.98	1.42333	10.28	GO:0006355;GO:0009873;GO:0005634;GO:0003700;GO:000367	BP:regulation of transcription, DNA-templated;BP:ethylene-activated signaling pathway;CC:nucleus;MF:transcription factor activity, sequence-specific DNA binding;MF:DNA binding;	------	------	------	------	ENOG41105NJ	S:Function unknown	XP_015624274.1	ethylene-responsive transcription factor ERF109 [Oryza sativa Japonica Group]	sp|Q70II3|EF110_ARATH;	Ethylene-responsive transcription factor ERF110 OS=Arabidopsis thaliana OX=3702 GN=ERF110 PE=2 SV=2;	PF00847.22	AP2	AP2 domain
Os04g0303100		Similar to H0215E01.10 protein	0.349	-1.52001	5.3552e-05	0.00472643	yes	down	0.36	0.35	0.43	1.15	1.1	1.1	0.38	1.11667	GO:0006468;GO:0016310;GO:0048544;GO:0016020;GO:0016021;GO:0005886;GO:0106310;GO:0004672;GO:0000166;GO:0004674;GO:0016740;GO:0031625;GO:0106311;GO:0016301;GO:000552	BP:protein phosphorylation;BP:phosphorylation;BP:recognition of pollen;CC:membrane;CC:integral component of membrane;CC:plasma membrane;CC:old GO;MF:protein kinase activity;MF:nucleotide binding;MF:protein serine/threonine kinase activity;MF:transferase activity;MF:ubiquitin protein ligase binding;MF:old GO;MF:kinase activity;MF:ATP binding;	------	------	------	------	ENOG410YBSH	T:Signal transduction mechanisms	XP_015634773.1	G-type lectin S-receptor-like serine/threonine-protein kinase SD2-5 [Oryza sativa Japonica Group]	sp|Q8RWZ5|SD25_ARATH;	G-type lectin S-receptor-like serine/threonine-protein kinase SD2-5 OS=Arabidopsis thaliana OX=3702 GN=SD25 PE=1 SV=1;	PF00069.27;PF07714.19;PF01453.26;PF00954.22;PF08276.13	Pkinase;PK_Tyr_Ser-Thr;B_lectin;S_locus_glycop;PAN_2	Protein kinase domain;Protein tyrosine and serine/threonine kinase;D-mannose binding lectin;S-locus glycoprotein domain;PAN-like domain
Os09g0272000		Heavy metal transport/detoxification protein domain containing protein	0.384	-1.38256	5.39113e-05	0.00474336	yes	down	8.27	20.94	9.72	38.62	30.4	33.6	12.9767	34.2067	------	------	------	------	------	------	ENOG410ZCT8	S:Function unknown	KAB8109888.1	hypothetical protein EE612_046457, partial [Oryza sativa]	sp|F2VYU4|PIK1_ORYSJ;	Disease resistance protein Pik-1 OS=Oryza sativa subsp. japonica OX=39947 GN=PIK-1 PE=1 SV=1;	------	------	------
Os07g0191401		Hypothetical protein	0.078	-3.67989	5.50044e-05	0.00482455	yes	down	0.24	0.07	0	0.9	1.07	2.05	0.103333	1.34	GO:000827	MF:zinc ion binding;	------	------	------	------	ENOG410Z7Z7	S:Function unknown	XP_015644958.1	pentatricopeptide repeat-containing protein At1g59720, chloroplastic/mitochondrial [Oryza sativa Japonica Group]	sp|Q0WQW5|PPR85_ARATH;	Pentatricopeptide repeat-containing protein At1g59720, chloroplastic/mitochondrial OS=Arabidopsis thaliana OX=3702 GN=PCMP-H51 PE=1 SV=2;	------	------	------
Os11g0144900		Conserved hypothetical protein	0.239	-2.06356	5.63006e-05	0.00490785	yes	down	3.63	1.9	3	22.45	5.64	8.64	2.84333	12.2433	GO:0016021;GO:001602	CC:integral component of membrane;CC:membrane;	------	------	------	------	COG0666	S:Function unknown	XP_015616797.1	uncharacterized protein LOC4349752 [Oryza sativa Japonica Group]	------	------	PF13962.8;PF00335.22	PGG;Tetraspanin	Domain of unknown function;Tetraspanin family
Os01g0678800		Heavy metal transport/detoxification protein domain containing protein	0.483	-1.05036	5.71443e-05	0.00496612	yes	down	13.23	18.92	12.68	29.76	39.92	23.2	14.9433	30.96	GO:0030001;GO:004687	BP:metal ion transport;MF:metal ion binding;	------	------	------	------	ENOG410YVI0	S:Function unknown	XP_015624728.1	heavy metal-associated isoprenylated plant protein 4 [Oryza sativa Japonica Group]	sp|Q8GWS3|HIP2_ARATH;	Heavy metal-associated isoprenylated plant protein 2 OS=Arabidopsis thaliana OX=3702 GN=HIPP02 PE=3 SV=1;	PF00403.28;PF05389.14	HMA;MecA	Heavy-metal-associated domain;Negative regulator of genetic competence
Os03g0625300	OsWD40-77	Similar to nucleotide binding protein	0.008	-6.94673	5.74332e-05	0.00497163	yes	down	0	0	0	1.8	0.11	0.56	0	0.823333	GO:0016021;GO:000551	CC:integral component of membrane;MF:protein binding;	------	------	------	------	ENOG410XP1Z;COG2319	S:Function unknown;	KAB8092674.1	hypothetical protein EE612_019014 [Oryza sativa]	sp|O48716|JGB_ARATH;	Protein JINGUBANG OS=Arabidopsis thaliana OX=3702 GN=JGB PE=1 SV=1;	PF00400.34	WD40	WD domain, G-beta repeat
Os02g0523100		Hypothetical conserved gene	0.118	-3.07785	5.77231e-05	0.00497163	yes	down	0.45	0.43	0.52	7.4	1.09	3.57	0.466667	4.02	------	------	------	------	------	------	ENOG41105DT	S:Function unknown	XP_015624848.1	uncharacterized protein LOC107278022 [Oryza sativa Japonica Group]	------	------	PF05553.13	DUF761	Cotton fibre expressed protein
Os01g0124401	RBBI3-3	Similar to Bowman-Birk type bran trypsin inhibitor	0.402	-1.31494	5.93988e-05	0.00508407	yes	down	65.86	62.28	131.58	262.53	182.64	218.43	86.5733	221.2	GO:0010951;GO:0010466;GO:0005576;GO:0030414;GO:000486	BP:negative regulation of endopeptidase activity;BP:negative regulation of peptidase activity;CC:extracellular region;MF:peptidase inhibitor activity;MF:serine-type endopeptidase inhibitor activity;	------	------	------	------	------	------	XP_015622026.1	Bowman-Birk type bran trypsin inhibitor [Oryza sativa Japonica Group]	sp|Q0JR25|IBBR_ORYSJ;	Bowman-Birk type bran trypsin inhibitor OS=Oryza sativa subsp. japonica OX=39947 GN=RBBI3.3 PE=1 SV=2;	PF00228.22	Bowman-Birk_leg	Bowman-Birk serine protease inhibitor family
Os10g0191300	OsPR1#101	Similar to PR-1a pathogenesis related protein (Hv-1a) precursor	0.417	-1.26323	5.96733e-05	0.00509218	yes	down	224.08	440.39	185.25	810.68	655.03	593.99	283.24	686.567	GO:0006952;GO:0009607;GO:0005576;GO:000561	BP:defense response;BP:response to biotic stimulus;CC:extracellular region;CC:extracellular space;	K13449	PR1	map04016;map04626;map04075	MAPK signaling pathway - plant;Plant-pathogen interaction;Plant hormone signal transduction	COG2340	S:Function unknown	XP_015613013.1	pathogenesis-related protein PRB1-2 [Oryza sativa Japonica Group]	sp|P35792|PR12_HORVU;	Pathogenesis-related protein PRB1-2 OS=Hordeum vulgare OX=4513 PE=2 SV=1;	PF00188.28	CAP	Cysteine-rich secretory protein family
Os08g0239300		Dienelactone hydrolase domain containing protein	0.283	-1.82312	6.10842e-05	0.00515053	yes	down	11.86	7.99	4.42	40.26	32.94	15.68	8.09	29.6267	GO:001678	MF:hydrolase activity;	------	------	------	------	COG0412	Q:Secondary metabolites biosynthesis, transport and catabolism	XP_015648914.1;	;,4-beta-D-glucanase [Oryza sativa Japonica Group]	sp|Q9ZT66|E134_MAIZE;	Endo-1,3;1,4-beta-D-glucanase OS=Zea mays OX=4577 PE=1 SV=1;	PF01738.20	DLH	Dienelactone hydrolase family
Os06g0634000		Conserved hypothetical protein	0.377	-1.40665	6.60139e-05	0.00549843	yes	down	1.77	2.55	2.19	5.32	6.67	5.07	2.17	5.68667	GO:0016021;GO:001602	CC:integral component of membrane;CC:membrane;	------	------	------	------	ENOG4110498;ENOG41103Q2	S:Function unknown;	XP_015643438.1	uncharacterized protein LOC4341593 [Oryza sativa Japonica Group]	------	------	------	------	------
Os10g0554800	OsHyPRP21	Plant lipid transfer protein and hydrophobic protein, helical domain containing protein	0.45	-1.15323	6.68577e-05	0.00553644	yes	down	8.74	11.24	7.76	26.75	20.06	15.99	9.24667	20.9333	------	------	------	------	------	------	ENOG4111BE6	S:Function unknown	BAT11985.1	Os10g0554800 [Oryza sativa Japonica Group]	sp|P14009|14KD_DAUCA;	14 kDa proline-rich protein DC2.15 OS=Daucus carota OX=4039 PE=2 SV=1;	PF14547.8	Hydrophob_seed	Hydrophobic seed protein
Os08g0373000		Hypothetical conserved gene	0.469	-1.09182	7.23845e-05	0.00589289	yes	down	0.79	0.91	1.16	2.27	2.29	1.9	0.953333	2.15333	GO:0006952;GO:0043531;GO:000552	BP:defense response;MF:ADP binding;MF:ATP binding;	------	------	------	------	COG4886	S:Function unknown	XP_015648879.1	disease resistance protein RGA5-like isoform X1 [Oryza sativa Japonica Group]	sp|Q2R8L1|RGA5S_ORYSJ;	Disease resistance protein RGA5 OS=Oryza sativa subsp. japonica OX=39947 GN=RGA5 PE=2 SV=1;	PF00931.24;PF18052.3;PF13173.8	NB-ARC;Rx_N;AAA_14	NB-ARC domain;Rx N-terminal domain;AAA domain
Os05g0380900	OsCML15	Similar to Polcalcin Jun o 2 (Calcium-binding pollen allergen Jun o 2)	0.171	-2.54435	7.63806e-05	0.00616507	yes	down	2.46	1.7	0.75	18.16	5.54	5.55	1.63667	9.75	GO:0046872;GO:000550	MF:metal ion binding;MF:calcium ion binding;	K13448	CML	map04626	Plant-pathogen interaction	COG5126;COG5126;COG5126	D:Cell cycle control, cell division, chromosome partitioning;T:Signal transduction mechanisms;Z:Cytoskeleton	XP_015638162.1	probable calcium-binding protein CML15 [Oryza sativa Japonica Group]	sp|Q6L4D4|CML15_ORYSJ;	Probable calcium-binding protein CML15 OS=Oryza sativa subsp. japonica OX=39947 GN=CML15 PE=2 SV=1;	PF00036.34;PF13499.8;PF13202.8;PF13405.8;PF13833.8;PF14658.8;PF10591.11	EF-hand_1;EF-hand_7;EF-hand_5;EF-hand_6;EF-hand_8;EF-hand_9;SPARC_Ca_bdg	EF hand;EF-hand domain pair;EF hand;EF-hand domain;EF-hand domain pair;EF-hand domain;Secreted protein acidic and rich in cysteine Ca binding region
Os07g0412100	GBSSII	Similar to Granule-bound starch synthase Ib, chloroplast precursor (EC 2.4.1.21) (Fragment)	0.36	-1.47568	7.82402e-05	0.00629722	yes	down	25.23	42.13	34.76	45.63	149.46	103.72	34.04	99.6033	GO:0019252;GO:0009501;GO:0009507;GO:0004373;GO:0016740;GO:0016757;GO:000901	BP:starch biosynthetic process;CC:amyloplast;CC:chloroplast;MF:glycoge;MF:transferase activity;MF:transferase activity, transferring glycosyl groups;MF:starch synthase activity;	K13679	WAXY	map00500	Starch and sucrose metabolism	COG0297	G:Carbohydrate transport and metabolism	XP_015647210.1	granule-bound starch synthase 1b, chloroplastic/amyloplastic [Oryza sativa Japonica Group]	sp|Q8LL05|SSG1B_HORVU;	Granule-bound starch synthase 1b, chloroplastic/amyloplastic;	PF08323.13;PF00534.22;PF13692.8	Glyco_transf_5;Glycos_transf_1;Glyco_trans_1_4	Starch synthase catalytic domain;Glycosyl transferases group 1;Glycosyl transferases group 1
Os06g0246500		Similar to Pyruvate dehydrogenase E1 alpha subunit (EC 1.2.4.1)	0.284	-1.81626	7.93652e-05	0.00636968	yes	down	0.49	0.91	1.2	4.23	2.62	2.5	0.866667	3.11667	GO:0006086;GO:0006096;GO:0043231;GO:0005739;GO:0005967;GO:0005759;GO:0004739;GO:0016624;GO:001649	BP:acetyl-CoA biosynthetic process from pyruvate;BP:glycolytic process;CC:intracellular membrane-bounded organelle;CC:mitochondrion;CC:mitochondrial pyruvate dehydrogenase complex;CC:mitochondrial matrix;MF:pyruvate dehydrogenas;MF:oxidoreductase activity, acting on the aldehyde or oxo group of donors, disulfide as acceptor;MF:oxidoreductase activity;	K00161	PDHA, pdhA	map00020;map00010;map00620	Citrate cycle (TCA cycle);Glycolysis / Gluconeogenesis;Pyruvate metabolism	COG1071	C:Energy production and conversion	XP_015641790.1	pyruvate dehydrogenase E1 component subunit alpha-2, mitochondrial [Oryza sativa Japonica Group]	sp|Q654V6|ODPA2_ORYSJ;	Pyruvate dehydrogenase E1 component subunit alpha-2, mitochondrial OS=Oryza sativa subsp. japonica OX=39947 GN=Os06g0246500 PE=2 SV=1;	PF00676.22;PF02775.23;PF13292.8	E1_dh;TPP_enzyme_C;DXP_synthase_N	Dehydrogenase E1 component;Thiamine pyrophosphate enzyme, C-terminal TPP binding domain;1-deoxy-D-xylulose-5-phosphate synthase
Os03g0141200	OsBamy2	Similar to Beta-amylase PCT-BMYI (EC 3.2.1.2)	0.259	-1.94821	8.20818e-05	0.0065602	yes	down	42.45	70.89	56.17	374.63	71.1	217.03	56.5033	220.92	GO:0005975;GO:0000272;GO:0008152;GO:0009536;GO:0009507;GO:0016787;GO:0016161;GO:0016798;GO:010222	BP:carbohydrate metabolic process;BP:polysaccharide catabolic process;BP:metabolic process;CC:plastid;CC:chloroplast;MF:hydrolase activity;MF:beta-amylase activity;MF:hydrolase activity, acting on glycosyl bonds;MF:amylopectin maltohydrolase activity;	K01177	E3.2.1.2	map00500	Starch and sucrose metabolism	ENOG410XRH5	S:Function unknown	XP_015632708.1	beta-amylase 2, chloroplastic-like [Oryza sativa Japonica Group]	sp|Q10RZ1|BAMY2_ORYSJ;	Beta-amylase 2, chloroplastic OS=Oryza sativa subsp. japonica OX=39947 GN=BAMY2 PE=1 SV=1;	PF01373.19	Glyco_hydro_14	Glycosyl hydrolase family 14
Os03g0727600	ACS1	ACC synthase, Ethylene biosynthesi	0.184	-2.43912	8.4504e-05	0.00664957	yes	down	0.58	1.58	0.92	8.93	1.69	6.18	1.02667	5.6	GO:0009835;GO:0006520;GO:0042218;GO:0009058;GO:0009693;GO:0016847;GO:0008483;GO:0016829;GO:0003824;GO:003017	BP:fruit ripening;BP:cellular amino acid metabolic process;BP:1-aminocyclopropane-1-carboxylate biosynthetic process;BP:biosynthetic process;BP:ethylene biosynthetic process;MF:1-aminocyclopropane-1-carboxylate synthase activity;MF:transaminase activity;MF:lyase activity;MF:catalytic activity;MF:pyridoxal phosphate binding;	K01762	ACS	map00270	Cysteine and methionine metabolism	COG0436	E:Amino acid transport and metabolism	XP_015629245.1	1-aminocyclopropane-1-carboxylate synthase 1 [Oryza sativa Japonica Group]	sp|A2XLL2|1A11_ORYSI;	1-aminocyclopropane-1-carboxylate synthase 1 OS=Oryza sativa subsp. indica OX=39946 GN=ACC1 PE=2 SV=2;	PF00155.23	Aminotran_1_2	Aminotransferase class I and II
Os11g0691600		Similar to Protein kinase	0.392	-1.35016	8.47304e-05	0.00664957	yes	down	2.67	2.74	2.48	6.51	8.26	4.14	2.63	6.30333	GO:0006468;GO:0007166;GO:0016020;GO:0016021;GO:0005886;GO:0004672;GO:0030247;GO:0004674;GO:0005509;GO:000552	BP:protein phosphorylation;BP:cell surface receptor signaling pathway;CC:membrane;CC:integral component of membrane;CC:plasma membrane;MF:protein kinase activity;MF:polysaccharide binding;MF:protein serine/threonine kinase activity;MF:calcium ion binding;MF:ATP binding;	------	------	------	------	COG0515	T:Signal transduction mechanisms	BAF28857.2	Os11g0691600 [Oryza sativa Japonica Group]	sp|Q9LMP1|WAK2_ARATH;	Wall-associated receptor kinase 2 OS=Arabidopsis thaliana OX=3702 GN=WAK2 PE=1 SV=1;	PF13947.8	GUB_WAK_bind	Wall-associated receptor kinase galacturonan-binding
Os05g0493800		Similar to nodulin-like protein	0.361	-1.47149	8.67321e-05	0.00675057	yes	down	3.27	5.36	2.3	7.48	9.51	13.82	3.64333	10.27	GO:0055085;GO:0016021;GO:0016020;GO:0005886;GO:002285	BP:transmembrane transport;CC:integral component of membrane;CC:membrane;CC:plasma membrane;MF:transmembrane transporter activity;	------	------	------	------	ENOG41104RQ;ENOG410YD20	S:Function unknown;	KAB8100005.1	hypothetical protein EE612_030353, partial [Oryza sativa]	sp|Q9FL41|WTR38_ARATH;	WAT1-related protein At5g07050 OS=Arabidopsis thaliana OX=3702 GN=At5g07050 PE=2 SV=1;	PF00892.22	EamA	EamA-like transporter family
Os11g0557800		Conserved hypothetical protein	0.204	-2.2921	8.75905e-05	0.00678776	yes	down	2.15	5.13	1.84	16.5	22.37	6.1	3.04	14.99	------	------	------	------	------	------	ENOG411065H	S:Function unknown	XP_015618044.1	uncharacterized protein LOC4350725 [Oryza sativa Japonica Group]	------	------	------	------	------
Os01g0705200	OsLEA14	Late embryogenesis abundant protein repeat containing protein	0.215	-2.21775	8.82345e-05	0.00678776	yes	down	10.53	17.12	16.23	140.32	26.26	38.95	14.6267	68.51	GO:000563	CC:nucleus;	------	------	------	------	ENOG4111BNW	S:Function unknown	APU66353.1	late embryogenesis abundant protein group 3 protein [Oryza sativa Indica Group]	sp|Q94JF2|LEA14_ORYSJ;	Late embryogenesis abundant protein 14 OS=Oryza sativa subsp. japonica OX=39947 GN=LEA14 PE=2 SV=1;	PF02987.18	LEA_4	Late embryogenesis abundant protein
Os06g0601500	OsbZIP48	Similar to BZIP2	0.253	-1.9828	9.10281e-05	0.00687259	yes	down	0.32	0.35	0.51	1.47	1.28	1.83	0.393333	1.52667	GO:0010099;GO:0010017;GO:0010218;GO:0006355;GO:0045944;GO:0010114;GO:0005634;GO:0003700;GO:0003677;GO:000098	BP:regulation of photomorphogenesis;BP:red or far-red light signaling pathway;BP:response to far red light;BP:regulation of transcription, DNA-templated;BP:positive regulation of transcription from RNA polymerase II promoter;BP:response to red light;CC:nucleus;MF:transcription factor activity, sequence-specific DNA binding;MF:DNA binding;MF:RNA polymerase II transcription factor activity, sequenc…	K16241	HY5	map04712	Circadian rhythm - plant	ENOG4111CH5	K:Transcription	XP_015641260.1	transcription factor HY5 [Oryza sativa Japonica Group]	sp|O24646|HY5_ARATH;	Transcription factor HY5 OS=Arabidopsis thaliana OX=3702 GN=HY5 PE=1 SV=1;	PF00170.23;PF07716.17;PF03131.19	bZIP_1;bZIP_2;bZIP_Maf	bZIP transcription factor;Basic region leucine zipper;bZIP Maf transcription factor
Os05g0514600	GA2OX4	GA 2-oxidase4, GA metabolis	0.272	-1.87972	9.2689e-05	0.00694702	yes	down	1.46	0.7	1.28	5.66	2.6	4.75	1.14667	4.33667	GO:0009685;GO:0009416;GO:0045487;GO:0052634;GO:0051213;GO:0046872;GO:001649	BP:gibberellin metabolic process;BP:response to light stimulus;BP:gibberellin catabolic process;MF:C-19 gibberellin 2-beta-dioxygenase activity;MF:dioxygenase activity;MF:metal ion binding;MF:oxidoreductase activity;	K04125	GA2ox	map00904	Diterpenoid biosynthesis	COG3491	S:Function unknown	KAB8100174.1	hypothetical protein EE612_030612 [Oryza sativa]	sp|Q8S0S6|G2OX3_ORYSJ;	Gibberellin 2-beta-dioxygenase 3 OS=Oryza sativa subsp. japonica OX=39947 GN=GA2OX3 PE=1 SV=1;	PF03171.22;PF14226.8	2OG-FeII_Oxy;DIOX_N	2OG-F;non-haem dioxygenase in morphine synthesis N-terminal
Os01g0644900		Conserved hypothetical protein	0.354	-1.49683	9.34597e-05	0.00698629	yes	down	28.11	26.28	21.06	116.29	57.02	43.84	25.15	72.3833	------	------	------	------	------	------	ENOG41107QD	S:Function unknown	XP_015631728.1	uncharacterized protein LOC4325915 [Oryza sativa Japonica Group]	------	------	------	------	------
Os03g0563600	PRX49	Similar to Peroxidase 56 precursor (EC 1.11.1.7) (Atperox P56) (ATP33)	0.376	-1.41063	9.54656e-05	0.00709878	yes	down	5.43	10.3	6.44	24.46	23.99	11.55	7.39	20	GO:0098869;GO:0042744;GO:0006979;GO:0005576;GO:0009505;GO:0009506;GO:0020037;GO:0004601;GO:0046872;GO:001649	BP:cellular oxidant detoxification;BP:hydrogen peroxide catabolic process;BP:response to oxidative stress;CC:extracellular region;CC:plant-type cell wall;CC:plasmodesma;MF:heme binding;MF:peroxidase activity;MF:metal ion binding;MF:oxidoreductase activity;	K00430	E1.11.1.7	map00940	Phenylpropanoid biosynthesis	ENOG410YDBA	G:Carbohydrate transport and metabolism	XP_015628538.1	peroxidase 27 [Oryza sativa Japonica Group]	sp|Q9LXG3|PER56_ARATH;	Peroxidase 56 OS=Arabidopsis thaliana OX=3702 GN=PER56 PE=2 SV=1;	PF00141.25	peroxidase	Peroxidase
Os03g0820400	ZFP	Similar to ZPT2-13	0.263	-1.92871	9.6939e-05	0.00715543	yes	down	15.74	12.38	12.05	91.44	22.52	41.47	13.39	51.81	GO:000367	MF:nucleic acid binding;	------	------	------	------	COG5048	S:Function unknown	XP_015629272.1	zinc finger protein ZAT12 [Oryza sativa Japonica Group]	sp|Q681X4|ZAT5_ARATH;	Zinc finger protein ZAT5 OS=Arabidopsis thaliana OX=3702 GN=ZAT5 PE=2 SV=1;	PF13912.8;PF13894.8	zf-C2H2_6;zf-C2H2_4	C2H2-type zinc finger;C2H2-type zinc finger
Os09g0539000		Hypothetical conserved gene	0.395	-1.34021	9.76944e-05	0.00718904	yes	down	6.69	12.32	11.88	34.88	27.95	16.85	10.2967	26.56	------	------	------	------	------	------	------	------	XP_015612523.1	predicted GPI-anchored protein 58 [Oryza sativa Japonica Group]	------	------	------	------	------
Os01g0952800	OsIRO2	Achaete-scute transcription factor related domain containing protein	0.044	-4.52008	0.000101769	0.00745015	yes	down	3.68	5.22	1.72	97.12	5.05	141.35	3.54	81.1733	GO:0071731;GO:1900706;GO:0009873;GO:1990641;GO:0009723;GO:0006355;GO:0006357;GO:0046686;GO:0010104;GO:0046685;GO:0045893;GO:0005737;GO:0005634;GO:0090575;GO:0003700;GO:0046983;GO:0000977;GO:0003677;GO:0008134;GO:000098	BP:response to nitric oxide;BP:positive regulation of siderophore biosynthetic process;BP:ethylene-activated signaling pathway;BP:response to iron ion starvation;BP:response to ethylene;BP:regulation of transcription, DNA-templated;BP:regulation of transcription from RNA polymerase II promoter;BP:response to cadmium ion;BP:regulation of ethylene-activated signaling pathway;BP:response to arsenic-…	------	------	------	------	ENOG410YP85;ENOG410YHQZ;ENOG410ZMQF	K:Transcription;S:Function unknown;K:Transcription	Q0JFZ0.1;;;	;Short=OsbHLH056 [Oryza sativa Japonica Group]	sp|Q0JFZ0|IRO2_ORYSJ;	Protein IRON-RELATED TRANSCRIPTION FACTOR 2 OS=Oryza sativa subsp. japonica OX=39947 GN=IRO2 PE=1 SV=1;	PF00010.28	HLH	Helix-loop-helix DNA-binding domain
Os08g0376500	OspPLAIIgamma	Similar to Patatin-like protein	0.092	-3.43928	0.000102645	0.00749493	yes	down	1.08	0.86	0.62	8.87	13.73	0.41	0.853333	7.67	GO:0006629;GO:0016042;GO:0016787;GO:0004620;GO:0016298;GO:004737	BP:lipid metabolic process;BP:lipid catabolic process;MF:hydrolase activity;MF:phospholipase activity;MF:lipase activity;MF:acylglycerol lipase activity;	------	------	------	------	COG3621	S:Function unknown	BAT05196.1	Os08g0376500 [Oryza sativa Japonica Group]	sp|A2YW91|PLP2_ORYSI;	Patatin-like protein 2 OS=Oryza sativa subsp. indica OX=39946 GN=PLP2 PE=3 SV=1;	PF01734.24	Patatin	Patatin-like phospholipase
Os10g0411500	OsSTA242	IQ calmodulin-binding region domain containing protein	0.267	-1.90383	0.000104022	0.00755654	yes	down	0.44	0.69	0.48	3.32	1.44	1.38	0.536667	2.04667	GO:000563	CC:nucleus;	------	------	------	------	ENOG4111I0K	S:Function unknown	XP_025876364.1	IQ domain-containing protein IQM2 isoform X1 [Oryza sativa Japonica Group]	sp|Q9LHN9|IQM2_ARATH;	IQ domain-containing protein IQM2 OS=Arabidopsis thaliana OX=3702 GN=IQM2 PE=2 SV=1;	------	------	------
Os05g0214300	OsSWEET3a	Similar to Bidirectional sugar transporter SWEET3a	0.332	-1.59207	0.00010502	0.00759526	yes	down	1.49	2.85	3.75	4.7	11.78	9.34	2.69667	8.60667	GO:0008643;GO:0016021;GO:0016020;GO:0005887;GO:0005886;GO:005111	BP:carbohydrate transport;CC:integral component of membrane;CC:membrane;CC:integral component of plasma membrane;CC:plasma membrane;MF:sugar transmembrane transporter activity;	K15382	SLC50A, SWEET	------	------	ENOG4111M4R	U:Intracellular trafficking, secretion, and vesicular transport	KAB8098562.1	hypothetical protein EE612_027873 [Oryza sativa]	sp|Q0DJY3|SWT3A_ORYSJ;	Bidirectional sugar transporter SWEET3a OS=Oryza sativa subsp. japonica OX=39947 GN=SWEET3A PE=3 SV=2;	PF03083.18	MtN3_slv	Sugar efflux transporter for intercellular exchange
Os04g0467000		Conserved hypothetical protein	0.031	-5.03408	0.000106204	0.00761737	yes	down	0	0.17	0	0.99	2.62	1.3	0.0566667	1.63667	------	------	------	------	------	------	ENOG41105P7	S:Function unknown	XP_015636965.1	uncharacterized protein LOC4336099 [Oryza sativa Japonica Group]	------	------	------	------	------
Os03g0812400		EF-Hand type domain containing protein	0.307	-1.70301	0.000106577	0.00762481	yes	down	6.37	3.94	3.54	23.61	11.31	11.49	4.61667	15.47	GO:000550	MF:calcium ion binding;	------	------	------	------	COG5126;COG5126;COG5126	D:Cell cycle control, cell division, chromosome partitioning;T:Signal transduction mechanisms;Z:Cytoskeleton	XP_015629997.1	calmodulin-like protein 2 [Oryza sativa Japonica Group]	sp|Q0DJ94|CML21_ORYSJ;	Probable calcium-binding protein CML21 OS=Oryza sativa subsp. japonica OX=39947 GN=CML21 PE=2 SV=2;	PF00036.34;PF13202.8;PF13405.8;PF13833.8;PF13499.8	EF-hand_1;EF-hand_5;EF-hand_6;EF-hand_8;EF-hand_7	EF hand;EF hand;EF-hand domain;EF-hand domain pair;EF-hand domain pair
Os11g0446000	RSS3	Conserved hypothetical protein	0.466	-1.10007	0.000109172	0.00777122	yes	down	3.97	5.89	3.31	11.47	10.17	6.54	4.39	9.39333	GO:0005737;GO:000563	CC:cytoplasm;CC:nucleus;	------	------	------	------	ENOG410YAU9	S:Function unknown	XP_015615297.1	protein RICE SALT SENSITIVE 3 [Oryza sativa Japonica Group]	sp|K4PW38|RSS3_ORYSJ;	Protein RICE SALT SENSITIVE 3 OS=Oryza sativa subsp. japonica OX=39947 GN=RSS3 PE=1 SV=1;	PF14215.8	bHLH-MYC_N	bHLH-MYC and R2R3-MYB transcription factors N-terminal
Os06g0328400		Protein kinase, catalytic domain domain containing protein	0.482	-1.05265	0.000111749	0.00786917	yes	down	3.48	3.82	3.98	9.63	9.08	5.34	3.76	8.01667	GO:0006952;GO:0006468;GO:0016310;GO:0042742;GO:0002229;GO:0007178;GO:0016020;GO:0016021;GO:0005886;GO:0004672;GO:0030246;GO:0000166;GO:0004675;GO:0004674;GO:0016740;GO:0016301;GO:000552	BP:defense response;BP:protein phosphorylation;BP:phosphorylation;BP:defense response to bacterium;BP:defense response to oomycetes;BP:transmembrane receptor protein serine/threonine kinase signaling pathway;CC:membrane;CC:integral component of membrane;CC:plasma membrane;MF:protein kinase activity;MF:carbohydrate binding;MF:nucleotide binding;MF:transmembrane receptor protein serine/threonine ki…	------	------	------	------	COG0515	T:Signal transduction mechanisms	XP_015641410.1	probable L-type lectin-domain containing receptor kinase S.5 isoform X1 [Oryza sativa Japonica Group]	sp|Q9FG33|LRKS5_ARATH;	Probable L-type lectin-domain containing receptor kinase S.5 OS=Arabidopsis thaliana OX=3702 GN=LECRKS5 PE=2 SV=1;	PF00139.21;PF00069.27;PF07714.19	Lectin_legB;Pkinase;PK_Tyr_Ser-Thr	Legume lectin domain;Protein kinase domain;Protein tyrosine and serine/threonine kinase
Os07g0290200	OsLTPd4	Plant lipid transfer protein/seed storage/trypsin-alpha amylase inhibitor domain containing protein	0.228	-2.13318	0.000111937	0.00786917	yes	down	18.76	26.57	8.82	146.54	42.33	49.49	18.05	79.4533	GO:0009627;GO:000550	BP:systemic acquired resistance;MF:fatty acid binding;	------	------	------	------	ENOG410YXDY	S:Function unknown	XP_015645401.1	putative lipid-transfer protein DIR1 [Oryza sativa Japonica Group]	sp|Q8W453|DIRL1_ARATH;	Putative lipid-transfer protein DIR1 OS=Arabidopsis thaliana OX=3702 GN=DIR1 PE=1 SV=1;	PF14368.8;PF00234.24	LTP_2;Tryp_alpha_amyl	Probable lipid transfer;Protease inhibitor/seed storage/LTP family
Os03g0296200		Conserved hypothetical protein	0.146	-2.77567	0.00011633	0.00815779	yes	down	0.68	2.96	1.87	26.59	5.1	5.97	1.83667	12.5533	------	------	------	------	------	------	ENOG41107EZ;COG5277	S:Function unknown;Z:Cytoskeleton	BAS83722.1	Os03g0296200, partial [Oryza sativa Japonica Group]	------	------	------	------	------
Os11g0593000	OsNPC4	Phosphoesterase family protein	0.405	-1.30315	0.000119142	0.00833434	yes	down	1.35	1.25	1.06	2.95	2.37	3.98	1.22	3.1	GO:0009395;GO:0003824;GO:0016788;GO:000399	BP:phospholipid catabolic process;MF:catalytic activity;MF:hydrolase activity, acting on ester bonds;MF:acid phosphatase activity;	K01114	plc	map00565;map00564;map00562	Ether lipid metabolism;Glycerophospholipid metabolism;Inositol phosphate metabolism	COG3511	M:Cell wall/membrane/envelope biogenesis	XP_015615438.1	non-specific phospholipase C4 [Oryza sativa Japonica Group]	sp|Q9SRQ7|NPC4_ARATH;	Non-specific phospholipase C4 OS=Arabidopsis thaliana OX=3702 GN=NPC4 PE=1 SV=1;	PF04185.16	Phosphoesterase	Phosphoesterase family
Os06g0606599		Hypothetical protein	0.188	-2.40811	0.000119541	0.00834165	yes	down	17.89	25.7	10.04	157.79	51.44	57.44	17.8767	88.89	------	------	------	------	------	------	ENOG41117EX	S:Function unknown	BAS98533.1	Os06g0606599 [Oryza sativa Japonica Group]	------	------	------	------	------
Os10g0323500	Os10bglu34	Similar to Beta-glucosidase	0.328	-1.60795	0.000119997	0.0083529	yes	down	2.96	5.46	3.76	16.5	6.07	14.98	4.06	12.5167	GO:0005975;GO:0008152;GO:0009536;GO:0016787;GO:0016798;GO:0008422;GO:0102483;GO:000455	BP:carbohydrate metabolic process;BP:metabolic process;CC:plastid;MF:hydrolase activity;MF:hydrolase activity, acting on glycosyl bonds;MF:beta-glucosidase activity;MF:scopolin beta-glucosidase activity;MF:hydrolase activity, hydrolyzing O-glycosyl compounds;	K01188	E3.2.1.21	map00460;map00500;map00940	Cyanoamino acid metabolism;Starch and sucrose metabolism;Phenylpropanoid biosynthesis	COG2723	G:Carbohydrate transport and metabolism	XP_015613193.1	beta-glucosidase 34 [Oryza sativa Japonica Group]	sp|Q339X2|BGL34_ORYSJ;	Beta-glucosidase 34 OS=Oryza sativa subsp. japonica OX=39947 GN=BGLU34 PE=2 SV=1;	PF00232.20;PF00150.20	Glyco_hydro_1;Cellulase	Glycosyl hydrolase family 1;Cellulase
Os06g0185500	OsHCT4	Transferase family protein	0.372	-1.42795	0.00012079	0.00836696	yes	down	7.37	8	3.86	24.77	13.84	14.16	6.41	17.59	GO:0016740;GO:0016746;GO:001674	MF:transferase activity;MF:transferase activity, transferring acyl groups;MF:transferase activity, transferring acyl groups other than amino-acyl groups;	K13065	E2.3.1.133, HCT	map00941;map00940;map00945	Flavonoid biosynthesis;Phenylpropanoid biosynthesis;Stilbenoid, diarylheptanoid and gingerol biosynthesis	ENOG410XNR7	S:Function unknown	XP_015641749.1	hydroxycinnamoyltransferase 4 [Oryza sativa Japonica Group]	sp|Q5SMM6|HCT4_ORYSJ;	Hydroxycinnamoyltransferase 4 OS=Oryza sativa subsp. japonica OX=39947 GN=HCT4 PE=1 SV=1;	PF02458.17	Transferase	Transferase family
Os11g0567200		Hypothetical protein	0.016	-5.92282	0.000122053	0.00841884	yes	down	0	0	0	0.65	0.78	1.05	0	0.826667	GO:0009058;GO:0030639;GO:001674	BP:biosynthetic process;BP:polyketide biosynthetic process;MF:transferase activity, transferring acyl groups other than amino-acyl groups;	K00660	CHS	map04712;map00941	Circadian rhythm - plant;Flavonoid biosynthesis	COG3424	Q:Secondary metabolites biosynthesis, transport and catabolism	BAT14496.1	Os11g0567200, partial [Oryza sativa Japonica Group]	sp|O04111|CHSY_PERFR;	Chalcone synthase OS=Perilla frutescens OX=48386 GN=CHS PE=2 SV=1;	------	------	------
Os02g0756200		Similar to Phi-1-like phosphate-induced protein	0.307	-1.70189	0.000122727	0.00841884	yes	down	1.51	1.86	1.95	8.29	6.3	3.14	1.77333	5.91	GO:0005615;GO:011016	CC:extracellular space;CC:cellular anatomical entity;	------	------	------	------	ENOG41108RJ	S:Function unknown	XP_015623938.1	protein EXORDIUM [Oryza sativa Japonica Group]	sp|Q9ZPE7|EXO_ARATH;	Protein EXORDIUM OS=Arabidopsis thaliana OX=3702 GN=EXO PE=2 SV=1;	PF04674.14	Phi_1	Phosphate-induced protein 1 conserved region
Os03g0332533		Similar to Plant acid phosphatase family protein, expressed	0.301	-1.72991	0.000125873	0.00859302	yes	down	0.61	1	0.69	2.36	2.47	2.96	0.766667	2.59667	GO:0016311;GO:0016021;GO:0016020;GO:000399	BP:dephosphorylation;CC:integral component of membrane;CC:membrane;MF:acid phosphatase activity;	------	------	------	------	ENOG4111MGT	S:Function unknown	XP_015629268.1	acid phosphatase 1 [Oryza sativa Japonica Group]	sp|P27061|PPA1_SOLLC;	Acid phosphatase 1 OS=Solanum lycopersicum OX=4081 GN=APS1 PE=2 SV=1;	PF03767.16	Acid_phosphat_B	HAD superfamily, subfamily IIIB
Os10g0509800		Conserved hypothetical protein	0.368	-1.44281	0.000128653	0.00874068	yes	down	2.83	4.45	1.99	8.84	8.07	8.55	3.09	8.48667	------	------	------	------	------	------	------	------	BAF26946.1	Os10g0509800, partial [Oryza sativa Japonica Group]	------	------	------	------	------
Os01g0871600	OsPOT	Similar to Peptide transporter PTR2-B	0.277	-1.85274	0.000131892	0.00880927	yes	down	20	4.53	8.06	34.31	48.23	40.6	10.8633	41.0467	GO:0055085;GO:0016021;GO:0016020;GO:0015333;GO:0022857;GO:1904680;GO:003567	BP:transmembrane transport;CC:integral component of membrane;CC:membrane;MF:peptid;MF:transmembrane transporter activity;MF:peptide transmembrane transporter activity;MF:oligopeptide transmembrane transporter activity;	K14638	SLC15A3_4, PHT	------	------	COG3104	E:Amino acid transport and metabolism	XP_025878149.1	protein NRT1/ PTR FAMILY 5.10-like [Oryza sativa Japonica Group]	sp|Q0WP01|PTR9_ARATH;	Protein NRT1/ PTR FAMILY 5.10 OS=Arabidopsis thaliana OX=3702 GN=NPF5.10 PE=2 SV=1;	PF00854.23;PF07690.18	PTR2;MFS_1	POT family;Major Facilitator Superfamily
Os05g0346800		Similar to ASL5; DNA binding / protein binding	0.029	-5.08496	0.000132249	0.00880927	yes	down	0	0.14	0.11	4.53	2.43	1	0.0833333	2.65333	GO:000727	BP:multicellular organism development;	------	------	------	------	ENOG410YM9V	S:Function unknown	KAB8099011.1	hypothetical protein EE612_028814, partial [Oryza sativa]	sp|Q8LBW3|LBD12_ARATH;	LOB domain-containing protein 12 OS=Arabidopsis thaliana OX=3702 GN=LBD12 PE=1 SV=2;	PF03195.16	LOB	Lateral organ boundaries
Os02g0731400	OsUCL5	Similar to Chemocyanin precursor (Basic blue protein) (Plantacyanin)	0.418	-1.25735	0.000132272	0.00880927	yes	down	7.28	10.9	9.5	29.74	15.65	21.68	9.22667	22.3567	GO:0022900;GO:0046658;GO:0016021;GO:000905	BP:electron transport chain;CC:anchored component of plasma membrane;CC:integral component of membrane;MF:electron carrier activity;	------	------	------	------	ENOG41104IV	S:Function unknown	XP_015623180.1	basic blue protein [Oryza sativa Japonica Group]	sp|P60496|BABL_LILLO;	Chemocyanin OS=Lilium longiflorum OX=4690 PE=1 SV=1;	PF02298.19	Cu_bind_like	Plastocyanin-like domain
Os04g0504500	OsPLT4	Similar to protein BABY BOOM 1	0.115	-3.11452	0.000133006	0.00881134	yes	down	0.02	0.12	0.1	0.65	1.17	0.38	0.08	0.733333	GO:0006355;GO:0005634;GO:0003700;GO:000367	BP:regulation of transcription, DNA-templated;CC:nucleus;MF:transcription factor activity, sequence-specific DNA binding;MF:DNA binding;	K09285	OVM, ANT	------	------	ENOG410Y9X6	K:Transcription	XP_015635553.1	AP2-like ethylene-responsive transcription factor BBM1 [Oryza sativa Japonica Group]	sp|Q8LSN2|BBM2_BRANA;	AP2-like ethylene-responsive transcription factor BBM2 OS=Brassica napus OX=3708 GN=BBM2 PE=2 SV=1;	PF00847.22	AP2	AP2 domain
Os04g0521100	OsPIP2	Major intrinsic protein family protein	0.185	-2.43438	0.000133114	0.00881134	yes	down	0.63	3.63	0.95	11.71	5.09	11.09	1.73667	9.29667	GO:0006833;GO:0009414;GO:0055085;GO:0005773;GO:0016021;GO:0016020;GO:0005886;GO:0009506;GO:0015250;GO:001526	BP:water transport;BP:response to water deprivation;BP:transmembrane transport;CC:vacuole;CC:integral component of membrane;CC:membrane;CC:plasma membrane;CC:plasmodesma;MF:water channel activity;MF:channel activity;	K09872	PIP	------	------	COG0580	G:Carbohydrate transport and metabolism	XP_015633686.1	probable aquaporin PIP2-3 [Oryza sativa Japonica Group]	sp|Q7XUA6|PIP23_ORYSJ;	Probable aquaporin PIP2-3 OS=Oryza sativa subsp. japonica OX=39947 GN=PIP2-3 PE=2 SV=1;	PF00230.22	MIP	Major intrinsic protein
Os04g0552300	CycU2	Cyclin-related 2 domain containing protein	0.48	-1.06034	0.000137322	0.00902661	yes	down	3.56	4.01	3.7	9.8	6.11	8.17	3.75667	8.02667	GO:0000079;GO:0051301;GO:0007049;GO:001990	BP:regulation of cyclin-dependent protein serine/threonine kinase activity;BP:cell division;BP:cell cycle;MF:protein kinase binding;	------	------	------	------	ENOG4111TTK	S:Function unknown	XP_025880323.1	cyclin-P2-1 [Oryza sativa Japonica Group]	sp|Q7FAT5|CCP21_ORYSJ;	Cyclin-P2-1 OS=Oryza sativa subsp. japonica OX=39947 GN=CYCP2-1 PE=2 SV=1;	PF08613.13;PF00134.25	Cyclin;Cyclin_N	Cyclin;Cyclin, N-terminal domain
Os11g0498600		Similar to HVA22 protein	0.311	-1.68374	0.000138142	0.00903346	yes	down	3.94	6.36	4.73	21.44	7.68	19.17	5.01	16.0967	GO:0016021;GO:001602	CC:integral component of membrane;CC:membrane;	K17279	REEP5_6	------	------	COG5052	U:Intracellular trafficking, secretion, and vesicular transport	EEE52138.1	hypothetical protein OsJ_33966 [Oryza sativa Japonica Group]	sp|Q07764|HVA22_HORVU;	Protein HVA22 OS=Hordeum vulgare OX=4513 GN=HVA22 PE=2 SV=1;	PF03134.21	TB2_DP1_HVA22	TB2/DP1, HVA22 family
Os04g0423400	OsAsr2	Similar to OSIGBa0076I14.3 protein	0.443	-1.17543	0.000138642	0.00903346	yes	down	26.32	56.78	39.79	117.46	72.41	91.47	40.9633	93.78	------	------	------	------	------	------	------	------	XP_025880738.1	filaggrin-2 [Oryza sativa Japonica Group]	------	------	PF02496.18	ABA_WDS	ABA/WDS induced protein
Os08g0451200		Protein of unknown function DUF581 family protein	0.448	-1.15717	0.000140568	0.00913401	yes	down	19.24	25.23	13.18	54.65	55.07	28.97	19.2167	46.23	------	------	------	------	------	------	ENOG410Z5EP	S:Function unknown	BAH94332.1	Os08g0451201 [Oryza sativa Japonica Group]	sp|Q9SGZ8|FLZ6_ARATH;	FCS-Like Zinc finger 6 OS=Arabidopsis thaliana OX=3702 GN=FLZ6 PE=1 SV=1;	PF04570.16	zf-FLZ	zinc-finger of the FCS-type, C2-C2
Os01g0135700	OsCML16	EF-HAND 2 domain containing protein	0.242	-2.04411	0.000144789	0.00935891	yes	down	22.33	21.12	17.39	169.58	35.08	48.99	20.28	84.55	GO:0046872;GO:000550	MF:metal ion binding;MF:calcium ion binding;	K13448	CML	map04626	Plant-pathogen interaction	COG5126;COG5126;COG5126	D:Cell cycle control, cell division, chromosome partitioning;T:Signal transduction mechanisms;Z:Cytoskeleton	XP_015620971.1	probable calcium-binding protein CML16 [Oryza sativa Japonica Group]	sp|Q5ZCK5|CML16_ORYSJ;	Probable calcium-binding protein CML16 OS=Oryza sativa subsp. japonica OX=39947 GN=CML16 PE=2 SV=1;	PF00036.34;PF13499.8;PF13202.8;PF13405.8;PF13833.8;PF14658.8	EF-hand_1;EF-hand_7;EF-hand_5;EF-hand_6;EF-hand_8;EF-hand_9	EF hand;EF-hand domain pair;EF hand;EF-hand domain;EF-hand domain pair;EF-hand domain
Os04g0552200	OxEXPB5	Beta-expansin 5	0.233	-2.10181	0.000145063	0.00935891	yes	down	0.47	1.17	0.84	3.68	5.31	1.87	0.826667	3.62	GO:0019953;GO:0071555;GO:0005618;GO:0016020;GO:000557	BP:sexual reproduction;BP:cell wall organization;CC:cell wall;CC:membrane;CC:extracellular region;	------	------	------	------	ENOG410YA5Q	G:Carbohydrate transport and metabolism	XP_015635052.1	expansin-B5 [Oryza sativa Japonica Group]	sp|Q7XT39|EXPB5_ORYSJ;	Expansin-B5 OS=Oryza sativa subsp. japonica OX=39947 GN=EXPB5 PE=2 SV=2;	PF01357.23;PF03330.20	Expansin_C;DPBB_1	Expansin C-terminal domain;Lytic transglycolase
Os08g0408500	OsERF#048	Pathogenesis-related transcriptional factor and ERF domain containing protein	0.469	-1.09257	0.00014642	0.00940638	yes	down	68.44	74.38	58.08	211.54	108.11	118.08	66.9667	145.91	GO:0006355;GO:0005634;GO:0003700;GO:0043565;GO:000367	BP:regulation of transcription, DNA-templated;CC:nucleus;MF:transcription factor activity, sequence-specific DNA binding;MF:sequence-specific DNA binding;MF:DNA binding;	K09286	EREBP	------	------	ENOG4111XTC	K:Transcription	XP_015650910.1	ethylene-responsive transcription factor RAP2-4 [Oryza sativa Japonica Group]	sp|Q9LM15|RA213_ARATH;	Ethylene-responsive transcription factor RAP2-13 OS=Arabidopsis thaliana OX=3702 GN=RAP2-13 PE=1 SV=1;	PF00847.22	AP2	AP2 domain
Os01g0955000	OsNPC2	Phosphoesterase family protein	0.461	-1.11562	0.000151639	0.00967866	yes	down	11.01	17.39	13.67	41.27	20.77	30.88	14.0233	30.9733	GO:0009395;GO:0048364;GO:0042742;GO:0048229;GO:0005794;GO:0009507;GO:0016788;GO:0003824;GO:0004629;GO:000399	BP:phospholipid catabolic process;BP:root development;BP:defense response to bacterium;BP:gametophyte development;CC:Golgi apparatus;CC:chloroplast;MF:hydrolase activity, acting on ester bonds;MF:catalytic activity;MF:phospholipase C activity;MF:acid phosphatase activity;	K01114	plc	map00565;map00564;map00562	Ether lipid metabolism;Glycerophospholipid metabolism;Inositol phosphate metabolism	COG3511	M:Cell wall/membrane/envelope biogenesis	XP_015623428.1	non-specific phospholipase C2 [Oryza sativa Japonica Group]	sp|O81020|NPC2_ARATH;	Non-specific phospholipase C2 OS=Arabidopsis thaliana OX=3702 GN=NPC2 PE=2 SV=1;	PF04185.16	Phosphoesterase	Phosphoesterase family
Os12g0571100	MTI4C	Metallothionein-like protein, ROS (reactive oxygen species) scavenger, Antioxidan	0.362	-1.46705	0.000152147	0.00968646	yes	down	646.58	865.34	789.08	2298.57	962.57	3174.12	767	2145.09	GO:0072593;GO:0009555;GO:004687	BP:reactive oxygen species metabolic process;BP:pollen development;MF:metal ion binding;	------	------	------	------	------	------	XP_015620236.1	metallothionein-like protein 4C [Oryza sativa Japonica Group]	sp|Q2QNC3|MT4C_ORYSJ;	Metallothionein-like protein 4C OS=Oryza sativa subsp. japonica OX=39947 GN=MT4C PE=2 SV=1;	PF01439.20	Metallothio_2	Metallothionein
Os01g0121600	OsABCG1	Conserved hypothetical protein	0.357	-1.4879	0.000155501	0.00987777	yes	down	43.44	69.05	30.71	204.11	87.91	112.74	47.7333	134.92	GO:0016021;GO:0042626;GO:000552	CC:integral component of membrane;MF:ATPase activity, coupled to transmembrane movement of substances;MF:ATP binding;	------	------	------	------	ENOG410YPRJ	S:Function unknown	XP_015640991.1	uncharacterized protein LOC4326044 [Oryza sativa Japonica Group]	------	------	------	------	------
Os01g0375500		Similar to Shikimate biosynthesis protein aroDE	0.223	-2.16313	0.000158769	0.010018	yes	down	0.21	0.5	0.13	1.27	1.48	1.13	0.28	1.29333	GO:0009423;GO:0044237;GO:0019632;GO:0009073;GO:0003824;GO:0004764;GO:000385	BP:chorismate biosynthetic process;BP:cellular metabolic process;BP:shikimate metabolic process;BP:aromatic amino acid family biosynthetic process;MF:catalytic activity;MF:shikimate 3-dehydrogenas;MF:3-dehydroquinate dehydratase activity;	K13832	aroDE, DHQ-SDH	map00400	Phenylalanine, tyrosine and tryptophan biosynthesis	COG0169	E:Amino acid transport and metabolism	KAB8081487.1	hypothetical protein EE612_002721 [Oryza sativa]	sp|Q9SQT8|DHQSD_ARATH;	Bifunctional 3-dehydroquinate dehydratase/shikimate dehydrogenase, chloroplastic OS=Arabidopsis thaliana OX=3702 GN=EMB3004 PE=1 SV=1;	PF01487.17;PF01488.22;PF18317.3;PF00890.26;PF03807.19	DHquinase_I;Shikimate_DH;SDH_C;FAD_binding_2;F420_oxidored	Type I 3-dehydroquinase;Shikimate / quinate 5-dehydrogenase;Shikimate 5'-dehydrogenase C-terminal domain;FAD binding domain;NADP oxidoreductase coenzyme F420-dependent
Os02g0111800	OsCLVATA	Protein kinase, core domain containing protein	0.133	-2.90881	0.00016282	0.0101829	yes	down	0.27	0.61	0.29	4.41	4.2	0.37	0.39	2.99333	GO:0006468;GO:0016310;GO:0016020;GO:0016021;GO:0005886;GO:0033612;GO:0004672;GO:0016301;GO:0000166;GO:0004674;GO:0016740;GO:0005515;GO:000552	BP:protein phosphorylation;BP:phosphorylation;CC:membrane;CC:integral component of membrane;CC:plasma membrane;MF:receptor serine/threonine kinase binding;MF:protein kinase activity;MF:kinase activity;MF:nucleotide binding;MF:protein serine/threonine kinase activity;MF:transferase activity;MF:protein binding;MF:ATP binding;	------	------	------	------	COG4886	S:Function unknown	XP_025878980.1	MDIS1-interacting receptor like kinase 1 [Oryza sativa Japonica Group]	sp|Q9M0G7|MIK1_ARATH;	MDIS1-interacting receptor like kinase 1 OS=Arabidopsis thaliana OX=3702 GN=MIK1 PE=1 SV=1;	PF13855.8;PF00069.27;PF07714.19;PF12799.9;PF08263.14	LRR_8;Pkinase;PK_Tyr_Ser-Thr;LRR_4;LRRNT_2	Leucine rich repeat;Protein kinase domain;Protein tyrosine and serine/threonine kinase;Leucine Rich repeats;Leucine rich repeat N-terminal domain
Os01g0291733		Hypothetical protein	0.394	-1.34427	0.000167659	0.0103661	yes	down	12.83	23.75	12.24	58.12	28.05	39.38	16.2733	41.85	GO:0009809;GO:0016747;GO:001641	BP:lignin biosynthetic process;MF:transferase activity, transferring acyl groups other than amino-acyl groups;MF:N-acyltransferase activity;	------	------	------	------	ENOG410YE2Y	S:Function unknown	XP_015621300.1	acyl transferase 4 [Oryza sativa Japonica Group]	sp|Q5JNT2|AT4_ORYSJ;	Acyl transferase 4 OS=Oryza sativa subsp. japonica OX=39947 GN=AT4 PE=1 SV=1;	------	------	------
Os04g0597300	OsWRKY37	Similar to WERKY protein (Fragment)	0.332	-1.58864	0.00016992	0.0104652	yes	down	0.66	1.57	0.72	3.46	3.13	2.2	0.983333	2.93	GO:0006355;GO:0050896;GO:0005634;GO:0043565;GO:0044212;GO:0003700;GO:0000976;GO:000367	BP:regulation of transcription, DNA-templated;BP:response to stimulus;CC:nucleus;MF:sequence-specific DNA binding;MF:transcription regulatory region DNA binding;MF:transcription factor activity, sequence-specific DNA binding;MF:transcription regulatory region sequence-specific DNA binding;MF:DNA binding;	------	------	------	------	ENOG410YD4A	K:Transcription	KAB8096742.1	hypothetical protein EE612_025317 [Oryza sativa]	sp|Q9SA80|WRK14_ARATH;	Probable WRKY transcription factor 14 OS=Arabidopsis thaliana OX=3702 GN=WRKY14 PE=2 SV=2;	PF03106.17	WRKY	WRKY DNA -binding domain
Os05g0531400		Pollen Ole e 1 allergen and extensin domain containing protein	0.083	-3.59057	0.00017166	0.0105378	yes	down	0	0.39	0.06	1.58	1.77	1.72	0.15	1.69	GO:0016021;GO:007194	CC:integral component of membrane;CC:cell periphery;	------	------	------	------	ENOG410ZDC2	S:Function unknown	XP_015638851.1	non-classical arabinogalactan protein 31 [Oryza sativa Japonica Group]	sp|Q9FZA2|AGP31_ARATH;	Non-classical arabinogalactan protein 31 OS=Arabidopsis thaliana OX=3702 GN=AGP31 PE=1 SV=1;	PF01190.19	Pollen_Ole_e_1	Pollen protein Ole e 1 like
Os12g0236100		Hypothetical conserved gene	0.056	-4.16412	0.000171843	0.0105378	yes	down	9.51	10.4	8.4	165.23	11.28	255.56	9.43667	144.023	GO:0006999;GO:0005643;GO:0005634;GO:0044611;GO:001705	BP:nuclear pore organization;CC:nuclear pore;CC:nucleus;CC:nuclear pore inner ring;MF:structural constituent of nuclear pore;	------	------	------	------	ENOG410YE81	S:Function unknown	KAB8117048.1	hypothetical protein EE612_058585 [Oryza sativa]	------	------	PF10358.11	NT-C2	N-terminal C2 in EEIG1 and EHBP1 proteins
Os04g0541700	HOX22	Similar to Homeobox-leucine zipper protein HOX22	0.296	-1.75664	0.000176271	0.0107628	yes	down	11.48	18	12.18	69.19	17.29	53.11	13.8867	46.53	GO:0006355;GO:0006357;GO:0045893;GO:0005634;GO:0043565;GO:0003700;GO:0003677;GO:000098	BP:regulation of transcription, DNA-templated;BP:regulation of transcription from RNA polymerase II promoter;BP:positive regulation of transcription, DNA-templated;CC:nucleus;MF:sequence-specific DNA binding;MF:transcription factor activity, sequence-specific DNA binding;MF:DNA binding;MF:RNA polymerase II transcription factor activity, sequence-specific DNA binding;	------	------	------	------	ENOG410Z2UE	K:Transcription	XP_015634133.1	homeobox-leucine zipper protein HOX22 [Oryza sativa Japonica Group]	sp|Q01IK0|HOX22_ORYSI;	Homeobox-leucine zipper protein HOX22 OS=Oryza sativa subsp. indica OX=39946 GN=HOX22 PE=2 SV=2;	PF00046.31;PF02183.20;PF05920.13	Homeodomain;HALZ;Homeobox_KN	Homeodomain;Homeobox associated leucine zipper;Homeobox KN domain
Os02g0564700	OsbHLH097	Similar to BHLH transcription factor	0.419	-1.25532	0.000181085	0.0109698	yes	down	0.93	1.56	0.84	2.27	3.03	2.76	1.11	2.68667	GO:0006355;GO:0006357;GO:0005634;GO:0001228;GO:0000978;GO:0046983;GO:000098	BP:regulation of transcription, DNA-templated;BP:regulation of transcription from RNA polymerase II promoter;CC:nucleus;MF:transcriptional activator activity, RNA polymerase II transcription regulatory region sequence-specific binding;MF:RNA polymerase II core promoter proximal region sequence-specific DNA binding;MF:protein dimerization activity;MF:RNA polymerase II transcription factor activity…	------	------	------	------	ENOG410YFCC	S:Function unknown	XP_015623831.1	transcription factor bHLH68 [Oryza sativa Japonica Group]	sp|Q9ZUG9|LRL1_ARATH;	Transcription factor LRL1 OS=Arabidopsis thaliana OX=3702 GN=LRL1 PE=1 SV=1;	PF00010.28	HLH	Helix-loop-helix DNA-binding domain
Os10g0552800	OsHyPRP20	Similar to Tfm5 protein	0.27	-1.88793	0.000184047	0.0110706	yes	down	12.82	20.23	15.76	78.48	86.85	18.57	16.27	61.3	------	------	------	------	------	------	ENOG410YSDK	S:Function unknown	XP_015614845.1	cortical cell-delineating protein [Oryza sativa Japonica Group]	sp|Q01595|CCDP_MAIZE;	Cortical cell-delineating protein OS=Zea mays OX=4577 PE=2 SV=1;	PF14547.8;PF00234.24	Hydrophob_seed;Tryp_alpha_amyl	Hydrophobic seed protein;Protease inhibitor/seed storage/LTP family
Os06g0310801		Hypothetical gene	0.037	-4.74207	0.00018561	0.0111174	yes	down	0	0	0.05	0.44	0.59	0.53	0.0166667	0.52	GO:0005794;GO:0016021;GO:001675	CC:Golgi apparatus;CC:integral component of membrane;MF:transferase activity, transferring glycosyl groups;	------	------	------	------	ENOG410ZHQA	S:Function unknown	XP_015642555.1	uncharacterized protein LOC4340861 [Oryza sativa Japonica Group]	sp|Q6ZFR0|XAT2_ORYSJ;	Alpha-1,3-arabinosyltransferase XAT2 OS=Oryza sativa subsp. japonica OX=39947 GN=XAT2 PE=1 SV=1;	------	------	------
Os01g0810800		Hypothetical conserved gene	0.304	-1.71628	0.000188253	0.0112519	yes	down	0.27	0.71	0.48	1.91	1.07	1.87	0.486667	1.61667	GO:0006468;GO:0016310;GO:0016021;GO:0016020;GO:0016301;GO:0000166;GO:0004674;GO:0016740;GO:0005515;GO:0004672;GO:000552	BP:protein phosphorylation;BP:phosphorylation;CC:integral component of membrane;CC:membrane;MF:kinase activity;MF:nucleotide binding;MF:protein serine/threonine kinase activity;MF:transferase activity;MF:protein binding;MF:protein kinase activity;MF:ATP binding;	------	------	------	------	COG0515	T:Signal transduction mechanisms	XP_015621712.1	probable LRR receptor-like serine/threonine-protein kinase At1g51810 [Oryza sativa Japonica Group]	sp|O64483|SIRK_ARATH;	Senescence-induced receptor-like serine/threonine-protein kinase OS=Arabidopsis thaliana OX=3702 GN=SIRK PE=1 SV=1;	PF12819.9;PF07714.19;PF00069.27;PF13855.8;PF12799.9	Malectin_like;PK_Tyr_Ser-Thr;Pkinase;LRR_8;LRR_4	Malectin-like domain;Protein tyrosine and serine/threonine kinase;Protein kinase domain;Leucine rich repeat;Leucine Rich repeats
Os04g0691900		Chaperonin Cpn60/TCP-1 family protein	0.266	-1.9131	0.000188736	0.011257	yes	down	0.23	0.21	0.16	1.04	0.4	0.84	0.2	0.76	GO:0009987;GO:0046488;GO:0016310;GO:0046854;GO:0010008;GO:0016301;GO:0000285;GO:0016307;GO:0000166;GO:0016740;GO:0016887;GO:000552	BP:cellular process;BP:phosphatidylinositol metabolic process;BP:phosphorylation;BP:phosphatidylinositol phosphorylation;CC:endosome membrane;MF:kinase activity;MF:1-phosphatidylinositol-3-phosphate 5-kinase activity;MF:phosphatidylinositol phosphate kinase activity;MF:nucleotide binding;MF:transferase activity;MF:ATPase activity;MF:ATP binding;	K00921	PIKFYVE, FAB1	map04145;map04070;map00562	Phagosome;Phosphatidylinositol signaling system;Inositol phosphate metabolism	COG0459	O:Posttranslational modification, protein turnover, chaperones	XP_015636288.1	1-phosphatidylinositol-3-phosphate 5-kinase FAB1B [Oryza sativa Japonica Group]	sp|Q9XID0|FAB1D_ARATH;	Putative 1-phosphatidylinositol-3-phosphate 5-kinase FAB1D OS=Arabidopsis thaliana OX=3702 GN=FAB1D PE=3 SV=1;	PF01504.20;PF00118.26	PIP5K;Cpn60_TCP1	Phosphatidylinositol-4-phosphate 5-Kinase;TCP-1/cpn60 chaperonin family
Os06g0654300	OsHK1	Similar to Histidine kinase (Fragment)	0.315	-1.66592	0.000191374	0.0113207	yes	down	0.57	1.28	0.93	2.76	4.26	1.57	0.926667	2.86333	GO:0009736;GO:0071219;GO:0071732;GO:0070301;GO:0006464;GO:0090333;GO:0048364;GO:0007165;GO:0000160;GO:0009788;GO:0010105;GO:0046777;GO:0005886;GO:0005773;GO:0005887;GO:0004673;GO:0000155;GO:000992	BP:cytokinin-activated signaling pathway;BP:cellular response to molecule of bacterial origin;BP:cellular response to nitric oxide;BP:cellular response to hydrogen peroxide;BP:cellular protein modification process;BP:regulation of stomatal closure;BP:root development;BP:signal transduction;BP:phosphorelay signal transduction system;BP:negative regulation of abscisic acid-activated signaling pathw…	------	------	------	------	COG0642;ENOG410ZW2Z;ENOG410ZZZ4	T:Signal transduction mechanisms;	A2YFR6.1;	;Short=OsHK1 [Oryza sativa Indica Group]	sp|A2YFR6|OHK1_ORYSI;	Probable histidine kinase 1 OS=Oryza sativa subsp. indica OX=39946 GN=HK1 PE=3 SV=1;	PF00512.27	HisKA	His Kinase A
Os06g0549600		FAD-linked oxidase, FAD-binding, subdomain 2 domain containing protein	0.369	-1.43997	0.000192922	0.0113396	yes	down	1.96	2.65	1.15	5.46	6.82	3.68	1.92	5.32	GO:0050660;GO:0071949;GO:001649	MF:flavin adenine dinucleotide binding;MF:FAD binding;MF:oxidoreductase activity;	------	------	------	------	COG0277	C:Energy production and conversion	XP_015641756.1	berberine bridge enzyme-like 28 [Oryza sativa Japonica Group]	sp|Q5QJ60|CYND4_CYNDA;	Berberine bridge enzyme-like Cyn d 4 OS=Cynodon dactylon OX=28909 PE=1 SV=1;	PF01565.25;PF08031.14	FAD_binding_4;BBE	FAD binding domain;Berberine and berberine like
Os07g0635900	OsLti6a	Hydrophobic protein LTI6A (Low temperature-induced protein 6A)	0.484	-1.04596	0.000202803	0.0117738	yes	down	86.32	124.63	109.04	291.98	151.02	225.29	106.663	222.763	GO:0009737;GO:0009414;GO:0009409;GO:0009651;GO:0016021;GO:0016020;GO:000588	BP:response to abscisic acid;BP:response to water deprivation;BP:response to cold;BP:response to salt stress;CC:integral component of membrane;CC:membrane;CC:plasma membrane;	------	------	------	------	COG0401	S:Function unknown	XP_015647973.1	hydrophobic protein LTI6A isoform X2 [Oryza sativa Japonica Group]	sp|Q8H5T6|LTI6A_ORYSJ;	Hydrophobic protein LTI6A OS=Oryza sativa subsp. japonica OX=39947 GN=LTI6A PE=2 SV=1;	PF01679.19	Pmp3	Proteolipid membrane potential modulator
Os05g0559316	OsSPEAR6	Hypothetical conserved gene	0.213	-2.22956	0.000205882	0.0119014	yes	down	0.22	0.62	0.64	2.93	1.39	2.72	0.493333	2.34667	GO:0006355;GO:000370	BP:regulation of transcription, DNA-templated;MF:transcription factor activity, sequence-specific DNA binding;	------	------	------	------	ENOG410Z28R	S:Function unknown	BAS95301.1	Os05g0559316 [Oryza sativa Japonica Group]	------	------	------	------	------
Os06g0185300	Os-PHT2	Transferase family protein	0.231	-2.11228	0.000207653	0.0119573	yes	down	3.25	3.22	0.8	14.97	11.6	5.57	2.42333	10.7133	GO:0016740;GO:0016746;GO:0016747;GO:005073	MF:transferase activity;MF:transferase activity, transferring acyl groups;MF:transferase activity, transferring acyl groups other than amino-acyl groups;MF:hydroxycinnamoyltransferase activity;	K13065	E2.3.1.133, HCT	map00941;map00940;map00945	Flavonoid biosynthesis;Phenylpropanoid biosynthesis;Stilbenoid, diarylheptanoid and gingerol biosynthesis	ENOG410XNR7	S:Function unknown	XP_015641927.1	putrescine hydroxycinnamoyltransferase 2-like [Oryza sativa Japonica Group]	sp|Q5SMQ0|PHT2_ORYSJ;	Putrescine hydroxycinnamoyltransferase 2 OS=Oryza sativa subsp. japonica OX=39947 GN=PHT2 PE=2 SV=1;	PF02458.17	Transferase	Transferase family
Os02g0764200		Similar to Xyloglucan fucosyltransferase-like [Oryza sativa (japonica cultivar-group)]	0.217	-2.20415	0.000210936	0.0120613	yes	down	0.07	0.24	0.29	0.98	0.92	0.96	0.2	0.953333	GO:0042546;GO:0009969;GO:0071555;GO:0036065;GO:0005794;GO:0016021;GO:0016020;GO:0032580;GO:0008107;GO:0008417;GO:0016740;GO:001675	BP:cell wall biogenesis;BP:xyloglucan biosynthetic process;BP:cell wall organization;BP:fucosylation;CC:Golgi apparatus;CC:integral component of membrane;CC:membrane;CC:Golgi cisterna membrane;MF:galactoside 2-alpha-L-fucosyltransferase activity;MF:fucosyltransferase activity;MF:transferase activity;MF:transferase activity, transferring glycosyl groups;	K13681	FUT	------	------	ENOG411067I	S:Function unknown	XP_025878706.1	galactoside 2-alpha-L-fucosyltransferase [Oryza sativa Japonica Group]	sp|Q9SWH5|FUT1_ARATH;	Galactoside 2-alpha-L-fucosyltransferase OS=Arabidopsis thaliana OX=3702 GN=FUT1 PE=1 SV=2;	PF03254.15	XG_FTase	Xyloglucan fucosyltransferase
Os02g0629000		Protein of unknown function DUF584 family protein	0.282	-1.82377	0.00021275	0.0121276	yes	down	3.37	6.01	4.72	28.78	8.2	13.33	4.7	16.77	------	------	------	------	------	------	ENOG410Z0A4;ENOG410YVXT	S:Function unknown;	XP_015624025.1	uncharacterized protein LOC4330048 [Oryza sativa Japonica Group]	------	------	PF04520.15	Senescence_reg	Senescence regulator
Os10g0555700	OsEXPB2	Beta-expansin	0.44	-1.18445	0.000219586	0.0123926	yes	down	12.99	27.68	25.82	57.17	60.48	36.42	22.1633	51.3567	GO:0019953;GO:0071555;GO:0005618;GO:0016020;GO:000557	BP:sexual reproduction;BP:cell wall organization;CC:cell wall;CC:membrane;CC:extracellular region;	------	------	------	------	ENOG41105Y3;ENOG410YEZU	G:Carbohydrate transport and metabolism;	XP_015614021.1	expansin-B2 [Oryza sativa Japonica Group]	sp|O24230|EXPB2_ORYSJ;	Expansin-B2 OS=Oryza sativa subsp. japonica OX=39947 GN=EXPB2 PE=2 SV=2;	PF01357.23;PF03330.20	Expansin_C;DPBB_1	Expansin C-terminal domain;Lytic transglycolase
Os02g0823700	OsXTH22	Similar to Xyloglucan endotransglucosylase/hydrolase 9	0.386	-1.37163	0.000223655	0.0125722	yes	down	0.97	1.18	0.99	2.41	3.38	2.5	1.04667	2.76333	GO:0042546;GO:0005975;GO:0006073;GO:0071555;GO:0008152;GO:0010411;GO:0005618;GO:0048046;GO:0005576;GO:0016787;GO:0016798;GO:0016762;GO:0016740;GO:000455	BP:cell wall biogenesis;BP:carbohydrate metabolic process;BP:cellular glucan metabolic process;BP:cell wall organization;BP:metabolic process;BP:xyloglucan metabolic process;CC:cell wall;CC:apoplast;CC:extracellular region;MF:hydrolase activity;MF:hydrolase activity, acting on glycosyl bonds;MF:xylogluca;MF:transferase activity;MF:hydrolase activity, hydrolyzing O-glycosyl compounds;	K08235	E2.4.1.207	------	------	ENOG410YDGS	G:Carbohydrate transport and metabolism	XP_015624944.1	xyloglucan endotransglucosylase/hydrolase protein 31 [Oryza sativa Japonica Group]	sp|Q9SJL9|XTH32_ARATH;	Probable xyloglucan endotransglucosylase/hydrolase protein 32 OS=Arabidopsis thaliana OX=3702 GN=XTH32 PE=2 SV=1;	PF00722.23;PF06955.14	Glyco_hydro_16;XET_C	Glycosyl hydrolases family 16;Xyloglucan endo-transglycosylase
Os11g0151800	OsPAP20a	Similar to ATPAP18/PAP18	0.431	-1.21336	0.000224653	0.0125974	yes	down	1.03	1.42	1.18	3.03	3.3	2.26	1.21	2.86333	GO:0016311;GO:0046872;GO:000399	BP:dephosphorylation;MF:metal ion binding;MF:acid phosphatase activity;	K22390	ACP7	------	------	COG1409	S:Function unknown	KAB8114256.1	hypothetical protein EE612_053535 [Oryza sativa]	sp|Q9LJU7|PPA18_ARATH;	Purple acid phosphatase 18 OS=Arabidopsis thaliana OX=3702 GN=PAP18 PE=2 SV=1;	PF16656.7	Pur_ac_phosph_N	Purple acid Phosphatase, N-terminal domain
Os06g0641066		Hypothetical protein	0.033	-4.90639	0.000230735	0.0128888	yes	down	0.04	0.05	0	1.36	0.39	0.48	0.03	0.743333	GO:0016021;GO:0005506;GO:0016705;GO:0004497;GO:002003	CC:integral component of membrane;MF:iron ion binding;MF:oxidoreductase activity, acting on paired donors, with incorporation or reduction of molecular oxygen;MF:monooxygenase activity;MF:heme binding;	------	------	------	------	COG2124	Q:Secondary metabolites biosynthesis, transport and catabolism	KAB8103252.1	hypothetical protein EE612_035590, partial [Oryza sativa]	sp|A0A0N9HT29|C71BE_SINHE;	Desmethyl-deoxy-podophyllotoxin synthase OS=Sinopodophyllum hexandrum OX=93608 GN=CYP71BE54 PE=1 SV=1;	------	------	------
Os10g0555600	OsEXPB6	Beta-expansin precursor	0.451	-1.14876	0.000231108	0.0128888	yes	down	36.52	43.08	42.47	109.54	117.88	50.53	40.69	92.65	GO:0019953;GO:0071555;GO:0005618;GO:0016020;GO:000557	BP:sexual reproduction;BP:cell wall organization;CC:cell wall;CC:membrane;CC:extracellular region;	------	------	------	------	ENOG410YEZU;ENOG41105Y3;ENOG41105B5	G:Carbohydrate transport and metabolism;	XP_015614019.1	expansin-B6 [Oryza sativa Japonica Group]	sp|Q7XCA7|EXPB6_ORYSJ;	Expansin-B6 OS=Oryza sativa subsp. japonica OX=39947 GN=EXPB6 PE=2 SV=1;	PF01357.23;PF03330.20	Expansin_C;DPBB_1	Expansin C-terminal domain;Lytic transglycolase
Os01g0371500	OsGSTF10	Similar to Glutathione-S-transferase 19E50	0.402	-1.31429	0.000237345	0.0131199	yes	down	4.76	6.7	5.32	20.51	11.97	9.92	5.59333	14.1333	GO:0009636;GO:0006749;GO:0005737;GO:0004364;GO:0005515;GO:0016740;GO:004329	BP:response to toxic substance;BP:glutathione metabolic process;CC:cytoplasm;MF:glutathione transferase activity;MF:protein binding;MF:transferase activity;MF:glutathione binding;	K00799	GST, gst	map00480	Glutathione metabolism	COG0625	O:Posttranslational modification, protein turnover, chaperones	XP_015630378.1	probable glutathione S-transferase GSTF1 [Oryza sativa Japonica Group]	sp|O65857|GSTF1_ORYSJ;	Probable glutathione S-transferase GSTF1 OS=Oryza sativa subsp. japonica OX=39947 GN=GSTF1 PE=1 SV=2;	PF02798.22;PF00043.27;PF13417.8;PF14497.8;PF13410.8;PF13409.8	GST_N;GST_C;GST_N_3;GST_C_3;GST_C_2;GST_N_2	Glutathione S-transferase, N-terminal domain;Glutathione S-transferase, C-terminal domain;Glutathione S-transferase, N-terminal domain;Glutathione S-transferase, C-terminal domain;Glutathione S-transferase, C-terminal domain;Glutathione S-transferase, N-terminal domain
Os04g0653600	OsPLT1	Similar to AINTEGUMENTA-like protein	0.313	-1.67406	0.000238241	0.0131199	yes	down	3.36	8.33	7.36	33.6	32.64	9.78	6.35	25.34	GO:0006355;GO:0005634;GO:0003700;GO:000367	BP:regulation of transcription, DNA-templated;CC:nucleus;MF:transcription factor activity, sequence-specific DNA binding;MF:DNA binding;	K09285	OVM, ANT	------	------	ENOG410Y90A	K:Transcription	XP_015633701.1	AP2-like ethylene-responsive transcription factor AIL5 isoform X2 [Oryza sativa Japonica Group]	sp|Q6PQQ3|AIL5_ARATH;	AP2-like ethylene-responsive transcription factor AIL5 OS=Arabidopsis thaliana OX=3702 GN=AIL5 PE=2 SV=2;	PF00847.22	AP2	AP2 domain
Os04g0359100		Alcohol dehydrogenase superfamily, zinc-containing protein	0.492	-1.02415	0.000238492	0.0131199	yes	down	12.36	23.62	18.71	31.21	49.78	33.1	18.23	38.03	GO:0006281;GO:0016021;GO:0046872;GO:0051539;GO:001649	BP:DNA repair;CC:integral component of membrane;MF:metal ion binding;MF:4 iron, 4 sulfur cluster binding;MF:oxidoreductase activity;	K00224	CEQORH	map00592	alpha-Linolenic acid metabolism	COG0604	C:Energy production and conversion	XP_015633898.1	quinone-oxidoreductase QR1, chloroplastic [Oryza sativa Japonica Group]	sp|Q9AYU1|QR1_TRIVS;	Quinone-oxidoreductase QR1, chloroplastic OS=Triphysaria versicolor OX=64093 PE=1 SV=1;	PF13602.8;PF08240.14;PF00107.28	ADH_zinc_N_2;ADH_N;ADH_zinc_N	Zinc-binding dehydrogenase;Alcohol dehydrogenase GroES-like domain;Zinc-binding dehydrogenase
Os08g0409100	OsTPP6	Trehalose-6-phosphate phosphatase	0.355	-1.4941	0.000241167	0.0132164	yes	down	9.29	7.83	5.64	34.6	12.05	18.92	7.58667	21.8567	GO:0016311;GO:0005992;GO:0003824;GO:0016787;GO:000480	BP:dephosphorylation;BP:trehalose biosynthetic process;MF:catalytic activity;MF:hydrolase activity;MF:trehalose-phosphatase activity;	K01087	otsB	map00500	Starch and sucrose metabolism	COG1877	G:Carbohydrate transport and metabolism	XP_015650924.1	probable trehalose-phosphate phosphatase 6 [Oryza sativa Japonica Group]	sp|Q6ZAL2|TPP6_ORYSJ;	Probable trehalose-phosphate phosphatase 6 OS=Oryza sativa subsp. japonica OX=39947 GN=TPP6 PE=2 SV=1;	PF02358.18	Trehalose_PPase	Trehalose-phosphatase
Os08g0443800	OsTET12	Tetraspanin domain containing protein	0.15	-2.73639	0.000241181	0.0132164	yes	down	0.53	0.47	0.38	5.09	0.87	3.4	0.46	3.12	GO:0009734;GO:0016020;GO:0016021;GO:0009506;GO:000588	BP:auxin-activated signaling pathway;CC:membrane;CC:integral component of membrane;CC:plasmodesma;CC:plasma membrane;	------	------	------	------	ENOG410XRN9	S:Function unknown	XP_015649553.1	tetraspanin-8 [Oryza sativa Japonica Group]	sp|Q8S8Q6|TET8_ARATH;	Tetraspanin-8 OS=Arabidopsis thaliana OX=3702 GN=TET8 PE=2 SV=1;	PF00335.22;PF08592.13	Tetraspanin;DUF1772	Tetraspanin family;Domain of unknown function
Os04g0308400		Similar to H0211A12.13 protein	0.021	-5.5709	0.000242523	0.0132388	yes	down	0	0.37	0	7.3	7.68	0.15	0.123333	5.04333	------	------	------	------	------	------	ENOG410YYM0	S:Function unknown	XP_015634527.1	23 kDa jasmonate-induced protein [Oryza sativa Japonica Group]	sp|P32024|JI23_HORVU;	23 kDa jasmonate-induced protein OS=Hordeum vulgare OX=4513 PE=2 SV=1;	------	------	------
Os09g0511300		Conserved hypothetical protein	0.347	-1.52892	0.0002484	0.0134816	yes	down	1.14	1.77	1.55	5.14	3.04	4.9	1.48667	4.36	------	------	------	------	------	------	ENOG411068W	S:Function unknown	XP_015611054.1	uncharacterized protein LOC107277610 [Oryza sativa Japonica Group]	------	------	PF05553.13	DUF761	Cotton fibre expressed protein
Os06g0712700	SPW1	Transcription factor, Development of lodicules and stamen	0.473	-1.07925	0.000249596	0.0135206	yes	down	15.62	14.65	14.33	34.72	42.96	19.65	14.8667	32.4433	GO:0010093;GO:0030154;GO:0010097;GO:0006355;GO:0006357;GO:0045944;GO:0009908;GO:0005634;GO:0003700;GO:0000977;GO:0003677;GO:0000978;GO:0046983;GO:000098	BP:specification of floral organ identity;BP:cell differentiation;BP:specification of stamen identity;BP:regulation of transcription, DNA-templated;BP:regulation of transcription from RNA polymerase II promoter;BP:positive regulation of transcription from RNA polymerase II promoter;BP:flower development;CC:nucleus;MF:transcription factor activity, sequence-specific DNA binding;MF:RNA polymerase I…	K09264	K09264	------	------	COG5068	K:Transcription	XP_015641661.1	MADS-box transcription factor 16 [Oryza sativa Japonica Group]	sp|Q944S9|MAD16_ORYSJ;	MADS-box transcription factor 16 OS=Oryza sativa subsp. japonica OX=39947 GN=MADS16 PE=1 SV=2;	PF00319.20;PF01486.19	SRF-TF;K-box	SRF-type transcription factor;K-box region
Os10g0361900		Lipoxygenase, LH2 domain containing protein	0.057	-4.1372	0.000251493	0.0135898	yes	down	0.29	1.38	0	2.94	22.7	3.5	0.556667	9.71333	GO:000551	MF:protein binding;	------	------	------	------	ENOG410Y7WX	S:Function unknown	XP_015613881.1	PLAT domain-containing protein 3 [Oryza sativa Japonica Group]	sp|Q9SIE7|PLAT2_ARATH;	PLAT domain-containing protein 2 OS=Arabidopsis thaliana OX=3702 GN=PLAT2 PE=2 SV=1;	PF01477.25;PF06232.13	PLAT;ATS3	PLAT/LH2 domain;Embryo-specific protein 3,
Os01g0195801	OsbHLH027	Hypothetical conserved gene	0.027	-5.23567	0.000254017	0.0136364	yes	down	0.07	0	0.04	2.25	0.34	0.47	0.0366667	1.02	GO:0006355;GO:0005634;GO:0016021;GO:004698	BP:regulation of transcription, DNA-templated;CC:nucleus;CC:integral component of membrane;MF:protein dimerization activity;	------	------	------	------	ENOG410ZMUQ	S:Function unknown	KAF2948913.1	hypothetical protein DAI22_01g068400 [Oryza sativa Japonica Group]	sp|Q9LTS4|BH041_ARATH;	Putative transcription factor bHLH041 OS=Arabidopsis thaliana OX=3702 GN=BHLH41 PE=3 SV=1;	PF00010.28	HLH	Helix-loop-helix DNA-binding domain
Os11g0539200	OsXTH2	Similar to Xyloglucan endotransglycosylase XET2 (Fragment)	0.339	-1.56194	0.000254533	0.0136364	yes	down	17.18	6.03	19.83	51.22	45.03	35.94	14.3467	44.0633	GO:0042546;GO:0005975;GO:0006073;GO:0071555;GO:0008152;GO:0010411;GO:0005618;GO:0048046;GO:0005576;GO:0016787;GO:0016798;GO:0016762;GO:0016740;GO:000455	BP:cell wall biogenesis;BP:carbohydrate metabolic process;BP:cellular glucan metabolic process;BP:cell wall organization;BP:metabolic process;BP:xyloglucan metabolic process;CC:cell wall;CC:apoplast;CC:extracellular region;MF:hydrolase activity;MF:hydrolase activity, acting on glycosyl bonds;MF:xylogluca;MF:transferase activity;MF:hydrolase activity, hydrolyzing O-glycosyl compounds;	K08235	E2.4.1.207	------	------	ENOG4110JM4	G:Carbohydrate transport and metabolism	KAB8115467.1	hypothetical protein EE612_055976 [Oryza sativa]	sp|Q41542|XTH_WHEAT;	Probable xyloglucan endotransglucosylase/hydrolase OS=Triticum aestivum OX=4565 GN=XTH PE=2 SV=1;	PF00722.23;PF06955.14	Glyco_hydro_16;XET_C	Glycosyl hydrolases family 16;Xyloglucan endo-transglycosylase
Os07g0117200		NB-ARC domain containing protein	0.318	-1.65106	0.00025462	0.0136364	yes	down	0.68	0.86	0.49	2.02	1.61	2.86	0.676667	2.16333	GO:0006952;GO:004353	BP:defense response;MF:ADP binding;	------	------	------	------	ENOG41108UM	S:Function unknown	XP_015645822.1	putative disease resistance protein RGA3 [Oryza sativa Japonica Group]	sp|Q7XA40|RGA3_SOLBU;	Putative disease resistance protein RGA3 OS=Solanum bulbocastanum OX=147425 GN=RGA3 PE=2 SV=2;	PF00931.24;PF18052.3	NB-ARC;Rx_N	NB-ARC domain;Rx N-terminal domain
Os05g0415800	OsCYP51H6	Similar to Cytochrome P450 CYP51H10	0.357	-1.48679	0.00025893	0.013841	yes	down	0.47	0.49	0.45	1.29	1.63	1.14	0.47	1.35333	GO:0016126;GO:0016125;GO:0055114;GO:0005783;GO:0016021;GO:0005886;GO:0004497;GO:0020037;GO:0016705;GO:0008398;GO:0005506;GO:001649	BP:sterol biosynthetic process;BP:sterol metabolic process;BP:oxidation-reduction process;CC:endoplasmic reticulum;CC:integral component of membrane;CC:plasma membrane;MF:monooxygenase activity;MF:heme binding;MF:oxidoreductase activity, acting on paired donors, with incorporation or reduction of molecular oxygen;MF:sterol 14-demethylase activity;MF:iron ion binding;MF:oxidoreductase activity;	K05917	CYP51	map00100	Steroid biosynthesis	COG2124	Q:Secondary metabolites biosynthesis, transport and catabolism	XP_015637951.1	obtusifoliol 14-alpha demethylase [Oryza sativa Japonica Group]	sp|P93846|CP51_SORBI;	Obtusifoliol 14-alpha demethylase OS=Sorghum bicolor OX=4558 GN=CYP51 PE=1 SV=1;	PF00067.24	p450	Cytochrome P450
Os01g0220100	OsCel9A	Similar to Cellulase	0.168	-2.57683	0.000261586	0.0139487	yes	down	0.5	1.13	0.19	5.01	1.19	4.7	0.606667	3.63333	GO:0005975;GO:0030245;GO:0000272;GO:0071555;GO:0008152;GO:0005576;GO:0016787;GO:0008810;GO:0030246;GO:0016798;GO:000455	BP:carbohydrate metabolic process;BP:cellulose catabolic process;BP:polysaccharide catabolic process;BP:cell wall organization;BP:metabolic process;CC:extracellular region;MF:hydrolase activity;MF:cellulase activity;MF:carbohydrate binding;MF:hydrolase activity, acting on glycosyl bonds;MF:hydrolase activity, hydrolyzing O-glycosyl compounds;	K01179	E3.2.1.4	map00500	Starch and sucrose metabolism	ENOG410XPC9	G:Carbohydrate transport and metabolism	XP_015621149.1	endoglucanase 2 [Oryza sativa Japonica Group]	sp|Q5NAT0|GUN2_ORYSJ;	Endoglucanase 2 OS=Oryza sativa subsp. japonica OX=39947 GN=GLU5 PE=1 SV=1;	PF00759.21;PF09478.12	Glyco_hydro_9;CBM49	Glycosyl hydrolase family 9;Carbohydrate binding domain CBM49
Os11g0475200		Non-protein coding transcript	0.409	-1.29035	0.000265122	0.0140134	yes	down	1.19	2.01	1.4	5.77	2.77	3.67	1.53333	4.07	------	------	------	------	------	------	------	------	KAF2910842.1	hypothetical protein DAI22_11g132300 [Oryza sativa Japonica Group]	------	------	------	------	------
Os06g0142350	UDP-GT	Similar to Early nodulin	0.266	-1.9085	0.000271758	0.014305	yes	down	2.37	4.81	2.68	7.52	8.53	21.65	3.28667	12.5667	GO:0016021;GO:001602	CC:integral component of membrane;CC:membrane;	------	------	------	------	ENOG410YVQQ	S:Function unknown	KAB8101158.1	hypothetical protein EE612_031862 [Oryza sativa]	sp|Q02921|NO93_SOYBN;	Early nodulin-93 OS=Glycine max OX=3847 PE=2 SV=1;	PF03386.16	ENOD93	Early nodulin 93 ENOD93 protein
Os08g0524400		Protein of unknown function DUF568, DOMON-like domain containing protein	0.396	-1.33642	0.000273811	0.0143655	yes	down	24.59	32.32	15.76	76.65	75.64	35.13	24.2233	62.4733	GO:0016021;GO:001602	CC:integral component of membrane;CC:membrane;	------	------	------	------	ENOG410XR70;ENOG410ZM7E	S:Function unknown;U:Intracellular trafficking, secretion, and vesicular transport	XP_015650644.1	auxin-induced in root cultures protein 12 [Oryza sativa Japonica Group]	sp|Q94BT2|AIR12_ARATH;	Auxin-induced in root cultures protein 12 OS=Arabidopsis thaliana OX=3702 GN=AIR12 PE=1 SV=3;	PF04526.15	DUF568	Protein of unknown function
Os06g0591200		Conserved hypothetical protein	0.461	-1.11715	0.000275391	0.0144216	yes	down	59.3	105.61	58.88	190.13	111.83	189.18	74.5967	163.713	------	------	------	------	------	------	------	------	XP_015641744.1	submaxillary gland androgen-regulated protein 3A [Oryza sativa Japonica Group]	------	------	------	------	------
Os03g0626750		Hypothetical protein	0.087	-3.52516	0.000281326	0.0145553	yes	down	0	0.7	0.48	6.47	1.69	5.39	0.393333	4.51667	GO:0016020;GO:0016021;GO:0022857;GO:0015297;GO:004291	CC:membrane;CC:integral component of membrane;MF:transmembrane transporter activity;MF:antiporter activity;MF:xenobiotic transporter activity;	K03327	TC.MATE, SLC47A, norM, mdtK, dinF	------	------	COG0534	V:Defense mechanisms	KAF2940314.1	hypothetical protein DAI22_03g262800 [Oryza sativa Japonica Group]	sp|Q9SX83|DTX33_ARATH;	Protein DETOXIFICATION 33 OS=Arabidopsis thaliana OX=3702 GN=DTX33 PE=2 SV=1;	------	------	------
Os02g0698800	OsWRKY66	WRKY transcription factor 66	0.373	-1.42242	0.000282054	0.0145553	yes	down	1.38	3.42	2.09	8.36	6.04	3.9	2.29667	6.1	GO:0006355;GO:0050896;GO:0005634;GO:0043565;GO:0044212;GO:0003700;GO:0000976;GO:000367	BP:regulation of transcription, DNA-templated;BP:response to stimulus;CC:nucleus;MF:sequence-specific DNA binding;MF:transcription regulatory region DNA binding;MF:transcription factor activity, sequence-specific DNA binding;MF:transcription regulatory region sequence-specific DNA binding;MF:DNA binding;	------	------	------	------	ENOG410YD4A	K:Transcription	XP_015624748.1	probable WRKY transcription factor 14 [Oryza sativa Japonica Group]	sp|O64747|WRK35_ARATH;	Probable WRKY transcription factor 35 OS=Arabidopsis thaliana OX=3702 GN=WRKY35 PE=2 SV=1;	PF03106.17	WRKY	WRKY DNA -binding domain
Os11g0489250		Similar to Cytochrome P450 family protein, expressed	0.384	-1.38049	0.000288054	0.0147842	yes	down	1.86	4.19	3.34	11.32	6.19	7.28	3.13	8.26333	GO:0016020;GO:0016021;GO:0004497;GO:0020037;GO:0016709;GO:0016705;GO:0005506;GO:0046872;GO:001649	CC:membrane;CC:integral component of membrane;MF:monooxygenase activity;MF:heme binding;MF:oxidoreductase activity, acting on paired donors, with incorporation or reduction of molecular oxygen, NA;MF:oxidoreductase activity, acting on paired donors, with incorporation or reduction of molecular oxygen;MF:iron ion binding;MF:metal ion binding;MF:oxidoreductase activity;	------	------	------	------	COG2124	Q:Secondary metabolites biosynthesis, transport and catabolism	XP_015615492.1	cytochrome P450 78A5 [Oryza sativa Japonica Group]	sp|Q9LMX7|C78A5_ARATH;	Cytochrome P450 78A5 OS=Arabidopsis thaliana OX=3702 GN=CYP78A5 PE=2 SV=1;	PF00067.24	p450	Cytochrome P450
Os06g0125000		Similar to NBS-LRR disease resistance protein homologue	0.328	-1.61025	0.00029061	0.0148615	yes	down	0.33	0.51	0.31	1.19	1.61	0.76	0.383333	1.18667	GO:0006952;GO:0043531;GO:000552	BP:defense response;MF:ADP binding;MF:ATP binding;	------	------	------	------	COG4886	S:Function unknown	XP_015643366.1	putative disease resistance RPP13-like protein 3 [Oryza sativa Japonica Group]	sp|Q2QZF1|PIK6_ORYSJ;	Disease resistance protein PIK6-NP OS=Oryza sativa subsp. japonica OX=39947 GN=PIK6-NP PE=2 SV=1;	PF00931.24;PF18052.3;PF13401.8;PF13191.8	NB-ARC;Rx_N;AAA_22;AAA_16	NB-ARC domain;Rx N-terminal domain;AAA domain;AAA ATPase domain
Os01g0710100		Hypothetical conserved gene	0.217	-2.20722	0.00029222	0.0149026	yes	down	0.89	1.9	2.14	12.61	7.85	2.61	1.64333	7.69	GO:001602	CC:integral component of membrane;	------	------	------	------	ENOG410Z9QH	S:Function unknown	XP_015644163.2	uncharacterized protein LOC4327827 [Oryza sativa Japonica Group]	------	------	PF05553.13;PF14364.8	DUF761;DUF4408	Cotton fibre expressed protein;Domain of unknown function
Os02g0662000	RCc3	RCc3 protein	0.242	-2.04732	0.000295125	0.0150049	yes	down	6.38	17.44	9.2	59.89	64.72	13.31	11.0067	45.9733	------	------	------	------	------	------	ENOG410YSDK	S:Function unknown	XP_015623072.1	14 kDa proline-rich protein DC2.15 [Oryza sativa Japonica Group]	sp|P14009|14KD_DAUCA;	14 kDa proline-rich protein DC2.15 OS=Daucus carota OX=4039 PE=2 SV=1;	PF14547.8;PF00234.24	Hydrophob_seed;Tryp_alpha_amyl	Hydrophobic seed protein;Protease inhibitor/seed storage/LTP family
Os05g0161800	OsCRSH3	RelA/SpoT domain containing protein	0.399	-1.3255	0.000299271	0.0151404	yes	down	4.23	3.2	3.05	11.54	10.68	4.91	3.49333	9.04333	GO:0015969;GO:0016310;GO:0009536;GO:0009507;GO:0008728;GO:0016301;GO:0000166;GO:0016740;GO:0005509;GO:0005525;GO:000552	BP:guanosine tetraphosphate metabolic process;BP:phosphorylation;CC:plastid;CC:chloroplast;MF:GTP diphosphokinase activity;MF:kinase activity;MF:nucleotide binding;MF:transferase activity;MF:calcium ion binding;MF:GTP binding;MF:ATP binding;	K00951	relA	map00230	Purine metabolism	COG0317;COG0317	K:Transcription;T:Signal transduction mechanisms	XP_015638151.1	probable GTP diphosphokinase CRSH3, chloroplastic [Oryza sativa Japonica Group]	sp|Q75IS2|CRSH3_ORYSJ;	Probable GTP diphosphokinase CRSH3, chloroplastic OS=Oryza sativa subsp. japonica OX=39947 GN=CRSH3 PE=2 SV=1;	PF04607.19;PF13328.8;PF13202.8;PF00036.34;PF13499.8;PF13405.8;PF13833.8;PF10591.11	RelA_SpoT;HD_4;EF-hand_5;EF-hand_1;EF-hand_7;EF-hand_6;EF-hand_8;SPARC_Ca_bdg	Region found in RelA / SpoT proteins;HD domain;EF hand;EF hand;EF-hand domain pair;EF-hand domain;EF-hand domain pair;Secreted protein acidic and rich in cysteine Ca binding region
Os03g0302800		Similar to Long cell-linked locus protein	0.302	-1.72639	0.000301172	0.0152095	yes	down	4.89	3.21	2.62	19.32	6.32	10.82	3.57333	12.1533	------	------	------	------	------	------	ENOG410YPGG	S:Function unknown	XP_015629378.1	uncharacterized protein LOC4332584 [Oryza sativa Japonica Group]	------	------	PF05553.13	DUF761	Cotton fibre expressed protein
Os01g0176800		Protein of unknown function DUF2921 domain containing protein	0.092	-3.44487	0.000307525	0.0154751	yes	down	0.01	0.36	0.04	1.95	1.85	0.59	0.136667	1.46333	GO:0016021;GO:0016020;GO:004323	CC:integral component of membrane;CC:membrane;CC:intracellular membrane-bounded organelle;	------	------	------	------	ENOG410YASZ	S:Function unknown	XP_015631672.1	uncharacterized protein LOC9270565 [Oryza sativa Japonica Group]	------	------	PF11145.10	DUF2921	Protein of unknown function
Os01g0370000	OsOPR9	NADH:flavin oxidoreductase/NADH oxidase, N-terminal domain containing protein	0.194	-2.3662	0.000308205	0.0154818	yes	down	0.78	3.05	0.94	12.7	10.83	2.45	1.59	8.66	GO:0006633;GO:0006631;GO:0006629;GO:0031408;GO:0003824;GO:0010181;GO:001649	BP:fatty acid biosynthetic process;BP:fatty acid metabolic process;BP:lipid metabolic process;BP:oxylipin biosynthetic process;MF:catalytic activity;MF:FMN binding;MF:oxidoreductase activity;	K05894	OPR	map00592	alpha-Linolenic acid metabolism	COG1902	C:Energy production and conversion	Q5ZC83.1;;	;Short=OsOPR9 [Oryza sativa Japonica Group]	sp|Q5ZC83|OPR9_ORYSJ;	Putative 12-oxophytodienoate reductase 9 OS=Oryza sativa subsp. japonica OX=39947 GN=OPR9 PE=2 SV=1;	PF00724.22	Oxidored_FMN	NAD
Os01g0972000	OsRFPH2-3	Zinc finger, RING/FYVE/PHD-type domain containing protein	0.466	-1.10011	0.0003178	0.0159074	yes	down	5.29	5.2	5.43	15.72	8.24	11.03	5.30667	11.6633	GO:0016567;GO:0005737;GO:006163	BP:protein ubiquitination;CC:cytoplasm;MF:ubiquitin protein ligase activity;	------	------	------	------	ENOG41121N2	O:Posttranslational modification, protein turnover, chaperones	XP_015640825.1	probable E3 ubiquitin-protein ligase RHC2A [Oryza sativa Japonica Group]	sp|O22283|RHC2A_ARATH;	Probable E3 ubiquitin-protein ligase RHC2A OS=Arabidopsis thaliana OX=3702 GN=RHC2A PE=2 SV=1;	PF06547.14;PF13639.8;PF14369.8;PF13923.8;PF12678.9;PF13445.8;PF12861.9;PF14634.8;PF17123.7	DUF1117;zf-RING_2;zinc_ribbon_9;zf-C3HC4_2;zf-rbx1;zf-RING_UBOX;zf-ANAPC11;zf-RING_5;zf-RING_11	Protein of unknown function;Ring finger domain;zinc-ribbon;Zinc finger, C3HC4 type;RING-H2 zinc finger domain;RING-type zinc-finger;Anaphase-promoting complex subunit 11 RING-H2 finger;zinc-RING finger domain;RING-like zinc finger
Os08g0357700		Hypothetical conserved gene	0.127	-2.97183	0.00032013	0.0159958	yes	down	0.21	0.37	0.07	1.81	2.2	1.15	0.216667	1.72	GO:0008285;GO:000588	BP:negative regulation of cell proliferation;CC:plasma membrane;	------	------	------	------	ENOG411086P	S:Function unknown	XP_025883274.1	uncharacterized protein LOC112939883 [Oryza sativa Japonica Group]	sp|A0A0P0XL10|RTFL2_ORYSJ;	Small polypeptide ROTUNDIFOLIA LIKE 2 OS=Oryza sativa subsp. japonica OX=39947 GN=RTFL2 PE=3 SV=1;	PF08137.14	DVL	DVL family
Os01g0723500		Transcriptional factor B3 family protein	0.343	-1.54334	0.000324261	0.0161453	yes	down	1.5	1.35	0.73	2.56	3.9	4.35	1.19333	3.60333	GO:0009116;GO:0005634;GO:000367	BP:nucleoside metabolic process;CC:nucleus;MF:DNA binding;	------	------	------	------	ENOG410YRPE	S:Function unknown	XP_015614236.1	B3 domain-containing protein Os01g0723500 [Oryza sativa Japonica Group]	sp|Q8S2E6|Y1235_ORYSJ;	B3 domain-containing protein Os01g0723500 OS=Oryza sativa subsp. japonica OX=39947 GN=Os01g0723500 PE=3 SV=1;	PF02362.23	B3	B3 DNA binding domain
Os10g0418100	ACA8	Calcium-transporting ATPase, Salinity stress toleranc	0.247	-2.01628	0.000331039	0.0164538	yes	down	2.95	2.29	3.39	21.55	3.27	10.96	2.87667	11.9267	GO:0006811;GO:0070588;GO:0006816;GO:0005794;GO:0043231;GO:0016020;GO:0005887;GO:0000139;GO:0016021;GO:0046872;GO:0140603;GO:0043565;GO:0003700;GO:0005215;GO:0000166;GO:0019829;GO:0005516;GO:0005388;GO:000552	BP:ion transport;BP:calcium ion transmembrane transport;BP:calcium ion transport;CC:Golgi apparatus;CC:intracellular membrane-bounded organelle;CC:membrane;CC:integral component of plasma membrane;CC:Golgi membrane;CC:integral component of membrane;MF:metal ion binding;MF:old GO;MF:sequence-specific DNA binding;MF:transcription factor activity, sequence-specific DNA binding;MF:transporter activit…	K01537	ATP2C	------	------	ENOG410XNNC	P:Inorganic ion transport and metabolism	XP_015613068.1	calcium-transporting ATPase 7, plasma membrane-type [Oryza sativa Japonica Group]	sp|Q7XEK4|ACA7_ORYSJ;	Calcium-transporting ATPase 7, plasma membrane-type OS=Oryza sativa subsp. japonica OX=39947 GN=ACA7 PE=2 SV=1;	PF00689.23;PF00122.22;PF00702.28;PF13246.8;PF00690.28;PF08282.14	Cation_ATPase_C;E1-E2_ATPase;Hydrolase;Cation_ATPase;Cation_ATPase_N;Hydrolase_3	Cation transporting ATPase, C-terminus;E1-E2 ATPase;haloacid dehalogenase-like hydrolase;Cation transport ATPase;Cation transporter/ATPase, N-terminus;haloacid dehalogenase-like hydrolase
Os03g0106400		Similar to Branched-chain-amino-acid aminotransferase 5, chloroplast precursor (EC 2.6.1.42) (Atbcat-5)	0.477	-1.06755	0.00033397	0.0165415	yes	down	2.63	2.62	3.17	7.91	5.87	4.8	2.80667	6.19333	GO:0008652;GO:0009081;GO:0009082;GO:0008483;GO:0052654;GO:0052655;GO:0052656;GO:0050048;GO:0003824;GO:0016740;GO:000408	BP:cellular amino acid biosynthetic process;BP:branched-chain amino acid metabolic process;BP:branched-chain amino acid biosynthetic process;MF:transaminase activity;MF:L-leucine transaminase activity;MF:L-valine transaminase activity;MF:L-isoleucine transaminase activity;MF:L-leucin;MF:catalytic activity;MF:transferase activity;MF:branched-chain-amino-acid transaminase activity;	K00826	E2.6.1.42, ilvE	map00770;map01240;map00270;map00290;map00966;map00280	Pantothenate and CoA biosynthesis;Biosynthesis of cofactors;Cysteine and methionine metabolism;Valine, leucine and isoleucine biosynthesis;Glucosinolate biosynthesis;Valine, leucine and isoleucine degradation	COG0115	E:Amino acid transport and metabolism	XP_015629164.1	branched-chain amino acid aminotransferase 2, chloroplastic isoform X1 [Oryza sativa Japonica Group]	sp|K7QHS5|BCAT2_HUMLU;	Branched-chain amino acid aminotransferase 2, chloroplastic OS=Humulus lupulus OX=3486 GN=BCAT2 PE=1 SV=1;	PF01063.21	Aminotran_4	Amino-transferase class IV
Os02g0448000		Protein of unknown function DUF296 domain containing protein	0.293	-1.77272	0.000339089	0.0167074	yes	down	1.47	4.2	1.35	10.98	7.38	5.7	2.34	8.02	GO:0010228;GO:0006355;GO:0005634;GO:0003700;GO:000368	BP:vegetative to reproductive phase transition of meristem;BP:regulation of transcription, DNA-templated;CC:nucleus;MF:transcription factor activity, sequence-specific DNA binding;MF:AT DNA binding;	------	------	------	------	ENOG410Y9GR	S:Function unknown	XP_015623539.1	AT-hook motif nuclear-localized protein 24 [Oryza sativa Japonica Group]	sp|O22130|AHL22_ARATH;	AT-hook motif nuclear-localized protein 22 OS=Arabidopsis thaliana OX=3702 GN=AHL22 PE=1 SV=1;	PF03479.17	PCC	Plants and Prokaryotes Conserved
Os11g0149100	OsAHL1	AT-hook motif and PPC domain containing protein, Drought tolerance, Regulation of root development under drought condition, Oxidative stress response, Regulation of the content of chlorophyl	0.388	-1.36694	0.000358434	0.0174182	yes	down	1.49	3.45	3.67	7.05	9.65	5.99	2.87	7.56333	GO:0005634;GO:0003680;GO:000367	CC:nucleus;MF:AT DNA binding;MF:DNA binding;	------	------	------	------	ENOG410YDQY	S:Function unknown	XP_015615146.1	AT-hook motif nuclear-localized protein 7 [Oryza sativa Japonica Group]	sp|Q8VYJ2|AHL1_ARATH;	AT-hook motif nuclear-localized protein 1 OS=Arabidopsis thaliana OX=3702 GN=AHL1 PE=1 SV=1;	PF03479.17	PCC	Plants and Prokaryotes Conserved
Os03g0102500		Similar to Beta-expansin precursor (Fragment)	0.258	-1.95436	0.000363944	0.0175654	yes	down	7.05	6.26	7.34	30.41	45.17	7.24	6.88333	27.6067	GO:0019953;GO:0071555;GO:0005618;GO:0016020;GO:000557	BP:sexual reproduction;BP:cell wall organization;CC:cell wall;CC:membrane;CC:extracellular region;	------	------	------	------	ENOG410XW5A;ENOG41105B5	G:Carbohydrate transport and metabolism;	XP_015632131.1	expansin-B8 [Oryza sativa Japonica Group]	sp|Q10T32|EXPB8_ORYSJ;	Expansin-B8 OS=Oryza sativa subsp. japonica OX=39947 GN=EXPB8 PE=2 SV=1;	PF01357.23;PF03330.20	Expansin_C;DPBB_1	Expansin C-terminal domain;Lytic transglycolase
Os03g0564600		Protein of unknown function DUF26 domain containing protein	0.3	-1.73656	0.000365318	0.0176017	yes	down	0.92	0.84	0.75	3.68	2.55	2.37	0.836667	2.86667	GO:001630	MF:kinase activity;	------	------	------	------	ENOG410YIB0	S:Function unknown	BAF12411.1	Os03g0564600, partial [Oryza sativa Japonica Group]	sp|Q9LRJ9|CRR38_ARATH;	Cysteine-rich repeat secretory protein 38 OS=Arabidopsis thaliana OX=3702 GN=CRRSP38 PE=2 SV=1;	PF01657.19	Stress-antifung	Salt stress response/antifungal
Os05g0524100		Conserved hypothetical protein	0.492	-1.02214	0.00037313	0.0178308	yes	down	30.12	31.25	36.75	88.74	45.42	62.27	32.7067	65.4767	------	------	------	------	------	------	ENOG410ZAMQ	S:Function unknown	KAB8100254.1	hypothetical protein EE612_030707, partial [Oryza sativa]	------	------	------	------	------
Os02g0199666		Hypothetical protein	0.015	-6.03846	0.00037322	0.0178308	yes	down	0	0	0	0.55	0.35	1.61	0	0.836667	------	------	------	------	------	------	ENOG41104T9	S:Function unknown	XP_025879119.1	uncharacterized protein LOC4328639 [Oryza sativa Japonica Group]	------	------	------	------	------
Os04g0493600		Similar to Lectin-C precursor (PL-C)	0.299	-1.74148	0.000378748	0.0180645	yes	down	11.7	53.37	27.26	96.1	149.75	64.31	30.7767	103.387	GO:0016998;GO:0000272;GO:0006952;GO:0006032;GO:0030247;GO:0008061;GO:000456	BP:cell wall macromolecule catabolic process;BP:polysaccharide catabolic process;BP:defense response;BP:chitin catabolic process;MF:polysaccharide binding;MF:chitin binding;MF:chitinase activity;	K01183	E3.2.1.14	map00520	Amino sugar and nucleotide sugar metabolism	COG3979	G:Carbohydrate transport and metabolism	EEC77551.1	hypothetical protein OsI_16468 [Oryza sativa Indica Group]	sp|O04138|CHI4_ORYSJ;	Chitinase 4 OS=Oryza sativa subsp. japonica OX=39947 GN=Cht4 PE=2 SV=2;	PF00187.21	Chitin_bind_1	Chitin recognition protein
Os04g0532100		Short-chain dehydrogenase/reductase SDR domain containing protein	0.476	-1.07232	0.00038268	0.0181908	yes	down	2.65	4.3	4.83	9.4	7.03	8.85	3.92667	8.42667	GO:0055114;GO:0016020;GO:001649	BP:oxidation-reduction process;CC:membrane;MF:oxidoreductase activity;	K15095	E1.1.1.208	map00902	Monoterpenoid biosynthesis	COG1028	S:Function unknown	XP_015635600.1	salutaridine reductase isoform X2 [Oryza sativa Japonica Group]	sp|A4UHT7|SALR_PAPBR;	Salutaridine reductase OS=Papaver bracteatum OX=215227 GN=SALR PE=1 SV=1;	PF00106.27;PF13561.8;PF08659.12;PF01370.23	adh_short;adh_short_C2;KR;Epimerase	short chain dehydrogenase;Enoyl;KR domain;NAD dependent epimerase/dehydratase family
Os06g0695300	prx92	Haem peroxidase, plant/fungal/bacterial family protein	0.122	-3.03847	0.000388817	0.0184207	yes	down	0.64	0.92	0.22	4.55	9.94	0.78	0.593333	5.09	GO:0006979;GO:0098869;GO:0042744;GO:0005576;GO:0020037;GO:0046872;GO:0004601;GO:001649	BP:response to oxidative stress;BP:cellular oxidant detoxification;BP:hydrogen peroxide catabolic process;CC:extracellular region;MF:heme binding;MF:metal ion binding;MF:peroxidase activity;MF:oxidoreductase activity;	K00430	E1.11.1.7	map00940	Phenylpropanoid biosynthesis	ENOG41103XR;ENOG41107YI	S:Function unknown;	XP_015642061.2	peroxidase 16 [Oryza sativa Japonica Group]	sp|Q96522|PER45_ARATH;	Peroxidase 45 OS=Arabidopsis thaliana OX=3702 GN=PER45 PE=1 SV=1;	PF00141.25	peroxidase	Peroxidase
Os01g0656200	OsPP2C08	Protein phosphatase 2C family protein	0.318	-1.65501	0.000394076	0.0186387	yes	down	1.93	2.94	2.59	13.42	4.33	5.92	2.48667	7.89	GO:0016311;GO:0006470;GO:0005634;GO:0005829;GO:0106306;GO:0106307;GO:0016787;GO:0016791;GO:0043169;GO:0004724;GO:0004722;GO:0004721;GO:004687	BP:dephosphorylation;BP:protein dephosphorylation;CC:nucleus;CC:cytosol;CC:old GO;CC:old GO;MF:hydrolase activity;MF:phosphatase activity;MF:cation binding;MF:magnesium-dependent protein serine/threonine phosphatase activity;MF:protein serine/threonine phosphatase activity;MF:phosphoprotein phosphatase activity;MF:metal ion binding;	K14497	PP2C	map04016;map04075	MAPK signaling pathway - plant;Plant hormone signal transduction	COG0631	T:Signal transduction mechanisms	XP_015614087.1	probable protein phosphatase 2C 8 [Oryza sativa Japonica Group]	sp|Q5SN75|P2C08_ORYSJ;	Probable protein phosphatase 2C 8 OS=Oryza sativa subsp. japonica OX=39947 GN=Os01g0656200 PE=2 SV=1;	PF00481.23;PF13672.8	PP2C;PP2C_2	Protein phosphatase 2C;Protein phosphatase 2C
Os04g0610400	ERF77	APETALA-2-like transcription Factor, Control of the abscisic acid (ABA)/gibberellin (GA) balanc	0.441	-1.18004	0.000399879	0.0187791	yes	down	75.08	56.82	53.58	215.78	104.69	110.3	61.8267	143.59	GO:0006355;GO:0005634;GO:0003700;GO:000367	BP:regulation of transcription, DNA-templated;CC:nucleus;MF:transcription factor activity, sequence-specific DNA binding;MF:DNA binding;	K09286	EREBP	------	------	ENOG4111448	K:Transcription	XP_015633875.1	ethylene-responsive transcription factor 11 [Oryza sativa Japonica Group]	sp|Q9FE67|ERF80_ARATH;	Ethylene-responsive transcription factor 9 OS=Arabidopsis thaliana OX=3702 GN=ERF9 PE=1 SV=1;	PF00847.22	AP2	AP2 domain
Os05g0135200	prx69	Plant peroxidase domain containing protein	0.281	-1.83135	0.000400642	0.0187791	yes	down	5.28	4.65	4.75	17.49	30.86	5.73	4.89333	18.0267	GO:0098869;GO:0042744;GO:0006979;GO:0016021;GO:0016020;GO:0005576;GO:0009505;GO:0009506;GO:0020037;GO:0004601;GO:0046872;GO:001649	BP:cellular oxidant detoxification;BP:hydrogen peroxide catabolic process;BP:response to oxidative stress;CC:integral component of membrane;CC:membrane;CC:extracellular region;CC:plant-type cell wall;CC:plasmodesma;MF:heme binding;MF:peroxidase activity;MF:metal ion binding;MF:oxidoreductase activity;	K00430	E1.11.1.7	map00940	Phenylpropanoid biosynthesis	ENOG41104RP	S:Function unknown	KAB8097999.1	hypothetical protein EE612_026930, partial [Oryza sativa]	sp|A7QEU4|PER5_VITVI;	Peroxidase 5 OS=Vitis vinifera OX=29760 GN=GSVIVT00037159001 PE=1 SV=2;	PF00141.25	peroxidase	Peroxidase
Os07g0536400		Conserved hypothetical protein	0.206	-2.28124	0.000401022	0.0187791	yes	down	0.55	1.42	1.6	7.94	8.43	1.98	1.19	6.11667	------	------	------	------	------	------	------	------	XP_015649898.1	uncharacterized protein LOC9267726 [Oryza sativa Japonica Group]	------	------	------	------	------
Os04g0432300		Similar to 4-alpha-L-fucosyltransferase	0.35	-1.51458	0.000403362	0.0188264	yes	down	0.91	1.29	0.97	3.25	1.73	3.99	1.05667	2.99	GO:0036065;GO:0006486;GO:0005794;GO:0016021;GO:0016020;GO:0032580;GO:0008417;GO:0016740;GO:0016757;GO:004692	BP:fucosylation;BP:protein glycosylation;CC:Golgi apparatus;CC:integral component of membrane;CC:membrane;CC:Golgi cisterna membrane;MF:fucosyltransferase activity;MF:transferase activity;MF:transferase activity, transferring glycosyl groups;MF:alpha;	K14412	FUT13, FucTC	map00513	Various types of N-glycan biosynthesis	ENOG410ZIMX	S:Function unknown	XP_015636405.1	alpha-(1,4)-fucosyltransferase [Oryza sativa Japonica Group]	sp|Q9C8W3|FUT13_ARATH;	Alpha;	PF00852.21	Glyco_transf_10	Glycosyltransferase family 10
Os08g0293100		Conserved hypothetical protein	0.329	-1.60236	0.000432708	0.0200639	yes	down	12.47	12.28	4.9	45.83	21.49	24.34	9.88333	30.5533	------	------	------	------	------	------	ENOG410ZDRM	S:Function unknown	EAZ06429.1	hypothetical protein OsI_28665 [Oryza sativa Indica Group]	------	------	------	------	------
Os06g0575400		Serine/threonine protein kinase-related domain containing protein	0.29	-1.78775	0.000438293	0.0202236	yes	down	2.6	5.25	1.71	5.63	7.59	2.46	3.18667	5.22667	GO:0006468;GO:0016310;GO:0048544;GO:0016020;GO:0016021;GO:0005886;GO:0106310;GO:0004672;GO:0000166;GO:0004674;GO:0016740;GO:0106311;GO:0016301;GO:000552	BP:protein phosphorylation;BP:phosphorylation;BP:recognition of pollen;CC:membrane;CC:integral component of membrane;CC:plasma membrane;CC:old GO;MF:protein kinase activity;MF:nucleotide binding;MF:protein serine/threonine kinase activity;MF:transferase activity;MF:old GO;MF:kinase activity;MF:ATP binding;	------	------	------	------	COG0515	T:Signal transduction mechanisms	XP_025881734.1	putative receptor protein kinase ZmPK1 [Oryza sativa Japonica Group]	sp|P17801|KPRO_MAIZE;	Putative receptor protein kinase ZmPK1 OS=Zea mays OX=4577 GN=PK1 PE=2 SV=2;	PF00069.27;PF07714.19;PF01453.26;PF00954.22;PF12260.10;PF14295.8;PF00024.28;PF08276.13	Pkinase;PK_Tyr_Ser-Thr;B_lectin;S_locus_glycop;PIP49_C;PAN_4;PAN_1;PAN_2	Protein kinase domain;Protein tyrosine and serine/threonine kinase;D-mannose binding lectin;S-locus glycoprotein domain;Protein-kinase domain of FAM69;PAN domain;PAN domain;PAN-like domain
Os06g0474300		Methyltransferase type 11 domain containing protein	0.031	-5.01548	0.000440909	0.0202782	yes	down	0	0.08	0	0.9	1.18	0.19	0.0266667	0.756667	GO:0032259;GO:0016021;GO:0016020;GO:000816	BP:methylation;CC:integral component of membrane;CC:membrane;MF:methyltransferase activity;	------	------	------	------	ENOG4111868	S:Function unknown	XP_015642652.1	uncharacterized protein LOC4341030 [Oryza sativa Japonica Group]	sp|Q8RWB7|PMT12_ARATH;	Probable methyltransferase At1g29790 OS=Arabidopsis thaliana OX=3702 GN=CLSC5 PE=2 SV=1;	PF08241.14;PF03141.18	Methyltransf_11;Methyltransf_29	Methyltransferase domain;Putative S-adenosyl-L-methionine-dependent methyltransferase
Os02g0122600		EF-Hand type domain containing protein	0.444	-1.17141	0.000465826	0.021185	yes	down	12.97	9.18	6.84	24.79	26.15	16.58	9.66333	22.5067	GO:000550	MF:calcium ion binding;	K24345	KIC	------	------	COG5126;COG5126;COG5126	D:Cell cycle control, cell division, chromosome partitioning;T:Signal transduction mechanisms;Z:Cytoskeleton	XP_015626726.1	calcium-binding protein KIC [Oryza sativa Japonica Group]	sp|Q9ZPX9|KIC_ARATH;	Calcium-binding protein KIC OS=Arabidopsis thaliana OX=3702 GN=KIC PE=1 SV=2;	PF13833.8;PF13499.8;PF00036.34	EF-hand_8;EF-hand_7;EF-hand_1	EF-hand domain pair;EF-hand domain pair;EF hand
Os08g0529300	OsFbox463	Hypothetical conserved gene	0.116	-3.10354	0.00046808	0.0212519	yes	down	0.05	0.13	0.15	1.19	0.72	0.94	0.11	0.95	GO:000551	MF:protein binding;	------	------	------	------	ENOG410Z8ZD	S:Function unknown	XP_015649435.1	putative F-box/kelch-repeat protein At1g15680 [Oryza sativa Japonica Group]	sp|Q9LMR4|FBK4_ARATH;	Putative F-box/kelch-repeat protein At1g15680 OS=Arabidopsis thaliana OX=3702 GN=At1g15680 PE=4 SV=1;	PF00646.35;PF12937.9	F-box;F-box-like	F-box domain;F-box-like
Os03g0718800		Similar to Physical impedance induced protein	0.176	-2.50882	0.000472972	0.0213566	yes	down	2.37	3.64	3.01	35.71	3.72	11.91	3.00667	17.1133	GO:0006508;GO:000823	BP:proteolysis;MF:peptidase activity;	------	------	------	------	ENOG41105PG	S:Function unknown	XP_015628873.1	cortical cell-delineating protein [Oryza sativa Japonica Group]	sp|Q01595|CCDP_MAIZE;	Cortical cell-delineating protein OS=Zea mays OX=4577 PE=2 SV=1;	PF14547.8	Hydrophob_seed	Hydrophobic seed protein
Os09g0537700	RNS4	S-like ribonuclease, Salinity tolerance, Abiotic stress response, Regulation of photomorphogenesi	0.022	-5.52071	0.000473767	0.0213566	yes	down	4.31	14.01	11.07	3.25	1143.34	249.91	9.79667	465.5	GO:0090502;GO:0006401;GO:0005576;GO:0033897;GO:0004521;GO:000372	BP:RNA phosphodiester bond hydrolysis, endonucleolytic;BP:RNA catabolic process;CC:extracellular region;MF:ribonuclease T2 activity;MF:endoribonuclease activity;MF:RNA binding;	K01166	RNASET2	------	------	ENOG4111M7G	S:Function unknown	XP_015651317.1	ribonuclease 3 [Oryza sativa Japonica Group]	sp|P42815|RNS3_ARATH;	Ribonuclease 3 OS=Arabidopsis thaliana OX=3702 GN=RNS3 PE=2 SV=1;	PF00445.20	Ribonuclease_T2	Ribonuclease T2 family
Os11g0523110		Similar to Alcohol dehydrogenase-like protein	0.195	-2.36203	0.000481196	0.021605	yes	down	1.12	1.85	0.55	11.61	4.37	2.28	1.17333	6.08667	GO:001649	MF:oxidoreductase activity;	------	------	------	------	COG1028	S:Function unknown	XP_015615912.1	momilactone A synthase-like [Oryza sativa Japonica Group]	sp|P50160|TS2_MAIZE;	Sex determination protein tasselseed-2 OS=Zea mays OX=4577 GN=TS2 PE=2 SV=1;	PF13561.8;PF00106.27;PF08659.12;PF01370.23	adh_short_C2;adh_short;KR;Epimerase	Enoyl;short chain dehydrogenase;KR domain;NAD dependent epimerase/dehydratase family
Os02g0651900		Hypothetical protein	0.371	-1.42908	0.000500684	0.0223146	yes	down	13.17	13.38	8.71	48.08	16.47	32.05	11.7533	32.2	------	------	------	------	------	------	------	------	------	------	------	------	------	------	------
Os10g0569500	OsRALF-29	Conserved hypothetical protein	0.468	-1.09644	0.000509447	0.0225868	yes	down	19.07	28.94	14.17	57.46	33.64	39.77	20.7267	43.6233	------	------	------	------	------	------	------	------	AAL86470.1	hypothetical protein [Oryza sativa Japonica Group]	------	------	------	------	------
Os06g0660200	OsPIN2	Auxin efflux transporter, Polar auxin transport, Control of canopy architectur	0.19	-2.39564	0.00053388	0.0235598	yes	down	0.87	1.21	0.15	4.22	6.04	1.75	0.743333	4.00333	GO:0010315;GO:0009734;GO:0010252;GO:0009749;GO:0009723;GO:0009926;GO:0001666;GO:0055085;GO:0009958;GO:0016020;GO:0000323;GO:0005783;GO:0016021;GO:0009925;GO:0009921;GO:0005886;GO:001032	BP:auxin efflux;BP:auxin-activated signaling pathway;BP:auxin homeostasis;BP:response to glucose;BP:response to ethylene;BP:auxin polar transport;BP:response to hypoxia;BP:transmembrane transport;BP:positive gravitropism;CC:membrane;CC:lytic vacuole;CC:endoplasmic reticulum;CC:integral component of membrane;CC:basal plasma membrane;CC:auxin efflux carrier complex;CC:plasma membrane;MF:auxin efflu…	K13947	PIN	------	------	ENOG410YAJ0	U:Intracellular trafficking, secretion, and vesicular transport	XP_015641653.1	auxin efflux carrier component 2 [Oryza sativa Japonica Group]	sp|Q651V6|PIN2_ORYSJ;	Auxin efflux carrier component 2 OS=Oryza sativa subsp. japonica OX=39947 GN=PIN2 PE=2 SV=1;	PF03547.20	Mem_trans	Membrane transport protein
Os03g0198600	HOX12	Homeodomain-leucine zipper transcription factor, Regulation of panicle exsertio	0.495	-1.01549	0.000538881	0.0236715	yes	down	7.98	14.3	10.15	29.01	21.76	17.12	10.81	22.63	GO:0006355;GO:0006357;GO:0045893;GO:0005634;GO:0043565;GO:0003677;GO:000098	BP:regulation of transcription, DNA-templated;BP:regulation of transcription from RNA polymerase II promoter;BP:positive regulation of transcription, DNA-templated;CC:nucleus;MF:sequence-specific DNA binding;MF:DNA binding;MF:RNA polymerase II transcription factor activity, sequence-specific DNA binding;	K09338	HD-ZIP	------	------	ENOG410Z2UE	K:Transcription	XP_015629042.1	homeobox-leucine zipper protein HOX12 [Oryza sativa Japonica Group]	sp|Q10QF2|HOX12_ORYSJ;	Homeobox-leucine zipper protein HOX12 OS=Oryza sativa subsp. japonica OX=39947 GN=HOX12 PE=2 SV=1;	PF00046.31	Homeodomain	Homeodomain
Os11g0454200	RAB16B	Dehydri	0.06	-4.05632	0.000539683	0.0236715	yes	down	0.2	0.18	0.07	6.14	0.69	0.73	0.15	2.52	GO:0009631;GO:0009737;GO:0009414;GO:0009415;GO:000582	BP:cold acclimation;BP:response to abscisic acid;BP:response to water deprivation;BP:response to water;CC:cytosol;	------	------	------	------	ENOG410Z1YH	S:Function unknown	XP_015617609.1	dehydrin Rab16B [Oryza sativa Japonica Group]	sp|Q2R4Z5|DH16B_ORYSJ;	Dehydrin Rab16B OS=Oryza sativa subsp. japonica OX=39947 GN=RAB16B PE=2 SV=1;	PF00257.21	Dehydrin	Dehydrin
Os03g0292100	OsPP2C32	Hypothetical conserved gene	0.497	-1.00798	0.00054593	0.0237532	yes	down	33.89	35.31	34.59	100	45.8	67.64	34.5967	71.1467	GO:0006470;GO:0016021;GO:0016020;GO:0016787;GO:0004724;GO:0016791;GO:0043169;GO:0004722;GO:0004721;GO:0046872;GO:0106306;GO:010630	BP:protein dephosphorylation;CC:integral component of membrane;CC:membrane;MF:hydrolase activity;MF:magnesium-dependent protein serine/threonine phosphatase activity;MF:phosphatase activity;MF:cation binding;MF:protein serine/threonine phosphatase activity;MF:phosphoprotein phosphatase activity;MF:metal ion binding;MF:old GO;MF:old GO;	K17506	PPM1L, PP2CE	------	------	COG0631	T:Signal transduction mechanisms	XP_015628169.1	probable protein phosphatase 2C 32 [Oryza sativa Japonica Group]	sp|Q10MX1|P2C32_ORYSJ;	Probable protein phosphatase 2C 32 OS=Oryza sativa subsp. japonica OX=39947 GN=Os03g0292100 PE=2 SV=1;	PF00481.23	PP2C	Protein phosphatase 2C
Os02g0218800	AOS4	Allene oxide synthase (CYP74A4), Fatty acid 9-/13-hydroperoxide lyase (CYP74C), Biosynthesis of jasmonic acid (JA), Plant defens	0.37	-1.43362	0.000548532	0.0237835	yes	down	2.69	6.89	6.19	17.35	8.57	17.26	5.25667	14.3933	GO:0006633;GO:0016125;GO:0031408;GO:0006631;GO:0055114;GO:0006629;GO:0004497;GO:0009978;GO:0020037;GO:0047987;GO:0016829;GO:0016705;GO:0046872;GO:0005506;GO:001649	BP:fatty acid biosynthetic process;BP:sterol metabolic process;BP:oxylipin biosynthetic process;BP:fatty acid metabolic process;BP:oxidation-reduction process;BP:lipid metabolic process;MF:monooxygenase activity;MF:allene oxide synthase activity;MF:heme binding;MF:hydroperoxide dehydratase activity;MF:lyase activity;MF:oxidoreductase activity, acting on paired donors, with incorporation or reduct…	K01723	AOS	map00592	alpha-Linolenic acid metabolism	ENOG410Y1KX	Q:Secondary metabolites biosynthesis, transport and catabolism	XP_015623380.1	allene oxide synthase 4 [Oryza sativa Japonica Group]	sp|Q6Z6K9|C74A4_ORYSJ;	Allene oxide synthase 4 OS=Oryza sativa subsp. japonica OX=39947 GN=CYP74A4 PE=2 SV=1;	PF00067.24	p450	Cytochrome P450
Os01g0643600	Oshox3	Homeodomain-related domain containing protein	0.35	-1.51577	0.000549362	0.0237835	yes	down	0.52	1.09	0.87	2.39	2.64	2.15	0.826667	2.39333	GO:0006355;GO:0006357;GO:0005634;GO:0016021;GO:0043565;GO:0003700;GO:0003677;GO:000098	BP:regulation of transcription, DNA-templated;BP:regulation of transcription from RNA polymerase II promoter;CC:nucleus;CC:integral component of membrane;MF:sequence-specific DNA binding;MF:transcription factor activity, sequence-specific DNA binding;MF:DNA binding;MF:RNA polymerase II transcription factor activity, sequence-specific DNA binding;	K09338	HD-ZIP	------	------	ENOG410Z2UE	K:Transcription	XP_015645561.1	homeobox-leucine zipper protein HOX3 isoform X1 [Oryza sativa Japonica Group]	sp|Q9XH38|HOX3_ORYSI;	Homeobox-leucine zipper protein HOX3 OS=Oryza sativa subsp. indica OX=39946 GN=HOX3 PE=1 SV=1;	PF00046.31;PF02183.20	Homeodomain;HALZ	Homeodomain;Homeobox associated leucine zipper
Os06g0725700		Protein of unknown function DUF241, plant family protein	0.072	-3.7863	0.000553369	0.0237898	yes	down	0	0.43	0.07	3.56	1.96	0.92	0.166667	2.14667	------	------	------	------	------	------	ENOG41104XN;ENOG410YQC3	S:Function unknown;	XP_015642565.1	glycine, alanine and asparagine-rich protein [Oryza sativa Japonica Group]	------	------	PF03087.16	DUF241	Arabidopsis protein of unknown function
Os11g0149900		PAN-like, type 2 domain containing protein	0.214	-2.22573	0.000570779	0.0243347	yes	down	0.16	0.48	0.42	2.45	0.86	1.65	0.353333	1.65333	GO:0006629;GO:0019915;GO:0048544;GO:0016021;GO:0016020;GO:0005789;GO:001630	BP:lipid metabolic process;BP:lipid storage;BP:recognition of pollen;CC:integral component of membrane;CC:membrane;CC:endoplasmic reticulum membrane;MF:kinase activity;	------	------	------	------	ENOG411088H	S:Function unknown	XP_015617010.1	PAN domain-containing protein At5g03700 [Oryza sativa Japonica Group]	sp|Q9LZR8|Y5370_ARATH;	PAN domain-containing protein At5g03700 OS=Arabidopsis thaliana OX=3702 GN=At5g03700 PE=1 SV=1;	PF00954.22;PF01453.26;PF08276.13	S_locus_glycop;B_lectin;PAN_2	S-locus glycoprotein domain;D-mannose binding lectin;PAN-like domain
Os06g0220300		Similar to Phi-1 protein	0.098	-3.34598	0.000571196	0.0243347	yes	down	0.06	1.03	0.06	3.72	5.39	2.19	0.383333	3.76667	GO:0016021;GO:0005615;GO:011016	CC:integral component of membrane;CC:extracellular space;CC:cellular anatomical entity;	------	------	------	------	ENOG41108H6;ENOG41105E5;ENOG41108RJ	S:Function unknown;	XP_015642092.1	protein EXORDIUM [Oryza sativa Japonica Group]	sp|O82161|PHI1_TOBAC;	Protein PHOSPHATE-INDUCED 1 OS=Nicotiana tabacum OX=4097 GN=PHI-1 PE=2 SV=1;	PF04674.14	Phi_1	Phosphate-induced protein 1 conserved region
Os02g0669100	LIP9	Dehydrin family protein	0.323	-1.63248	0.000584246	0.0247502	yes	down	132.79	255.79	198.83	970.52	216.37	652.4	195.803	613.097	GO:0009631;GO:0009737;GO:0009414;GO:0009415;GO:0005829;GO:001602	BP:cold acclimation;BP:response to abscisic acid;BP:response to water deprivation;BP:response to water;CC:cytosol;CC:membrane;	------	------	------	------	ENOG410ZBHP	S:Function unknown	XP_015627209.1	dehydrin DHN1 [Oryza sativa Japonica Group]	sp|Q6ESR4|DHN1_ORYSJ;	Dehydrin DHN1 OS=Oryza sativa subsp. japonica OX=39947 GN=DHN1 PE=2 SV=1;	PF00257.21;PF10500.11	Dehydrin;SR-25	Dehydrin;Nuclear RNA-splicing-associated protein
Os08g0493800	OsRLCK256	Protein kinase, core domain containing protein	0.292	-1.77533	0.000587802	0.0248182	yes	down	0.68	2.02	0.97	5.39	5.54	1.93	1.22333	4.28667	GO:0006468;GO:0016310;GO:0016020;GO:0016021;GO:0005886;GO:0004672;GO:0016301;GO:0000166;GO:0004674;GO:0016740;GO:0005515;GO:000552	BP:protein phosphorylation;BP:phosphorylation;CC:membrane;CC:integral component of membrane;CC:plasma membrane;MF:protein kinase activity;MF:kinase activity;MF:nucleotide binding;MF:protein serine/threonine kinase activity;MF:transferase activity;MF:protein binding;MF:ATP binding;	------	------	------	------	COG4886	S:Function unknown	BAF24038.1	Os08g0493800, partial [Oryza sativa Japonica Group]	sp|F4K6B8|RGI4_ARATH;	Leucine-rich repeat receptor-like serine/threonine-protein kinase RGI4 OS=Arabidopsis thaliana OX=3702 GN=RGI4 PE=1 SV=1;	PF13855.8;PF12799.9;PF00069.27;PF07714.19;PF08263.14	LRR_8;LRR_4;Pkinase;PK_Tyr_Ser-Thr;LRRNT_2	Leucine rich repeat;Leucine Rich repeats;Protein kinase domain;Protein tyrosine and serine/threonine kinase;Leucine rich repeat N-terminal domain
Os03g0746900		Protein of unknown function DUF1677, plant family protein	0.121	-3.04205	0.000597525	0.0251538	yes	down	0.97	1.66	1.07	23.65	1.19	5.48	1.23333	10.1067	------	------	------	------	------	------	ENOG411068Y	S:Function unknown	XP_015629394.1	uncharacterized protein LOC4334093 [Oryza sativa Japonica Group]	------	------	PF07911.15	DUF1677	Protein of unknown function
Os01g0899800	OsPLT5	Pathogenesis-related transcriptional factor and ERF domain containing protein	0.31	-1.68936	0.00060265	0.0252943	yes	down	0.19	0.43	0.18	0.91	0.81	0.87	0.266667	0.863333	GO:0006355;GO:0005634;GO:0003700;GO:000367	BP:regulation of transcription, DNA-templated;CC:nucleus;MF:transcription factor activity, sequence-specific DNA binding;MF:DNA binding;	K09285	OVM, ANT	------	------	ENOG410Y9X6	K:Transcription	XP_015634444.1	AP2-like ethylene-responsive transcription factor PLT1 [Oryza sativa Japonica Group]	sp|Q8LSN2|BBM2_BRANA;	AP2-like ethylene-responsive transcription factor BBM2 OS=Brassica napus OX=3708 GN=BBM2 PE=2 SV=1;	PF00847.22	AP2	AP2 domain
Os11g0501000		Conserved hypothetical protein	0.197	-2.34108	0.00061357	0.0256313	yes	down	0.38	0.66	0.24	3.43	2.37	0.74	0.426667	2.18	GO:0016021;GO:001602	CC:integral component of membrane;CC:membrane;	------	------	------	------	ENOG41103SB	S:Function unknown	XP_015615654.1	uncharacterized protein LOC4350559 [Oryza sativa Japonica Group]	------	------	------	------	------
Os01g0104200	ONAC016	No apical meristem (NAM) protein domain containing protein	0.312	-1.68024	0.00067928	0.0278102	yes	down	1.49	3.47	2.34	10.04	3.87	9.68	2.43333	7.86333	GO:0006355;GO:0005634;GO:000367	BP:regulation of transcription, DNA-templated;CC:nucleus;MF:DNA binding;	------	------	------	------	ENOG410YB53;ENOG4110680	K:Transcription;S:Function unknown	XP_015621004.1	NAC transcription factor 29 [Oryza sativa Japonica Group]	sp|A0SPJ3|NAMA1_TRITD;	NAC transcription factor NAM-A1 OS=Triticum turgidum subsp. durum OX=4567 GN=NAM-A1 PE=2 SV=1;	PF02365.17	NAM	No apical meristem
Os09g0282300		Zinc finger, C2H2-type/integrase, DNA-binding domain containing protein	0.479	-1.06155	0.000687329	0.0279841	yes	down	2.46	3.6	2.86	5.71	7.59	6.04	2.97333	6.44667	GO:0048856;GO:0006355;GO:0010468;GO:0043231;GO:0005634;GO:000370	BP:anatomical structure development;BP:regulation of transcription, DNA-templated;BP:regulation of gene expression;CC:intracellular membrane-bounded organelle;CC:nucleus;MF:transcription factor activity, sequence-specific DNA binding;	------	------	------	------	COG5048	S:Function unknown	EAZ08431.1	hypothetical protein OsI_30697 [Oryza sativa Indica Group]	sp|Q9SVY1|ZWIP2_ARATH;	Zinc finger protein WIP2 OS=Arabidopsis thaliana OX=3702 GN=WIP2 PE=1 SV=1;	------	------	------
Os11g0186900	ACO4	ACC oxidase, Ethylene biosynthesi	0.339	-1.5618	0.000700043	0.0284139	yes	down	0.73	1.38	0.93	4.26	1.93	2.96	1.01333	3.05	GO:0044237;GO:0046872;GO:0051213;GO:001649	BP:cellular metabolic process;MF:metal ion binding;MF:dioxygenase activity;MF:oxidoreductase activity;	K05933	E1.14.17.4	map00270	Cysteine and methionine metabolism	COG3491	S:Function unknown	XP_015618010.1	1-aminocyclopropane-1-carboxylate oxidase [Oryza sativa Japonica Group]	sp|Q9FR99|ACCO_MUSAC;	1-aminocyclopropane-1-carboxylate oxidase OS=Musa acuminata OX=4641 GN=MAO1B PE=3 SV=1;	PF03171.22;PF14226.8	2OG-FeII_Oxy;DIOX_N	2OG-F;non-haem dioxygenase in morphine synthesis N-terminal
Os08g0290700		Winged helix repressor DNA-binding domain containing protein	0.398	-1.3278	0.000705771	0.0285372	yes	down	1.22	1.86	1.34	4.21	2.53	4.55	1.47333	3.76333	GO:0019438;GO:0032259;GO:0005829;GO:0008757;GO:0016740;GO:0008171;GO:0008168;GO:004698	BP:aromatic compound biosynthetic process;BP:methylation;CC:cytosol;MF:S-adenosylmethionine-dependent methyltransferase activity;MF:transferase activity;MF:O-methyltransferase activity;MF:methyltransferase activity;MF:protein dimerization activity;	------	------	------	------	ENOG410XS7T	S:Function unknown	XP_015649107.1	flavonoid O-methyltransferase-like protein Os11g0303600 [Oryza sativa Japonica Group]	sp|Q53QK0|Y1103_ORYSJ;	Flavonoid O-methyltransferase-like protein Os11g0303600 OS=Oryza sativa subsp. japonica OX=39947 GN=Os11g0303600 PE=2 SV=1;	PF00891.20;PF08100.13	Methyltransf_2;Dimerisation	O-methyltransferase domain;Dimerisation domain
Os08g0118100		Similar to F5O11.14 (ACR8)	0.487	-1.039	0.000706101	0.0285372	yes	down	5.29	7.48	6.65	18.53	9.34	13.64	6.47333	13.8367	------	------	------	------	------	------	ENOG410YBXD	S:Function unknown	XP_015648809.1	ACT domain-containing protein ACR8 [Oryza sativa Japonica Group]	sp|Q9LNA5|ACR8_ARATH;	ACT domain-containing protein ACR8 OS=Arabidopsis thaliana OX=3702 GN=ACR8 PE=2 SV=1;	PF01842.27;PF13740.8	ACT;ACT_6	ACT domain;ACT domain
Os02g0131400		Beta-D-glucan exohydrolase, isoenzyme ExoII (EC 3.2.1.58)	0.033	-4.91391	0.00071378	0.0287246	yes	down	0.1	1.95	0.1	32.62	28.44	3.33	0.716667	21.4633	GO:0005975;GO:0009251;GO:0008152;GO:0005576;GO:0016787;GO:0016798;GO:0008422;GO:000455	BP:carbohydrate metabolic process;BP:glucan catabolic process;BP:metabolic process;CC:extracellular region;MF:hydrolase activity;MF:hydrolase activity, acting on glycosyl bonds;MF:beta-glucosidase activity;MF:hydrolase activity, hydrolyzing O-glycosyl compounds;	K01188	E3.2.1.21	map00460;map00500;map00940	Cyanoamino acid metabolism;Starch and sucrose metabolism;Phenylpropanoid biosynthesis	COG1472	G:Carbohydrate transport and metabolism	BAF07705.2	Os02g0131400 [Oryza sativa Japonica Group]	sp|A7LXU3|BGH3B_BACO1;	Beta-glucosidase BoGH3B OS=Bacteroides ovatus;	PF00933.23;PF01915.24	Glyco_hydro_3;Glyco_hydro_3_C	Glycosyl hydrolase family 3 N terminal domain;Glycosyl hydrolase family 3 C-terminal domain
Os08g0473900	Amy3D/E*(RAmy3D/E)	Alpha-amylase isozyme 3D precursor (EC 3.2.1.1) (1,4-alpha-D-glucan glucanohydrolase)	0.191	-2.38908	0.000726504	0.0291538	yes	down	1.39	2.17	2.82	21.28	1.8	10.81	2.12667	11.2967	GO:0005975;GO:0005983;GO:0005987;GO:0008152;GO:0016787;GO:0043169;GO:0016798;GO:0003824;GO:0004556;GO:0005509;GO:010302	BP:carbohydrate metabolic process;BP:starch catabolic process;BP:sucrose catabolic process;BP:metabolic process;MF:hydrolase activity;MF:cation binding;MF:hydrolase activity, acting on glycosyl bonds;MF:catalytic activity;MF:alpha-amylase activity;MF:calcium ion binding;MF:alpha-amylase activit;	K01176	AMY, amyA, malS	map00500	Starch and sucrose metabolism	COG0366	G:Carbohydrate transport and metabolism	XP_015650046.1	alpha-amylase isozyme 3D [Oryza sativa Japonica Group]	sp|P27933|AMY3D_ORYSJ;	Alpha-amylase isozyme 3D OS=Oryza sativa subsp. japonica OX=39947 GN=AMY1.3 PE=2 SV=2;	PF00128.26;PF07821.14	Alpha-amylase;Alpha-amyl_C2	Alpha amylase, catalytic domain;Alpha-amylase C-terminal beta-sheet domain
Os06g0611300		Conserved hypothetical protein	0.06	-4.04936	0.000759057	0.0302459	yes	down	0	0.29	0	2.11	1.65	0.77	0.0966667	1.51	------	------	------	------	------	------	------	------	KAB8103078.1	hypothetical protein EE612_035292 [Oryza sativa]	------	------	------	------	------
Os07g0437000	YUCCA6	Flavin monooxygenase-like enzyme , Auxin biosynthesi	0.328	-1.60828	0.000762348	0.0303344	yes	down	1.32	2.2	1.05	7.58	3.04	3.5	1.52333	4.70667	GO:0016021;GO:0004497;GO:0050660;GO:0004499;GO:0050661;GO:001649	CC:integral component of membrane;MF:monooxygenase activity;MF:flavin adenine dinucleotide binding;MF:N,N-dimethylaniline monooxygenase activity;MF:NADP binding;MF:oxidoreductase activity;	K11816	YUCCA	map00380	Tryptophan metabolism	COG2072	P:Inorganic ion transport and metabolism	XP_025882719.1	probable indole-3-pyruvate monooxygenase YUCCA5 [Oryza sativa Japonica Group]	sp|Q9LKC0|YUC5_ARATH;	Probable indole-3-pyruvate monooxygenase YUCCA5 OS=Arabidopsis thaliana OX=3702 GN=YUC5 PE=2 SV=1;	PF13738.8;PF00743.21;PF13434.8;PF07992.16;PF01266.26;PF13450.8;PF01494.21	Pyr_redox_3;FMO-like;K_oxygenase;Pyr_redox_2;DAO;NAD_binding_8;FAD_binding_3	Pyridine nucleotide-disulphide oxidoreductase;Flavin-binding monooxygenase-like;L-lysine 6-monooxygenase;Pyridine nucleotide-disulphide oxidoreductase;FAD dependent oxidoreductase;NA;FAD binding domain
Os11g0514800		BRO1 domain domain containing protein	0.393	-1.34576	0.000772209	0.0306407	yes	down	1.62	3.64	2.43	6.29	9.54	4.17	2.56333	6.66667	GO:000577	CC:vacuole;	------	------	------	------	ENOG410ZJN0	S:Function unknown	XP_015615822.1	uncharacterized protein LOC4350587 [Oryza sativa Japonica Group]	------	------	PF03097.20	BRO1	BRO1-like domain
Os09g0458100		Xyloglucan fucosyltransferase family protein	0.177	-2.4984	0.000774607	0.0306929	yes	down	0.21	0.24	0.14	0.73	2.13	0.53	0.196667	1.13	GO:0042546;GO:0009969;GO:0071555;GO:0036065;GO:0005794;GO:0016021;GO:0016020;GO:0032580;GO:0008107;GO:0008417;GO:0016740;GO:001675	BP:cell wall biogenesis;BP:xyloglucan biosynthetic process;BP:cell wall organization;BP:fucosylation;CC:Golgi apparatus;CC:integral component of membrane;CC:membrane;CC:Golgi cisterna membrane;MF:galactoside 2-alpha-L-fucosyltransferase activity;MF:fucosyltransferase activity;MF:transferase activity;MF:transferase activity, transferring glycosyl groups;	K13681	FUT	------	------	ENOG411087Y	S:Function unknown	XP_015611398.1	probable fucosyltransferase 7 [Oryza sativa Japonica Group]	sp|Q9SWH5|FUT1_ARATH;	Galactoside 2-alpha-L-fucosyltransferase OS=Arabidopsis thaliana OX=3702 GN=FUT1 PE=1 SV=2;	PF03254.15	XG_FTase	Xyloglucan fucosyltransferase
Os06g0147600		Conserved hypothetical protein	0.017	-5.86129	0.00077577	0.030696	yes	down	0.13	0	0	6.54	0.25	2.26	0.0433333	3.01667	GO:0016021;GO:001602	CC:integral component of membrane;CC:membrane;	------	------	------	------	ENOG411057E	S:Function unknown	XP_025882247.1	uncharacterized protein LOC4340124 [Oryza sativa Japonica Group]	------	------	PF20100.1	DUF6490	Family of unknown function
Os11g0487100		Conserved hypothetical protein	0.441	-1.18207	0.000789502	0.0310658	yes	down	3.07	7.19	4.22	9.88	9.43	14.6	4.82667	11.3033	------	------	------	------	------	------	COG0520	E:Amino acid transport and metabolism	XP_015615879.1	uncharacterized protein LOC9271875 isoform X1 [Oryza sativa Japonica Group]	------	------	------	------	------
Os01g0128100		Similar to Bifunctional nuclease (Fragment)	0.456	-1.13283	0.000794068	0.0311803	yes	down	3.3	3.56	4.92	7.75	7.13	12.77	3.92667	9.21667	GO:0090502;GO:0006308;GO:0000014;GO:0043765;GO:0016787;GO:0004518;GO:0004519;GO:0004521;GO:0016788;GO:0003676;GO:0046872;GO:000830	BP:RNA phosphodiester bond hydrolysis, endonucleolytic;BP:DNA catabolic process;MF:single-stranded DNA endodeoxyribonuclease activity;MF:T/G mismatch-specific endonuclease activity;MF:hydrolase activity;MF:nuclease activity;MF:endonuclease activity;MF:endoribonuclease activity;MF:hydrolase activity, acting on ester bonds;MF:nucleic acid binding;MF:metal ion binding;MF:double-stranded DNA exodeoxy…	K05986	NUCS	------	------	ENOG4111UE2	S:Function unknown	XP_015614489.1	endonuclease 2 [Oryza sativa Japonica Group]	sp|Q9C9G4|ENDO2_ARATH;	Endonuclease 2 OS=Arabidopsis thaliana OX=3702 GN=ENDO2 PE=1 SV=1;	PF02265.18	S1-P1_nuclease	S1/P1 Nuclease
Os10g0566800	prx129	Haem peroxidase, plant/fungal/bacterial family protein	0.195	-2.35894	0.00079822	0.0311922	yes	down	0.06	0.14	0.23	0.63	0.91	0.75	0.143333	0.763333	GO:0098869;GO:0042744;GO:0006979;GO:0005576;GO:0009505;GO:0009506;GO:0020037;GO:0004601;GO:0046872;GO:001649	BP:cellular oxidant detoxification;BP:hydrogen peroxide catabolic process;BP:response to oxidative stress;CC:extracellular region;CC:plant-type cell wall;CC:plasmodesma;MF:heme binding;MF:peroxidase activity;MF:metal ion binding;MF:oxidoreductase activity;	K00430	E1.11.1.7	map00940	Phenylpropanoid biosynthesis	ENOG4110UVG	G:Carbohydrate transport and metabolism	XP_015613757.1	peroxidase 57 [Oryza sativa Japonica Group]	sp|Q43729|PER57_ARATH;	Peroxidase 57 OS=Arabidopsis thaliana OX=3702 GN=PER57 PE=1 SV=1;	PF00141.25	peroxidase	Peroxidase
Os03g0431600		Hypothetical conserved gene	0.045	-4.4679	0.000832392	0.0321338	yes	down	2.45	1.39	0.68	41.43	1.03	70.04	1.50667	37.5	------	------	------	------	------	------	------	------	KAB8092296.1	hypothetical protein EE612_018263, partial [Oryza sativa]	------	------	------	------	------
Os02g0676800	OsERF#020	Similar to Dehydration responsive element binding protein 1E (DREB1E protein)	0.293	-1.77259	0.000832523	0.0321338	yes	down	0.66	0.83	0.76	3.29	1.12	3.45	0.75	2.62	GO:0006355;GO:0005634;GO:0003700;GO:000367	BP:regulation of transcription, DNA-templated;CC:nucleus;MF:transcription factor activity, sequence-specific DNA binding;MF:DNA binding;	------	------	------	------	ENOG410YMJJ	K:Transcription	XP_015624062.1	ethylene-responsive transcription factor ERF027 [Oryza sativa Japonica Group]	sp|Q9FJ90|ERF25_ARATH;	Ethylene-responsive transcription factor ERF025 OS=Arabidopsis thaliana OX=3702 GN=ERF025 PE=2 SV=1;	PF00847.22	AP2	AP2 domain
Os12g0570700	OsMT1a	Similar to Metallothionein-like protein type 1	0.406	-1.30077	0.000834179	0.0321342	yes	down	94.85	142.01	73.51	365.57	136.87	266.32	103.457	256.253	GO:0072593;GO:0009555;GO:004687	BP:reactive oxygen species metabolic process;BP:pollen development;MF:metal ion binding;	------	------	------	------	ENOG410Z616	S:Function unknown	XP_015618461.1	metallothionein-like protein 4A [Oryza sativa Japonica Group]	sp|Q0IMG5|MT4A_ORYSJ;	Metallothionein-like protein 4A OS=Oryza sativa subsp. japonica OX=39947 GN=MT4A PE=2 SV=1;	PF01439.20	Metallothio_2	Metallothionein
Os03g0733900		Conserved hypothetical protein	0.106	-3.23132	0.000858092	0.0328522	yes	down	0.09	1	0.1	2.92	5.84	1.86	0.396667	3.54	------	------	------	------	------	------	ENOG41103US	S:Function unknown	KAF2941163.1	hypothetical protein DAI22_03g328000 [Oryza sativa Japonica Group]	------	------	------	------	------
Os04g0345400	OsTPS24	Similar to OSIGBa0106G08.7 protein	0.04	-4.63051	0.000861047	0.0329208	yes	down	0.46	2.15	0.8	50.09	0.6	31.4	1.13667	27.3633	GO:0016102;GO:0016114;GO:0046872;GO:0016838;GO:0016829;GO:0000287;GO:001033	BP:diterpenoid biosynthetic process;BP:terpenoid biosynthetic process;MF:metal ion binding;MF:carbon-oxygen lyase activity, acting on phosphates;MF:lyase activity;MF:magnesium ion binding;MF:terpene synthase activity;	K15803	GERD	map00909	Sesquiterpenoid and triterpenoid biosynthesis	ENOG410YBXH	S:Function unknown	XP_015634270.1	alpha-humulene synthase isoform X1 [Oryza sativa Japonica Group]	sp|Q29VN3|TPS8_MAIZE;	Alpha-copaene synthase OS=Zea mays OX=4577 GN=TPS8 PE=1 SV=1;	PF03936.18;PF19086.2;PF01397.23	Terpene_synth_C;Terpene_syn_C_2;Terpene_synth	Terpene synthase family, metal binding domain;Terpene synthase family 2, C-terminal metal binding;Terpene synthase, N-terminal domain
Os06g0671150	OsSAUR25	Auxin responsive SAUR protein family protein	0.339	-1.56149	0.000869209	0.0331513	yes	down	0.77	0.72	0.74	2.89	1.85	2.07	0.743333	2.27	GO:000973	BP:response to auxin;	K14488	SAUR	map04075	Plant hormone signal transduction	ENOG410YUJ0	S:Function unknown	EEC81155.1	hypothetical protein OsI_24070 [Oryza sativa Indica Group]	sp|Q9SGU2|SAU71_ARATH;	Auxin-responsive protein SAUR71 OS=Arabidopsis thaliana OX=3702 GN=SAUR71 PE=2 SV=1;	PF02519.16	Auxin_inducible	Auxin responsive protein
Os10g0140700		Hypothetical conserved gene	0.384	-1.37961	0.000869415	0.0331513	yes	down	8.86	9.34	7.04	31.34	11	16.58	8.41333	19.64	------	------	------	------	------	------	ENOG41105NX	S:Function unknown	BAT09843.1	Os10g0140700 [Oryza sativa Japonica Group]	------	------	------	------	------
Os05g0550300	OsLTP2.4	Similar to Lipid transfer protein (Fragment)	0.454	-1.13919	0.000872757	0.0331894	yes	down	71.14	97.23	43.87	211.47	146.79	115.51	70.7467	157.923	GO:000686	BP:lipid transport;	------	------	------	------	ENOG410YV7D	U:Intracellular trafficking, secretion, and vesicular transport	XP_015637804.1	non-specific lipid-transfer protein 2 [Oryza sativa Japonica Group]	sp|P86809|NLTP2_APIGA;	Non-specific lipid-transfer protein 2 OS=Apium graveolens var. rapaceum OX=278110 PE=1 SV=1;	------	------	------
Os07g0606600	OsHAP3F	Similar to Nuclear factor Y transcription factor subunit B homolog	0.48	-1.05828	0.000877535	0.0332817	yes	down	8.28	12.53	6.83	25.32	16.33	16.39	9.21333	19.3467	GO:0006355;GO:0006357;GO:0045944;GO:0045893;GO:0016602;GO:0005634;GO:0043565;GO:0001228;GO:0005515;GO:0003677;GO:0000978;GO:0046982;GO:000098	BP:regulation of transcription, DNA-templated;BP:regulation of transcription from RNA polymerase II promoter;BP:positive regulation of transcription from RNA polymerase II promoter;BP:positive regulation of transcription, DNA-templated;CC:CCAAT-binding factor complex;CC:nucleus;MF:sequence-specific DNA binding;MF:transcriptional activator activity, RNA polymerase II transcription regulatory regio…	K08065	NFYB, HAP3	------	------	COG2036	B:Chromatin structure and dynamics	XP_015645521.1	nuclear transcription factor Y subunit B-10 [Oryza sativa Japonica Group]	sp|Q69J40|NFYBA_ORYSJ;	Nuclear transcription factor Y subunit B-10 OS=Oryza sativa subsp. japonica OX=39947 GN=NFYB10 PE=1 SV=1;	PF00808.25;PF00125.26	CBFD_NFYB_HMF;Histone	Histone-like transcription factor;Core histone H2A/H2B/H3/H4
Os02g0581800		Conserved hypothetical protein	0.135	-2.89071	0.00088104	0.0333254	yes	down	0.31	0.27	0.22	2.93	1.55	1.55	0.266667	2.01	------	------	------	------	------	------	------	------	XP_015624888.1	uncharacterized protein LOC9271306 [Oryza sativa Japonica Group]	------	------	------	------	------
Os04g0617050	OsSAUR21	Similar to H0313F03.1 protein	0.194	-2.367	0.000885853	0.0333828	yes	down	3.06	1.14	1.56	19.83	3.85	6.95	1.92	10.21	GO:000973	BP:response to auxin;	K14488	SAUR	map04075	Plant hormone signal transduction	ENOG41103P4	S:Function unknown	CAD41889.2	OSJNBa0093O08.8 [Oryza sativa Japonica Group]	sp|Q9SA49|SAU41_ARATH;	Auxin-responsive protein SAUR41 OS=Arabidopsis thaliana OX=3702 GN=SAUR41 PE=2 SV=1;	PF02519.16	Auxin_inducible	Auxin responsive protein
Os04g0556600	CZOGT2	cis-Zeatin-O-glucosyltransferase, Catalyze O-glucosylation of cZ and cZ-ribosid	0.38	-1.39442	0.000917547	0.0343849	yes	down	4.01	3.06	2.68	13.49	4.86	7.97	3.25	8.77333	GO:0043231;GO:0016758;GO:0016740;GO:0008194;GO:001675	CC:intracellular membrane-bounded organelle;MF:transferase activity, transferring hexosyl groups;MF:transferase activity;MF:UDP-glycosyltransferase activity;MF:transferase activity, transferring glycosyl groups;	K13495	CISZOG	map00908	Zeatin biosynthesis	COG1819	S:Function unknown	XP_015634254.1	cis-zeatin O-glucosyltransferase 1 [Oryza sativa Japonica Group]	sp|Q93XP7|CZOG1_MAIZE;	Cis-zeatin O-glucosyltransferase 1 OS=Zea mays OX=4577 GN=CISZOG1 PE=1 SV=1;	PF00201.20	UDPGT	UDP-glucoronosyl and UDP-glucosyl transferase
Os04g0643800		Similar to H0306F03.11 protein	0.176	-2.5066	0.000924117	0.0345854	yes	down	0.29	3.49	0.55	6.22	9	9.38	1.44333	8.2	GO:0007165;GO:0016021;GO:000808	BP:signal transduction;CC:integral component of membrane;MF:growth factor activity;	------	------	------	------	ENOG410ZE6X	S:Function unknown	KAB8097200.1	hypothetical protein EE612_025884 [Oryza sativa]	------	------	------	------	------
Os11g0454300	Rab16A	Similar to Water-stress inducible protein RAB21	0.077	-3.70085	0.000936711	0.0349184	yes	down	4.2	10.16	2.21	166.85	14.84	29.92	5.52333	70.5367	GO:0009737;GO:0009631;GO:0009414;GO:0009415;GO:0005737;GO:0012506;GO:0005829;GO:0035091;GO:1901611;GO:0001786;GO:007030	BP:response to abscisic acid;BP:cold acclimation;BP:response to water deprivation;BP:response to water;CC:cytoplasm;CC:vesicle membrane;CC:cytosol;MF:phosphatidylinositol binding;MF:phosphatidylglycerol binding;MF:phosphatidylserine binding;MF:phosphatidic acid binding;	------	------	------	------	ENOG410Z1YH;ENOG410ZEYB	S:Function unknown;	XP_015617608.1	water stress-inducible protein Rab21 [Oryza sativa Japonica Group]	sp|A2ZDX9|DHR21_ORYSI;	Water stress-inducible protein Rab21 OS=Oryza sativa subsp. indica OX=39946 GN=RAB21 PE=2 SV=2;	PF00257.21	Dehydrin	Dehydrin
Os10g0551800	RCc2	Root-specific protein (RCc2 protein)	0.075	-3.74447	0.000938165	0.0349212	yes	down	0.44	0	0.7	11.65	1.15	3.11	0.38	5.30333	GO:000823	MF:peptidase activity;	------	------	------	------	ENOG41105Z0	S:Function unknown	XP_015613385.1	cortical cell-delineating protein [Oryza sativa Japonica Group]	sp|Q01595|CCDP_MAIZE;	Cortical cell-delineating protein OS=Zea mays OX=4577 PE=2 SV=1;	PF14547.8;PF14368.8;PF00234.24	Hydrophob_seed;LTP_2;Tryp_alpha_amyl	Hydrophobic seed protein;Probable lipid transfer;Protease inhibitor/seed storage/LTP family
Os07g0154100	OSNCED3	Similar to Viviparous-14	0.327	-1.61136	0.000939252	0.0349212	yes	down	2.65	7.48	3.76	21.9	6.86	13.73	4.63	14.1633	GO:0009688;GO:0016121;GO:0009570;GO:0009536;GO:0009507;GO:0051213;GO:0016702;GO:0046872;GO:0045549;GO:0016491;GO:001043	BP:abscisic acid biosynthetic process;BP:carotene catabolic process;CC:chloroplast stroma;CC:plastid;CC:chloroplast;MF:dioxygenase activity;MF:oxidoreductase activity, acting on single donors with incorporation of molecular oxygen, incorporation of two atoms of oxygen;MF:metal ion binding;MF:9-cis-epoxycarotenoid dioxygenase activity;MF:oxidoreductase activity;MF:carotenoid dioxygenase activity;	K09840	NCED	map00906	Carotenoid biosynthesis	COG3670	Q:Secondary metabolites biosynthesis, transport and catabolism	XP_015645858.1	LOW QUALITY PROTEIN: 9-cis-epoxycarotenoid dioxygenase NCED4, chloroplastic-like [Oryza sativa Japonica Group]	sp|Q69NX5|NCED4_ORYSJ;	9-cis-epoxycarotenoid dioxygenase NCED4, chloroplastic OS=Oryza sativa subsp. japonica OX=39947 GN=NCED4 PE=2 SV=1;	PF03055.17	RPE65	Retinal pigment epithelial membrane protein
Os08g0106300		Similar to Cytochrome P450	0.087	-3.52789	0.000970714	0.0358557	yes	down	0.13	0.25	0	2.32	1.34	0.7	0.126667	1.45333	GO:0016020;GO:0016021;GO:0004497;GO:0020037;GO:0016709;GO:0016705;GO:0005506;GO:0046872;GO:001649	CC:membrane;CC:integral component of membrane;MF:monooxygenase activity;MF:heme binding;MF:oxidoreductase activity, acting on paired donors, with incorporation or reduction of molecular oxygen, NA;MF:oxidoreductase activity, acting on paired donors, with incorporation or reduction of molecular oxygen;MF:iron ion binding;MF:metal ion binding;MF:oxidoreductase activity;	------	------	------	------	COG2124	Q:Secondary metabolites biosynthesis, transport and catabolism	XP_015649434.1	indole-2-monooxygenase [Oryza sativa Japonica Group]	sp|Q43257|C71C4_MAIZE;	indole-2-monooxygenase OS=Zea mays OX=4577 GN=CYP71C4 PE=1 SV=1;	PF00067.24	p450	Cytochrome P450
Os06g0723650		Conserved hypothetical protein	0.489	-1.03201	0.000979799	0.0360035	yes	down	1.75	3.05	1.89	4.8	4.28	4.3	2.23	4.46	GO:001602	CC:integral component of membrane;	------	------	------	------	ENOG410YRJX	S:Function unknown	BAS99551.1	Os06g0721900 [Oryza sativa Japonica Group]	sp|Q5Z8N6|U496B_ORYSJ;	Putative UPF0496 protein 2 OS=Oryza sativa subsp. japonica OX=39947 GN=Os06g0718300 PE=3 SV=1;	------	------	------
Os06g0212100		Similar to Galactoside 2-alpha-L-fucosyltransferase (EC 2.4.1.69) (Xyloglucan alpha-(1,2)-fucosyltransferase) (PsFT1)	0.122	-3.03532	0.000986313	0.0361959	yes	down	0	0.57	0.19	2.28	2.64	1.26	0.253333	2.06	GO:0042546;GO:0009969;GO:0071555;GO:0036065;GO:0005794;GO:0016021;GO:0016020;GO:0032580;GO:0008107;GO:0008417;GO:0016740;GO:001675	BP:cell wall biogenesis;BP:xyloglucan biosynthetic process;BP:cell wall organization;BP:fucosylation;CC:Golgi apparatus;CC:integral component of membrane;CC:membrane;CC:Golgi cisterna membrane;MF:galactoside 2-alpha-L-fucosyltransferase activity;MF:fucosyltransferase activity;MF:transferase activity;MF:transferase activity, transferring glycosyl groups;	K13681	FUT	------	------	ENOG41108R8	S:Function unknown	XP_015642108.1	fucosyltransferase 2 [Oryza sativa Japonica Group]	sp|O81053|FUT2_ARATH;	Fucosyltransferase 2 OS=Arabidopsis thaliana OX=3702 GN=FUT2 PE=1 SV=1;	PF03254.15	XG_FTase	Xyloglucan fucosyltransferase
Os01g0691100	OsLTP2.1	Plant lipid transfer protein/seed storage/trypsin-alpha amylase inhibitor domain containing protein	0.208	-2.26811	0.000990383	0.0361987	yes	down	1.02	1.45	0.56	5.44	7.59	1.82	1.01	4.95	GO:000686	BP:lipid transport;	------	------	------	------	ENOG410Z9NN;ENOG410YV7D	S:Function unknown;U:Intracellular trafficking, secretion, and vesicular transport	BAS73803.1	Os01g0691100, partial [Oryza sativa Japonica Group]	sp|P82353|NLTP2_PRUAR;	Non-specific lipid-transfer protein 2 OS=Prunus armeniaca OX=36596 PE=1 SV=1;	------	------	------
Os09g0552600		RmlC-like jelly roll fold domain containing protein	0.185	-2.43434	0.000990443	0.0361987	yes	down	0.16	0.25	0.2	1.55	0.54	1.24	0.203333	1.11	GO:004573	MF:nutrient reservoir activity;	------	------	------	------	ENOG411139U	S:Function unknown	XP_015610995.1	glutelin type-D 1-like [Oryza sativa Japonica Group]	sp|A0A222NNM9|COS1_COCNU;	Cocosin 1 OS=Cocos nucifera OX=13894 GN=COS-1 PE=1 SV=1;	PF00190.24;PF07883.13	Cupin_1;Cupin_2	Cupin;Cupin domain
Os04g0310100		Similar to H0211A12.12 protein	0.028	-5.15215	0.000991499	0.0361987	yes	down	0	0.15	0	1.5	3.57	0.2	0.05	1.75667	------	------	------	------	------	------	ENOG410YYM0	S:Function unknown	XP_015634325.1	23 kDa jasmonate-induced protein [Oryza sativa Japonica Group]	sp|P32024|JI23_HORVU;	23 kDa jasmonate-induced protein OS=Hordeum vulgare OX=4513 PE=2 SV=1;	------	------	------
[truncated: 34 more rows]
