# Supplementary material for: Integrated Physiological, Transcriptomic and Metabolomic Analyses of the Response of Rice to Aniline Toxicity
Source: Int J Mol Sci. 2025 Jan 11;26(2):582. doi: 10.3390/ijms26020582 (PMC11765360; doi:10.3390/ijms26020582)
Supplement: Supplementary file 1 [file ijms-26-00582-s001.zip › Table-S5.xlsx]

## Sheet: up_down_total_calculated
GO annotations of the DEGs in the AN1 group
Ontologies	GO Terms	GO IDs	number of up-regulated	number of down-regulated	number of DEGs
biological process	transmembrane transport	GO:0055085	2	11	13
	regulation of transcription, DNA-templated	GO:0006355	0	8	8
	carbohydrate metabolic process	GO:0005975	5	1	6
	metabolic process	GO:0008152	4	0	4
	protein phosphorylation	GO:0006468	1	2	3
	proteolysis	GO:0006508	0	3	3
	lipid transport	GO:0006869	0	3	3
	response to abscisic acid	GO:0009737	1	2	3
	phosphorylation	GO:0016310	1	2	3
	positive regulation of transcription, DNA-templated	GO:0045893	0	3	3
	defense response	GO:0006952	0	2	2
	signal transduction	GO:0007165	1	1	2
	response to cold	GO:0009409	0	2	2
	response to water deprivation	GO:0009414	0	2	2
	pollen development	GO:0009555	0	2	2
	systemic acquired resistance	GO:0009627	0	2	2
	response to salt stress	GO:0009651	0	2	2
	abscisic acid biosynthetic process	GO:0009688	0	2	2
	abscisic acid-activated signaling pathway	GO:0009738	2	0	2
	terpenoid biosynthetic process	GO:0016114	2	0	2
	dephosphorylation	GO:0016311	2	0	2
	protein catabolic process	GO:0030163	0	2	2
	xylan catabolic process	GO:0045493	2	0	2
	response to stimulus	GO:0050896	0	2	2
	cell wall organization	GO:0071555	1	1	2
	reactive oxygen species metabolic process	GO:0072593	0	2	2
	old GO	GO:0106311	2	0	2
	polysaccharide catabolic process	GO:0000272	1	0	1
	defense response to oomycetes	GO:0002229	0	1	1
	response to oomycetes	GO:0002239	0	1	1
	mitochondrial electron transport, NADH to ubiquinone	GO:0006120	0	1	1
	mRNA processing	GO:0006397	0	1	1
	translation	GO:0006412	0	1	1
	GPI anchor biosynthetic process	GO:0006506	0	1	1
	cellular amino acid metabolic process	GO:0006520	1	0	1
	arginine catabolic process	GO:0006527	0	1	1
	steroid biosynthetic process	GO:0006694	0	1	1
	glutathione metabolic process	GO:0006749	0	1	1
	phosphate-containing compound metabolic process	GO:0006796	1	0	1
	phosphate ion transport	GO:0006817	0	1	1
	oligopeptide transport	GO:0006857	0	1	1
	response to osmotic stress	GO:0006970	0	1	1
	response to oxidative stress	GO:0006979	1	0	1
	cell surface receptor signaling pathway	GO:0007166	0	1	1
	transmembrane receptor protein serine/threonine kinase signaling pathway	GO:0007178	0	1	1
	multicellular organism development	GO:0007275	0	1	1
	spermidine biosynthetic process	GO:0008295	0	1	1
	RNA splicing	GO:0008380	0	1	1
	carbohydrate transport	GO:0008643	1	0	1
	biosynthetic process	GO:0009058	1	0	1
	phospholipid catabolic process	GO:0009395	0	1	1
	RNA modification	GO:0009451	0	1	1
	response to wounding	GO:0009611	0	1	1
	response to insect	GO:0009625	0	1	1
	chloroplast organization	GO:0009658	0	1	1
	response to ethylene	GO:0009723	0	1	1
	response to auxin	GO:000973	0	1	1
	response to auxin	GO:0009733	0	1	1
	response to cytokinin	GO:0009735	0	1	1
	response to salicylic acid	GO:0009751	0	1	1
	response to jasmonic acid	GO:0009753	0	1	1
	blue light signaling pathway	GO:000978	0	1	1
	lignin biosynthetic process	GO:0009809	0	1	1
	flavonoid biosynthetic process	GO:0009813	1	0	1
	auxin biosynthetic process	GO:0009851	0	1	1
	regulation of flower development	GO:0009909	0	1	1
	cellular process	GO:000998	0	1	1
	cutin biosynthetic process	GO:0010143	1	0	1
	NADH dehydrogenase complex assembly	GO:0010257	0	1	1
	lateral root formation	GO:0010311	0	1	1
	regulation of salicylic acid metabolic process	GO:0010337	0	1	1
	regulation of ethylene biosynthetic process	GO:0010364	0	1	1
	negative regulation of peptidase activity	GO:0010466	0	1	1
	regulation of hydrogen peroxide biosynthetic process	GO:0010728	0	1	1
	negative regulation of endopeptidase activity	GO:0010951	0	1	1
	L-alanine transport	GO:0015808	0	1	1
	gamma-aminobutyric acid transport	GO:0015812	0	1	1
	L-glutamate transport	GO:0015813	0	1	1
	chlorophyll catabolic process	GO:0015996	0	1	1
	diterpenoid biosynthetic process	GO:0016102	1	0	1
	carotene catabolic process	GO:0016121	0	1	1
	peptidyl-serine phosphorylation	GO:0018105	1	0	1
	methylglyoxal catabolic process to D-lactate via S-lactoyl-glutathione	GO:0019243	0	1	1
	carboxylic acid metabolic process	GO:0019752	1	0	1
	sexual reproduction	GO:0019953	0	1	1
	metal ion transport	GO:0030001	0	1	1
	cellulose catabolic process	GO:0030245	1	0	1
	polyketide biosynthetic process	GO:0030639	1	0	1
	mitochondrial respiratory chain complex I assembly	GO:0032981	0	1	1
	putrescine biosynthetic process from arginine	GO:0033388	0	1	1
	intracellular signal transduction	GO:003555	0	1	1
	intracellular signal transduction	GO:0035556	1	0	1
	regulation of growth	GO:0040008	0	1	1
	formate catabolic process	GO:0042183	1	0	1
	hormone biosynthetic process	GO:0042446	0	1	1
	defense response to bacterium	GO:0042742	0	1	1
	hydrogen peroxide catabolic process	GO:0042744	1	0	1
	xenobiotic transport	GO:0042908	0	1	1
	pectin biosynthetic process	GO:0045489	0	1	1
	xylan biosynthetic process	GO:0045492	1	0	1
	negative regulation of transcription, DNA-templated	GO:0045892	0	1	1
	positive regulation of growth	GO:004592	0	1	1
	spermidine catabolic process	GO:0046203	1	0	1
	spermine catabolic process	GO:0046208	1	0	1
	protein autophosphorylation	GO:0046777	1	0	1
	defense response to fungus	GO:0050832	1	0	1
	proteolysis involved in cellular protein catabolic process	GO:0051603	0	1	1
	organic substance transport	GO:0071702	1	0	1
	response to herbivore	GO:0080027	0	1	1
	regulation of seed growth	GO:0080113	0	1	1
	regulation of jasmonic acid biosynthetic process	GO:0080141	0	1	1
	regulation of timing of plant organ formation	GO:0090709	0	1	1
	cellular oxidant detoxification	GO:009886	0	1	1
	old GO	GO:0106310	1	0	1
	negative regulation of response to salt stress	GO:1901001	1	0	1
	tyramine biosynthetic process	GO:1901695	1	0	1
	L-lysine transmembrane transport	GO:1903401	0	1	1
	thermospermine catabolic process	GO:1903602	1	0	1
	arginine transmembrane transport	GO:1903826	0	1	1
	regulation of secondary shoot formation	GO:2000032	0	1	1
	regulation of defense response to insect	GO:2000068	0	1	1
cellular component	integral component of membrane	GO:0016021	9	37	46
	membrane	GO:0016020	4	23	27
	nucleus	GO:0005634	2	16	18
	integral component of membrane	GO:001602	3	8	11
	plasma membrane	GO:0005886	2	6	8
	extracellular region	GO:0005576	4	3	7
	cytoplasm	GO:0005737	3	2	5
	plastid	GO:0009536	1	4	5
	intracellular membrane-bounded organelle	GO:0043231	0	5	5
	mitochondrion	GO:0005739	1	3	4
	endoplasmic reticulum	GO:0005783	0	3	3
	endoplasmic reticulum membrane	GO:0005789	0	3	3
	plasmodesma	GO:0009506	1	2	3
	chloroplast	GO:0009507	1	2	3
	extracellular region	GO:000557	1	1	2
	Golgi apparatus	GO:0005794	0	2	2
	plasma membrane	GO:000588	0	2	2
	chloroplast	GO:000950	0	2	2
	chloroplast thylakoid membrane	GO:0009535	0	2	2
	chloroplast stroma	GO:0009570	0	2	2
	apoplast	GO:0048046	2	0	2
	cellular anatomical entity	GO:0110165	0	2	2
	vacuolar proton-transporting V-type ATPase, V0 domain	GO:0000220	0	1	1
	extracellular space	GO:0005615	0	1	1
	cell wall	GO:0005618	0	1	1
	nucleus	GO:000563	0	1	1
	lysosome	GO:0005764	0	1	1
	vacuolar membrane	GO:0005774	0	1	1
	cytosol	GO:0005829	1	0	1
	ribosome	GO:0005840	0	1	1
	integral component of plasma membrane	GO:0005887	1	0	1
	formate dehydrogenase complex	GO:0009326	1	0	1
	plant-type cell wall	GO:0009505	1	0	1
	chloroplast envelope	GO:0009941	0	1	1
	large ribosomal subunit	GO:0015934	0	1	1
	SWI/SNF complex	GO:001651	0	1	1
	cytosolic large ribosomal subunit	GO:0022625	0	1	1
	anchored component of plasma membrane	GO:0046658	1	0	1
molecular function	metal ion binding	GO:0046872	4	13	17
	oxidoreductase activity	GO:001649	5	9	14
	transferase activity	GO:0016740	2	8	10
	DNA binding	GO:000367	0	9	9
	monooxygenase activity	GO:0004497	2	7	9
	calcium ion binding	GO:000550	0	9	9
	oxidoreductase activity, acting on paired donors, with incorporation or reduction of molecular oxygen	GO:0016705	1	7	8
	hydrolase activity	GO:0016787	5	3	8
	heme binding	GO:0020037	1	7	8
	transcription factor activity, sequence-specific DNA binding	GO:0003700	0	7	7
	iron ion binding	GO:0005506	1	6	7
	protein binding	GO:000551	1	6	7
	transferase activity, transferring glycosyl groups	GO:001675	1	6	7
	catalytic activity	GO:0003824	2	3	5
	ATP binding	GO:000552	0	5	5
	ATP binding	GO:0005524	3	2	5
	UDP-glycosyltransferase activity	GO:0008194	1	4	5
	hydrolase activity, acting on glycosyl bonds	GO:0016798	5	0	5
	transmembrane transporter activity	GO:002285	0	5	5
	metal ion binding	GO:004687	1	4	5
	protein serine/threonine kinase activity	GO:0004674	1	3	4
	kinase activity	GO:0016301	1	3	4
	oxidoreductase activity, acting on the CH-OH group of donors, NAD or NADP as acceptor	GO:0016616	2	2	4
	oxidoreductase activity, acting on paired donors, with incorporation or reduction of molecular oxygen, NA	GO:0016709	0	4	4
	quercetin 3-O-glucosyltransferase activity	GO:0080043	1	3	4
	nucleotide binding	GO:0000166	1	2	3
	magnesium ion binding	GO:0000287	3	0	3
	protein kinase activity	GO:000467	1	2	3
	protein kinase activity	GO:0004672	1	2	3
	cysteine-type peptidase activity	GO:000823	0	3	3
	peptidase activity	GO:0008233	0	3	3
	lipid binding	GO:000828	0	3	3
	transferase activity, transferring acyl groups	GO:001674	2	1	3
	transferase activity, transferring acyl groups other than amino-acyl groups	GO:0016747	0	3	3
	transferase activity, transferring hexosyl groups	GO:0016758	0	3	3
	hydrolase activity	GO:001678	0	3	3
	transmembrane transporter activity	GO:0022857	0	3	3
	sequence-specific DNA binding	GO:0043565	0	3	3
	quercetin 7-O-glucosyltransferase activity	GO:0080044	0	3	3
	transcription regulatory region sequence-specific DNA binding	GO:000097	0	2	2
	acid phosphatase activity	GO:000399	1	1	2
	hydrolase activity, hydrolyzing O-glycosyl compounds	GO:000455	1	1	2
	hydrolase activity, hydrolyzing O-glycosyl compounds	GO:0004553	2	0	2
	calcium ion binding	GO:0005509	1	1	2
	zinc ion binding	GO:000827	0	2	2
	zinc ion binding	GO:0008270	0	2	2
	beta-glucosidase activity	GO:0008422	1	1	2
	symporter activity	GO:001529	1	1	2
	antiporter activity	GO:0015297	1	1	2
	peptid	GO:0015333	0	2	2
	oxidoreductase activity, acting on the CH-CH group of donors, NAD or NADP as acceptor	GO:0016628	1	1	2
	lyase activity	GO:0016829	2	0	2
	pyridoxal phosphate binding	GO:0030170	1	1	2
	2-alkenal reductase [NA	GO:0032440	1	1	2
	oligopeptide transmembrane transporter activity	GO:003567	0	2	2
	xenobiotic transporter activity	GO:004291	1	1	2
	flavin adenine dinucleotide binding	GO:0050660	1	1	2
	coenzyme binding	GO:0050662	1	1	2
	hydroxycinnamoyltransferase activity	GO:005073	0	2	2
	iron-sulfur cluster binding	GO:0051536	0	2	2
	FAD binding	GO:0071949	1	1	2
	scopolin beta-glucosidase activity	GO:0102483	1	1	2
	peptide transmembrane transporter activity	GO:1904680	0	2	2
	transcription regulatory region sequence-specific DNA binding	GO:0000976	0	1	1
	DNA binding	GO:0003677	0	1	1
	transcription factor activity, sequence-specific DNA binding	GO:000370	0	1	1
	RNA binding	GO:000372	0	1	1
	mRNA binding	GO:0003729	0	1	1
	structural constituent of ribosome	GO:000373	0	1	1
	catalytic activity	GO:000382	0	1	1
	3-beta-hydroxy-delta5-steroid dehydrogenase activity	GO:0003854	0	1	1
	aldehyde oxidase activity	GO:0004031	0	1	1
	aspartic-type endopeptidase activity	GO:000419	0	1	1
	aspartic-type endopeptidase activity	GO:0004190	0	1	1
	cysteine-type endopeptidase activity	GO:0004197	0	1	1
	glutathione transferase activity	GO:0004364	0	1	1
	hydroxyacylglutathione hydrolase activity	GO:0004416	0	1	1
	inorganic diphosphatase activity	GO:0004427	1	0	1
	endonuclease activity	GO:0004519	0	1	1
	chitinase activity	GO:000456	1	0	1
	beta-galactosidase activity	GO:0004565	0	1	1
	chitinase activity	GO:0004568	1	0	1
	peroxidase activity	GO:000460	1	0	1
	transmembrane receptor protein serine/threonine kinase activity	GO:0004675	0	1	1
	calmodulin-dependent protein kinase activity	GO:0004683	1	0	1
	tyrosine decarboxylase activity	GO:000483	1	0	1
	enzyme inhibitor activity	GO:000485	1	0	1
	cysteine-type endopeptidase inhibitor activity	GO:000486	0	1	1
	L-glutamate transmembrane transporter activity	GO:0005313	0	1	1
	inorganic phosphate transmembrane transporter activity	GO:0005315	0	1	1
	copper ion binding	GO:0005507	0	1	1
	growth factor activity	GO:000808	0	1	1
	UDP-glycosyltransferase activity	GO:000819	0	1	1
	transaminase activity	GO:000848	0	1	1
	arginine decarboxylase activity	GO:000879	0	1	1
	cellulase activity	GO:0008810	1	0	1
	formate dehydrogenas	GO:0008863	1	0	1
	electron carrier activity	GO:0009055	0	1	1
	calcium-dependent protein serine/threonine kinase activity	GO:0009931	1	0	1
	terpene synthase activity	GO:001033	1	0	1
	terpene synthase activity	GO:0010333	1	0	1
	carotenoid dioxygenase activity	GO:001043	0	1	1
	hydrogen ion transmembrane transporter activity	GO:001507	0	1	1
	L-alanine transmembrane transporter activity	GO:001518	0	1	1
	arginine transmembrane transporter activity	GO:0015181	0	1	1
	gamma-aminobutyric acid transmembrane transporter activity	GO:0015185	0	1	1
	L-lysine transmembrane transporter activity	GO:0015189	0	1	1
	drug transmembrane transporter activity	GO:0015238	0	1	1
	symporter activity	GO:0015293	0	1	1
	N-acyltransferase activity	GO:001641	0	1	1
	N-acyltransferase activity	GO:0016410	0	1	1
	oxidoreductase activity	GO:0016491	0	1	1
	oxidoreductase activity, acting on single donors with incorporation of molecular oxygen, incorporation of two atoms of oxygen	GO:0016702	0	1	1
	oxidoreductase activity, oxidizing metal ions	GO:0016722	0	1	1
	transferase activity, transferring acyl groups	GO:0016746	1	0	1
	transferase activity, transferring glycosyl groups	GO:0016757	0	1	1
	hydrolase activity, acting on ester bonds	GO:0016788	0	1	1
	phosphatase activity	GO:0016791	1	0	1
	lyase activity	GO:001682	1	0	1
	carbon-carbon lyase activity	GO:0016830	1	0	1
	carboxy-lyase activity	GO:0016831	1	0	1
	carbon-oxygen lyase activity, acting on phosphates	GO:0016838	1	0	1
	heme binding	GO:002003	1	0	1
	carbohydrate binding	GO:0030246	0	1	1
	polysaccharide binding	GO:0030247	0	1	1
	peptidase inhibitor activity	GO:0030414	0	1	1
	beta-D-fucosidase activity	GO:0033907	0	1	1
	ATPase activity, coupled to transmembrane movement of substances	GO:0042626	0	1	1
	glucan endo-1,3-beta-D-glucosidase activity	GO:004297	1	0	1
	transcription regulatory region DNA binding	GO:0044212	0	1	1
	9-cis-epoxycarotenoid dioxygenase activity	GO:0045549	0	1	1
	nutrient reservoir activity	GO:0045735	1	0	1
	protein dimerization activity	GO:004698	0	1	1
	protein dimerization activity	GO:0046983	0	1	1
	polygalacturonate 4-alpha-galacturonosyltransferase activity	GO:004726	0	1	1
	chlorophyllase activity	GO:0047746	0	1	1
	unfolded protein binding	GO:0051082	0	1	1
	dioxygenase activity	GO:0051213	0	1	1
	NAD binding	GO:0051287	1	0	1
	mannose-ethanolamine phosphotransferase activity	GO:005137	0	1	1
	2 iron, 2 sulfur cluster binding	GO:0051537	0	1	1
	norspermin	GO:0052894	1	0	1
	spermin	GO:0052901	1	0	1
	spermidin	GO:0052902	1	0	1
	N1-acetylspermin	GO:0052903	1	0	1
	N1-acetylspermidin	GO:0052904	1	0	1
	quercetin 7-O-glucosyltransferase activity	GO:008004	1	0	1
	glycerol-3-phosphate 2-O-acyltransferase activity	GO:0090447	1	0	1
	pheophytinase b activity	GO:010229	0	1	1
	DIMBOA glucoside beta-D-glucosidase activity	GO:010272	1	0	1
	gerania	GO:0102797	0	1	1
	heptaldehyd	GO:0102798	0	1	1
	old GO	GO:010631	1	0	1
