# Supplementary material for: Integrated Physiological, Transcriptomic and Metabolomic Analyses of the Response of Rice to Aniline Toxicity
Source: Int J Mol Sci. 2025 Jan 11;26(2):582. doi: 10.3390/ijms26020582 (PMC11765360; doi:10.3390/ijms26020582)
Supplement: Supplementary file 1 [file ijms-26-00582-s001.zip › Table-S6.xlsx]

## Sheet: up_down_total_calculated
GO annotations of the DEGs in the AN40 group
Ontologies	GO Terms	GO IDs	number of up-regulated	number of down-regulated	number of DEGs
biological process	regulation of transcription, DNA-templated	GO:0006355	11	31	42
	transmembrane transport	GO:0055085	8	15	23
	defense response	GO:0006952	8	12	20
	cell wall organization	GO:0071555	2	16	18
	carbohydrate metabolic process	GO:0005975	7	11	18
	response to oxidative stress	GO:0006979	4	12	16
	hydrogen peroxide catabolic process	GO:0042744	4	11	15
	cellular oxidant detoxification	GO:0098869	3	11	14
	metabolic process	GO:0008152	3	11	14
	regulation of transcription from RNA polymerase II promoter	GO:0006357	2	9	11
	methylation	GO:0032259	6	5	11
	proteolysis	GO:0006508	5	4	9
	biosynthetic process	GO:0009058	4	5	9
	defense response to fungus	GO:0050832	5	2	7
	response to light stimulus	GO:0009416	4	2	6
	ion transport	GO:0006811	2	4	6
	protein ubiquitination	GO:0016567	4	2	6
	oxidation-reduction process	GO:0055114	2	3	5
	reactive oxygen species metabolic process	GO:0072593	0	5	5
	pollen development	GO:0009555	0	5	5
	carbohydrate transport	GO:0008643	2	3	5
	xylan catabolic process	GO:0045493	5	0	5
	cell wall biogenesis	GO:0042546	0	5	5
	ethylene-activated signaling pathway	GO:0009873	2	2	4
	positive regulation of transcription, DNA-templated	GO:0045893	0	4	4
	iron ion homeostasis	GO:0055072	1	3	4
	metal ion transport	GO:0030001	0	4	4
	fucosylation	GO:0036065	0	4	4
	electron transport chain	GO:0022900	1	3	4
	sexual reproduction	GO:0019953	0	4	4
	starch biosynthetic process	GO:0019252	0	4	4
	photosynthesis	GO:0015979	4	0	4
	RNA phosphodiester bond hydrolysis, endonucleolytic	GO:0090502	0	3	3
	auxin-activated signaling pathway	GO:0009734	1	2	3
	carbohydrate transmembrane transport	GO:0034219	1	2	3
	cellular metabolic process	GO:0044237	0	3	3
	xyloglucan biosynthetic process	GO:0009969	0	3	3
	indole glucosinolate metabolic process	GO:0042343	3	0	3
	defense response to other organism	GO:0098542	3	0	3
	polyketide biosynthetic process	GO:0030639	2	1	3
	flavonoid biosynthetic process	GO:0009813	3	0	3
	aromatic compound biosynthetic process	GO:0019438	2	1	3
	cellular process	GO:0009987	1	1	2
	thermospermine catabolic process	GO:1903602	2	0	2
	spermidine catabolic process	GO:0046203	2	0	2
	spermine catabolic process	GO:0046208	2	0	2
	RNA catabolic process	GO:0006401	0	2	2
	response to ethylene	GO:0009723	0	2	2
	manganese ion transmembrane transport	GO:0071421	1	1	2
	iron ion transmembrane transport	GO:0034755	1	1	2
	cell division	GO:0051301	1	1	2
	negative regulation of catalytic activity	GO:0043086	1	1	2
	branched-chain amino acid biosynthetic process	GO:0009082	1	1	2
	negative regulation of organ growth	GO:0046621	2	0	2
	lignin catabolic process	GO:0046274	1	1	2
	primary metabolic process	GO:0044238	1	1	2
	cellular macromolecule metabolic process	GO:0044260	1	1	2
	cellular glucan metabolic process	GO:0006073	0	2	2
	xyloglucan metabolic process	GO:0010411	0	2	2
	translation	GO:0006412	2	0	2
	protein glycosylation	GO:0006486	0	2	2
	SCF-dependent proteasomal ubiquitin-dependent protein catabolic process	GO:0031146	0	2	2
	melatonin biosynthetic process	GO:0030187	2	0	2
	cell differentiation	GO:0030154	1	1	2
	protein-chromophore linkage	GO:0018298	2	0	2
	photosynthesis, light harvesting in photosystem I	GO:0009768	2	0	2
	photosynthesis, light harvesting	GO:0009765	2	0	2
	positive regulation of Arp2/3 complex-mediated actin nucleation	GO:2000601	1	0	1
	actin cytoskeleton organization	GO:0030036	1	0	1
	regulation of cellular macromolecule biosynthetic process	GO:2000112	1	0	1
	drug transmembrane export	GO:1990961	1	0	1
	regulation of sulfate assimilation	GO:1900058	1	0	1
	regulation of nitrate assimilation	GO:0090352	1	0	1
	siroheme biosynthetic process	GO:0019354	1	0	1
	positive regulation of chlorophyll biosynthetic process	GO:1902326	1	0	1
	protein transport	GO:0015031	0	1	1
	DNA catabolic process	GO:0006308	0	1	1
	intracellular auxin transport	GO:0080162	1	0	1
	protein localization to membrane	GO:0072657	0	1	1
	potassium ion transmembrane transport	GO:0071805	1	0	1
	potassium ion transport	GO:0006813	1	0	1
	response to nitric oxide	GO:0071731	0	1	1
	positive regulation of siderophore biosynthetic process	GO:1900706	0	1	1
	response to iron ion starvation	GO:1990641	0	1	1
	response to cadmium ion	GO:0046686	0	1	1
	regulation of ethylene-activated signaling pathway	GO:0010104	0	1	1
	response to arsenic-containing substance	GO:0046685	0	1	1
	cellular iron ion homeostasis	GO:0006879	1	0	1
	cellular manganese ion homeostasis	GO:0030026	1	0	1
	intracellular sequestering of iron ion	GO:0006880	1	0	1
	cadmium ion transmembrane transport	GO:0070574	0	1	1
	positive regulation of transcription from RNA polymerase II promoter in response to heat stress	GO:0061408	0	1	1
	cellular response to heat	GO:0034605	0	1	1
	sulfation	GO:0051923	1	0	1
	proteolysis involved in cellular protein catabolic process	GO:0051603	0	1	1
	regulation of catalytic activity	GO:0050790	1	0	1
	valine biosynthetic process	GO:0009099	1	0	1
	isoleucine biosynthetic process	GO:0009097	1	0	1
	anatomical structure development	GO:0048856	0	1	1
	regulation of gene expression	GO:0010468	0	1	1
	seed development	GO:0048316	0	1	1
	iron assimilation by chelation and transport	GO:0033214	0	1	1
	response to iron ion	GO:0010039	0	1	1
	oligopeptide transmembrane transport	GO:0035672	0	1	1
	phosphatidylinositol dephosphorylation	GO:0046856	0	1	1
	pigment biosynthetic process	GO:0046148	1	0	1
	ubiquitin-dependent protein catabolic process	GO:0006511	0	1	1
	dipeptide transport	GO:0042938	0	1	1
	tripeptide transport	GO:0042939	0	1	1
	dipeptide transmembrane transport	GO:0035442	0	1	1
	cell wall modification	GO:0042545	1	0	1
	pectin catabolic process	GO:0045490	1	0	1
	ribosomal large subunit biogenesis	GO:0042273	1	0	1
	integrin-mediated signaling pathway	GO:0007229	1	0	1
	ribosomal subunit export from nucleus	GO:0000054	1	0	1
	maturation of 5.8S rRNA	GO:0000460	1	0	1
	ribosome biogenesis	GO:0042254	1	0	1
	assembly of large subunit precursor of preribosome	GO:1902626	1	0	1
	maturation of LSU-rRNA	GO:0000470	1	0	1
	mature ribosome assembly	GO:0042256	1	0	1
	translational initiation	GO:0006413	1	0	1
	protein deglycation, glyoxal removal	GO:0036529	1	0	1
	guanine deglycation, glyoxal removal	GO:0106046	1	0	1
	chloroplast RNA processing	GO:0031425	1	0	1
	RNA modification	GO:0009451	1	0	1
	modification-dependent protein catabolic process	GO:0019941	1	0	1
	protein metabolic process	GO:0019538	1	0	1
cellular component	integral component of membrane	GO:0016021	74	97	171
	membrane	GO:0016020	44	74	118
	nucleus	GO:0005634	21	41	62
	plasma membrane	GO:0005886	22	34	56
	cytoplasm	GO:0005737	21	17	38
	extracellular region	GO:0005576	16	22	38
	membrane	GO:001602	7	23	30
	chloroplast	GO:0009507	12	8	20
	plasmodesma	GO:0009506	4	14	18
	cytosol	GO:0005829	9	6	15
	intracellular membrane-bounded organelle	GO:0043231	9	6	15
	cell wall	GO:0005618	2	12	14
	plastid	GO:0009536	6	8	14
	apoplast	GO:0048046	6	6	12
	plant-type cell wall	GO:0009505	3	9	12
	Golgi apparatus	GO:0005794	2	10	12
	extracellular region	GO:000557	0	9	9
	integral component of plasma membrane	GO:0005887	2	5	7
	vacuole	GO:0005773	1	5	6
	extracellular space	GO:0005615	2	4	6
	anchored component of plasma membrane	GO:0046658	2	3	5
	chloroplast thylakoid membrane	GO:0009535	2	3	5
	Golgi membrane	GO:0000139	2	2	4
	Golgi cisterna membrane	GO:0032580	0	4	4
	RNA polymerase II transcription factor complex	GO:0090575	1	1	2
	vacuolar membrane	GO:0005774	2	0	2
	amyloplast	GO:0009501	0	2	2
	thylakoid	GO:0009579	2	0	2
	cytoskeleton	GO:0005856	1	0	1
	trans-Golgi network	GO:0005802	0	1	1
	endosome	GO:0005768	0	1	1
	endosome membrane	GO:001000	0	1	1
	lysosome	GO:0005764	0	1	1
	nucleolus	GO:0005730	1	0	1
	preribosome, large subunit precursor	GO:0030687	1	0	1
	SCF ubiquitin ligase complex	GO:001900	0	1	1
	ribosome	GO:0005840	1	0	1
molecular function	transferase activity	GO:0016740	34	38	72
	oxidoreductase activity	GO:001649	33	35	68
	metal ion binding	GO:0046872	27	36	63
	ATP binding	GO:000552	36	27	63
	nucleotide binding	GO:0000166	17	19	36
	transcription factor activity, sequence-specific DNA binding	GO:0003700	12	22	34
	heme binding	GO:0020037	15	17	32
	DNA binding	GO:000367	10	22	32
	hydrolase activity	GO:0016787	9	17	26
	monooxygenase activity	GO:0004497	14	8	22
	iron ion binding	GO:0005506	14	6	20
	protein binding	GO:0005515	6	14	20
	oxidoreductase activity, acting on paired donors, with incorporation or reduction of molecular oxygen	GO:0016705	13	6	19
	catalytic activity	GO:0003824	7	11	18
	metal ion binding	GO:004687	6	11	17
	sequence-specific DNA binding	GO:0043565	6	11	17
	hydrolase activity, acting on glycosyl bonds	GO:0016798	7	9	16
	calcium ion binding	GO:0005509	10	6	16
	transferase activity, transferring glycosyl groups	GO:001675	7	8	15
	peroxidase activity	GO:0004601	3	11	14
	DNA binding	GO:0003677	4	9	13
	RNA polymerase II transcription factor activity, sequence-specific DNA binding	GO:000098	2	9	11
	quercetin 3-O-glucosyltransferase activity	GO:0080043	8	1	9
	UDP-glycosyltransferase activity	GO:0008194	7	2	9
	cysteine-type peptidase activity	GO:000823	3	6	9
	ATP binding	GO:0005524	7	2	9
	dioxygenase activity	GO:0051213	1	8	9
	oxidoreductase activity, acting on paired donors, with incorporation or reduction of molecular oxygen, NA	GO:0016709	6	3	9
	transferase activity, transferring acyl groups	GO:0016746	6	3	9
	transferase activity, transferring acyl groups other than amino-acyl groups	GO:001674	6	2	8
	transmembrane transporter activity	GO:0022857	4	3	7
	flavin adenine dinucleotide binding	GO:0050660	4	3	7
	methyltransferase activity	GO:0008168	4	3	7
	zinc ion binding	GO:0008270	5	2	7
	oxidoreductase activity, acting on the CH-OH group of donors, NAD or NADP as acceptor	GO:0016616	6	1	7
	calcium ion binding	GO:000550	2	5	7
	quercetin 7-O-glucosyltransferase activity	GO:0080044	6	1	7
	protein dimerization activity	GO:0046983	3	3	6
	uroporphyrin-III C-methyltransferase activity	GO:000485	6	0	6
	ATPase activity, coupled to transmembrane movement of substances	GO:0042626	4	2	6
	hydrolase activity, hydrolyzing O-glycosyl compounds	GO:000455	1	5	6
	RNA binding	GO:000372	3	2	5
	water channel activity	GO:0015250	0	5	5
	channel activity	GO:001526	0	5	5
	electron carrier activity	GO:000905	2	3	5
	carbohydrate binding	GO:003024	2	3	5
	phosphatase activity	GO:0016791	2	3	5
	protein dimerization activity	GO:004698	2	3	5
	ABC-type transmembrane transporter activity	GO:0140359	3	1	4
	ATPase activity	GO:0016887	3	1	4
	transmembrane transporter activity	GO:002285	0	4	4
	oxidoreductase activity	GO:0016491	2	2	4
	FAD binding	GO:0071949	3	1	4
	chitinase activity	GO:0004568	4	0	4
	coenzyme binding	GO:0050662	3	1	4
	RNA binding	GO:0003723	4	0	4
	fucosyltransferase activity	GO:0008417	0	4	4
	transferase activity, transferring glycosyl groups	GO:0016757	1	3	4
	S-adenosylmethionine-dependent methyltransferase activity	GO:0008757	2	2	4
	RNA polymerase II regulatory region sequence-specific DNA binding	GO:0000977	1	2	3
	antiporter activity	GO:0015297	2	1	3
	xenobiotic transporter activity	GO:004291	2	1	3
	endoribonuclease activity	GO:0004521	0	3	3
	hydrolase activity, acting on ester bonds	GO:0016788	0	3	3
	nucleic acid binding	GO:0003676	2	1	3
	oligopeptide transmembrane transporter activity	GO:003567	0	3	3
	peptidase activity	GO:0008233	1	2	3
	iron-sulfur cluster binding	GO:0051536	3	0	3
	2 iron, 2 sulfur cluster binding	GO:0051537	3	0	3
	ligase activity	GO:0016874	2	1	3
	ubiquitin-protein transferase activity	GO:0004842	3	0	3
	zinc ion binding	GO:000827	1	2	3
	oxidoreductase activity, oxidizing metal ions	GO:0016722	1	2	3
	copper ion binding	GO:0005507	1	2	3
	galactoside 2-alpha-L-fucosyltransferase activity	GO:0008107	0	3	3
	methyltransferase activity	GO:000816	1	2	3
	S-adenosylmethionine-dependent methyltransferase activity	GO:000875	2	1	3
	O-methyltransferase activity	GO:0008171	2	1	3
	actin binding	GO:0003779	2	0	2
	transcription factor binding	GO:0008134	1	1	2
	norspermin	GO:0052894	2	0	2
	spermin	GO:0052901	2	0	2
	N1-acetylspermin	GO:0052903	2	0	2
	N1-acetylspermidin	GO:0052904	2	0	2
	spermidin	GO:0052902	2	0	2
	ribonuclease T2 activity	GO:0033897	0	2	2
	quercetin 7-O-glucosyltransferase activity	GO:008004	2	0	2
	glucomannan 4-beta-mannosyltransferase activity	GO:0047259	2	0	2
	mannan synthase activity	GO:0051753	2	0	2
	iron ion transmembrane transporter activity	GO:0005381	1	1	2
	manganese ion transmembrane transporter activity	GO:0005384	1	1	2
	RNA polymerase II core promoter proximal region sequence-specific DNA binding	GO:000097	1	1	2
	peptid	GO:0015333	0	2	2
	peptide transmembrane transporter activity	GO:1904680	0	2	2
	suga	GO:0005351	1	1	2
	symporter activity	GO:0015293	1	1	2
	sugar transmembrane transporter activity	GO:0051119	1	1	2
	transcription factor activity, sequence-specific DNA binding	GO:000370	0	2	2
	catalytic activity	GO:000382	1	1	2
	ubiquitin conjugating enzyme binding	GO:0031624	2	0	2
	hydroquinon	GO:0052716	1	1	2
	ubiquitin protein ligase activity	GO:006163	0	2	2
	xylogluca	GO:0016762	0	2	2
	acetylserotonin O-methyltransferase activity	GO:0017096	2	0	2
	ubiquitin protein ligase binding	GO:0031625	1	1	2
	manganese ion binding	GO:0030145	2	0	2
	Arp2/3 complex binding	GO:0071933	1	0	1
	protein kinase A regulatory subunit binding	GO:003423	1	0	1
	drug transmembrane transporter activity	GO:0015238	1	0	1
	single-stranded DNA endodeoxyribonuclease activity	GO:0000014	0	1	1
	T/G mismatch-specific endonuclease activity	GO:0043765	0	1	1
	nuclease activity	GO:0004518	0	1	1
	endonuclease activity	GO:0004519	0	1	1
	double-stranded DNA exodeoxyribonuclease activity	GO:000830	0	1	1
	potassium ion transmembrane transporter activity	GO:001507	1	0	1
	cadmium ion transmembrane transporter activity	GO:0015086	0	1	1
	sulfotransferase activity	GO:000814	1	0	1
	cysteine-type endopeptidase activity	GO:0004197	0	1	1
	nucleotide binding	GO:000016	1	0	1
	acetolactate synthase regulator activity	GO:1990610	1	0	1
	acetolactate synthase activity	GO:000398	1	0	1
	iron-nicotianamine transmembrane transporter activity	GO:0051980	0	1	1
	manganese ion binding	GO:003014	0	1	1
	protein-disulfide reductase activity	GO:004713	1	0	1
	phosphatidylinositol-4,5-bisphosphate 5-phosphatase activity	GO:0004439	0	1	1
	phosphatidylinositol-3,4,5-trisphosphate 5-phosphatase activity	GO:0034485	0	1	1
	catechol oxidase activity	GO:0004097	1	0	1
	nutrient reservoir activity	GO:004573	0	1	1
	ligase activity	GO:001687	1	0	1
	transferase activity, transferring hexosyl groups	GO:0016758	0	1	1
	dipeptide transmembrane transporter activity	GO:0071916	0	1	1
	tripeptide transporter activity	GO:0042937	0	1	1
	pectinesterase inhibitor activity	GO:0046910	1	0	1
	pectinesterase activity	GO:0030599	1	0	1
	aspartyl esterase activity	GO:0045330	1	0	1
	ribosome binding	GO:0043022	1	0	1
	ribosomal large subunit binding	GO:0043023	1	0	1
	translation initiation factor activity	GO:000374	1	0	1
	protein deglycase activity	GO:003652	1	0	1
	alpha	GO:004692	0	1	1
	naringenin-chalcone synthase activity	GO:0016210	1	0	1
	chalcone synthase activity	GO:0102128	1	0	1
	electron carrier activity	GO:0009055	1	0	1
	structural constituent of ribosome	GO:0003735	1	0	1
	protein tag	GO:003138	1	0	1
	metalloaminopeptidase activity	GO:007000	1	0	1
	glycoge	GO:0004373	0	1	1
	starch synthase activity	GO:000901	0	1	1
