# Supplementary material for: Integrated Physiological, Transcriptomic and Metabolomic Analyses of the Response of Rice to Aniline Toxicity
Source: Int J Mol Sci. 2025 Jan 11;26(2):582. doi: 10.3390/ijms26020582 (PMC11765360; doi:10.3390/ijms26020582)
Supplement: Supplementary file 1 [file ijms-26-00582-s001.zip › Table-S7-qRT-PCR-primers.xlsx]

## Sheet: Sheet1
Randomly selected genes for expression verification and the corresponding primers
gene:Os02g0467000	Forward primer	GGGCGTGGAGTTCGGCTCCCGCCCG
	Reverse primer	TGCTCTGGAGGTCACGGCACTT
gene:Os10g0109300	Forward primer	CCTCCGACTTCAATGGCTCCCT
	Reverse primer	TCACGAACTGGCACTGCACCCT
gene:Os05g0311801	Forward primer	CGCCCTACTGACGCACGGAGACAA
	Reverse primer	GGCCTCCACCTTCAACTCCAGCACTC
gene:Os05g0161500	Forward primer	GACTACCATGTCAAGCCCAAACTCC
	Reverse primer	CAACTTCGCCTTCAGCTCAACCT
gene:Os04g0108600	Forward primer	TTAGCACGTTGTATTGGGCATTG
	Reverse primer	AGCATTCTACCGCAGTTGGGAC
gene:Os07g0526400	Forward primer	GAGCCGAAAGGTGCTAAGGGAGA
	Reverse primer	TGCTGTCATCAGGTGCGTGGAG
gene:Os09g0368200	Forward primer	CGGGCAGATGAAGTGGACAAGA
	Reverse primer	TACTGATCGTTGAGCCGTTGCA
gene:Os03g0758100	Forward primer	AAAATACGGAACAGAAGATACTTCACTG
	Reverse primer	ACAAAGGTTAGCCATTCGGACA
gene:Os05g0580000	Forward primer	CGAAACGCCAAACGAAACGAGG
	Reverse primer	CGCCCACAACCTTTCCACCAGA
gene:Os04g0689000	Forward primer	CTAAGCAATGTGCCGAGGACTGAC
	Reverse primer	AATACGAGGTTGAAATGACGAGGGAT
gene:Os04g0556600	Forward primer	CGTCCGTCCTCTACGTGTCATTCG
	Reverse primer	CCACCTCGCTGTGCTTCTCCAA
gene:Os10g0191300	Forward primer	AGGACTACGTCAACCTGCACAACAGC
	Reverse primer	TGTACTGCGGCAGCGACATAGCAT
gene:Os04g0688200	Forward primer	CGACCATCTTCCAATCACTACGCC
	Reverse primer	CCCGTGGTTGCAGAGTCAGGTT
gene:Os10g0528300	Forward primer	TTCAGAGGCAAGACGGAGGAGG
	Reverse primer	CCAAACAATGGGAGTTACCACGAC
gene:Os01g0326300	Forward primer	CGATGCTCACCTGGCAGTCCTT
	Reverse primer	CAGATGGGTTCGTCGGCAATAC
gene:Os04g0523812	Forward primer	ACAACGGACCTGGCCTCCTTAGCG
	Reverse primer	CGAGTACCTCTTCAAGCAACGGCGACA
reference gene	Forward primer	CCACATCCAAGGAAGGCAGCAG
	Reverse primer	CTTGCCCTCCAATGGATCCTCG
