# Supplementary material for: Integrated Physiological, Transcriptomic and Metabolomic Analyses of the Response of Rice to Aniline Toxicity
Source: Int J Mol Sci. 2025 Jan 11;26(2):582. doi: 10.3390/ijms26020582 (PMC11765360; doi:10.3390/ijms26020582)
Supplement: Supplementary file 1 [file ijms-26-00582-s001.zip › Table-S8.xlsx]

## Sheet: means_and_vars
	1						2						3						4						5						6						7						8						9
	qRT-PCR			RNA-Seq			qRT-PCR			RNA-Seq			qRT-PCR			RNA-Seq			qRT-PCR			RNA-Seq			qRT-PCR			RNA-Seq			qRT-PCR			RNA-Seq			qRT-PCR			RNA-Seq			qRT-PCR			RNA-Seq			qRT-PCR
	mean		var	mean		var	mean		var	mean		var	mean		var	mean		var	mean		var	mean		var	mean		var	mean		var	mean		var	mean		var	mean		var	mean		var	mean		var	mean		var	mean
	Os02g0467000						Os10g0109300						Os05g0311801						Os05g0161500						Os04g0108600						Os07g0526400						Os09g0368200						Os03g0758100						Os05g0580000
AN0	1		0	2.77		1.21114	1		0	102.783		28.9968	1		0	0.313333		0.163571	1		0	6.47667		0.796171	1		0	0.886667		0.603563	1		0	128.617		6.08607	1		0	1.24		0.692965	1		0	87.0067		45.2409	1
AN1	1.87254	*	0.423931	4.60667		0.230988	3.66948	*	0.911111	141.85		26.8954	3.60646	*	1.00851	0.976667	*	0.14197	4.1228	*	1.35004	10.54	**	2.17499	5.91444	**	1.15732	7.35333	**	5.88842	1.89769		0.71804	284.563	**	37.297	9.28382	*	3.81814	9.12667	**	4.07058	2.46043	*	0.571412	96.14		9.84379	3.82405
AN40	4.87394	**	0.515331	10.7067	**	3.07528	6.41629	*	2.59479	311.54	**	72.3248	18.458	*	6.60833	3.87667	**	3.74908	7.20832	**	0.816639	19.9467	**	12.8997	31.8858	*	12.6431	23.5233	**	20.2906	6.23651	**	0.888874	525.563	**	188.309	6.28482	**	0.931073	5.51667	**	1.24981	0.746069		0.154146	24.51	**	4.39259	0.710408
[truncated: 47 more columns]

## Sheet: original_data
	PCR0					PCR1					PCR40						RNA0					RNA1					RNA40
	val1	val2	val3	mean	var	val1	val2	val3	mean	var	val1	val2	val3	mean	var		val1	val2	val3	mean	var	val1	val2	val3	mean	var	val1	val2	val3	mean	var
Os02g0467000	1	1	1	1	0	2.39496	1.3566	1.86607	1.87254	0.423931	4.16986	5.38893	5.06303	4.87394	0.515331	Os02g0467000	4.48	2	1.83	2.77	1.21114	4.37	4.92	4.53	4.60667	0.230988	11.17	6.73	14.22	10.7067	3.07528
Os10g0109300	1	1	1	1	0	3.29436	2.78949	4.92458	3.66948	0.911111	2.94854	7.11074	9.18959	6.41629	2.59479	Os10g0109300	72.52	93.95	141.88	102.783	28.9968	156.77	104.09	164.69	141.85	26.8954	299.86	229.38	405.38	311.54	72.3248
Os05g0311801	1	1	1	1	0	4.53154	2.20381	4.08405	3.60646	1.00851	12.4666	15.2422	27.6652	18.458	6.60833	Os05g0311801	0.12	0.3	0.52	0.313333	0.163571	1.04	0.78	1.11	0.976667	0.14197	9.16	1.62	0.85	3.87667	3.74908
Os05g0161500	1	1	1	1	0	5.9794	2.80889	3.5801	4.1228	1.35004	7.46426	8.05564	6.10504	7.20832	0.816639	Os05g0161500	6.46	5.51	7.46	6.47667	0.796171	9.71	8.39	13.52	10.54	2.17499	9.01	12.77	38.06	19.9467	12.8997
Os04g0108600	1	1	1	1	0	7.4127	4.59479	5.73582	5.91444	1.15732	30.91	47.8352	16.9123	31.8858	12.6431	Os04g0108600	0.28	0.67	1.71	0.886667	0.603563	15.62	4.09	2.35	7.35333	5.88842	4.98	51.76	13.83	23.5233	20.2906
Os07g0526400	1	1	1	1	0	2.01391	0.965936	2.71321	1.89769	0.71804	5.85634	5.38893	7.46426	6.23651	0.888874	Os07g0526400	120.06	132.09	133.7	128.617	6.08607	238.36	329.7	285.63	284.563	37.297	559.41	279.88	737.4	525.563	188.309
Os09g0368200	1	1	1	1	0	8.9383	4.78991	14.1232	9.28382	3.81814	7.56846	5.89708	5.38893	6.28482	0.931073	Os09g0368200	1.95	0.3	1.47	1.24	0.692965	4.96	7.77	14.65	9.12667	4.07058	7.28	4.53	4.74	5.51667	1.24981
Os03g0758100	1	1	1	1	0	3.20428	1.81504	2.36199	2.46043	0.571412	0.90125	0.80107	0.535887	0.746069	0.154146	Os03g0758100	35.62	145.71	79.69	87.0067	45.2409	109.75	91.87	86.8	96.14	9.84379	18.34	28.22	26.97	24.51	4.39259
Os05g0580000	1	1	1	1	0	4.50023	2.88786	4.08405	3.82405	0.683442	0.716978	0.712025	0.702222	0.710408	0.0061313	Os05g0580000	156.7	334.21	215.2	235.37	73.8583	292.95	273.63	279.2	281.927	8.11959	67.34	94.34	83.27	81.65	11.0821
Os04g0689000	1	1	1	1	0	0.806642	0.707107	0.768438	0.760729	0.040999	0.31864	0.283221	0.151774	0.251212	0.0717843	Os04g0689000	193.74	200.05	156.13	183.307	19.3887	151.58	179.81	143.86	158.417	15.4522	56.53	89.17	99.68	81.7933	18.3719
Os04g0556600	1	1	1	1	0	0.34151	0.441351	0.493116	0.425326	0.0629218	0.217638	0.178006	0.192109	0.195918	0.016402	Os04g0556600	13.49	4.86	7.97	8.77333	3.56868	7.59	5.06	8.89	7.18	1.59024	4.01	3.06	2.68	3.25	0.559345
Os10g0191300	1	1	1	1	0	0.659754	0.907519	1.05702	0.874764	0.163828	0.193446	0.266093	0.222211	0.22725	0.0298712	Os10g0191300	810.68	655.03	593.99	686.567	91.2307	597.3	640.12	382.31	539.91	112.803	224.08	440.39	185.25	283.24	112.247
Os04g0688200	1	1	1	1	0	0.532185	0.366021	0.348686	0.415631	0.0827196	0.285191	0.289172	0.20733	0.260564	0.0376775	Os04g0688200	48.74	79.93	23.61	50.76	23.0369	38.13	37.81	36.2	37.38	0.844551	7.09	8.63	10.52	8.74667	1.40272
Os10g0528300	1	1	1	1	0	0.965936	0.316439	0.993092	0.758489	0.312773	6.63456	2.96905	6.06287	5.22216	1.61019	Os10g0528300	60.77	139.03	60.9	86.9	36.8615	37.4	106.4	78.61	74.1367	28.3462	277.6	258.22	141.47	225.763	60.1272
Os01g0326300	1	1	1	1	0	0.870551	1.15669	0.61132	0.87952	0.222736	10.3388	11.3137	8.9383	10.1969	0.974933	Os01g0326300	10.84	6.33	17.95	11.7067	4.78326	6.32	4.96	7.52	6.26667	1.0458	60.06	14.39	44.21	39.5533	18.9332
Os04g0523812	1	1	1	1	0	1.49485	0.882703	0.496546	0.958033	0.411022	8.57419	5.46416	4.82323	6.28719	1.63818	Os04g0523812	0.93	0.59	1.1	0.873333	0.212027	0.47	1.06	0.65	0.726667	0.246892	3.09	3.72	1.85	2.88667	0.776845
