# Supplementary material for: Integrated Physiological, Transcriptomic and Metabolomic Analyses of the Response of Rice to Aniline Toxicity
Source: Int J Mol Sci. 2025 Jan 11;26(2):582. doi: 10.3390/ijms26020582 (PMC11765360; doi:10.3390/ijms26020582)
Supplement: Supplementary file 1 [file ijms-26-00582-s001.zip › Table-S9.xlsx]

## Sheet: Table-S8
Details of the DAMs in the AN1 group
Metabolite	P_value	FDR	VIP_pred_OPLS-DA	VIP_PLS-DA	FC(b1/ck)	Log2FC(b1/ck)	Significant	Regulate	KEGG Compound ID	KEGG Compound First Category	KEGG Compound Second Category	KEGG Pathway ID	KEGG Pathway Description	KEGG Pathway First Category	KEGG Pathway Second Category	Library ID	HMDB Superclass	HMDB Class	HMDB Subclass	CAS ID	M/Z	Retention time	Adducts	Formula	Fragmentation Score	Theoretical Fragmentation Score	Metab ID	ID	Mode	b1_mean	b1_SD	ck_mean	ck_SD
(-)-Obtusadiene	1.26e-06	0.003422	2.3677	2.2968	1.0247	0.0352	yes	up	-	-	-	-	-	-	-	LMPR0103670001	-	-	-	-	297.082	0.333533	M+H	C15H21BrO	37.8	-	metab_7971	pos_7988	pos	5.484	0.01575	5.352	0.0274
Calenduloside B	1.94e-06	0.003534	2.3218	2.3047	0.8357	-0.2589	yes	down	-	-	-	-	-	-	-	HMDB0039413	Lipids and lipid-like molecules	Prenol lipids	Terpene glycosides	34381-98-1	941.513	5.9121	M-H	C48H78O18	-	32.7	metab_11511	neg_3514	neg	3.866	0.07541	4.626	0.1746
6-Hydroxyindolelactate	2.71e-06	0.003631	2.3152	2.2836	1.2064	0.2707	yes	up	C05657	-	-	-	-	-	-	-	-	-	-	-	222.076	1.82585	M+H-H2O, M+H	C11H11NO4	69.7	-	metab_588	pos_590	pos	5.729	0.1654	4.749	0.1933
Isoleucylproline	0.0001384	0.02137	2.2828	2.1242	0.9855	-0.021	yes	down	-	-	-	-	-	-	-	HMDB0011174	Organic acids and derivatives	Carboxylic acids and derivatives	Amino acids, peptides, and analogues	37462-92-3	229.154	2.156	M+H	C11H20N2O3	-	43.9	metab_6820	pos_6836	pos	6.473	0.02122	6.568	0.03272
Gibberellin A39	7.1e-05	0.01507	2.26	2.1612	0.7749	-0.368	yes	down	-	-	-	-	-	-	-	HMDB0035045	Lipids and lipid-like molecules	Prenol lipids	Diterpenoids	57672-81-8	789.333	5.4628	2M+H	C20H26O8	-	93.6	metab_5723	pos_5737	pos	4.178	0.3717	5.392	0.2694
3-Hydroxy-2-methyl-1H-quinolin-4-one	1.2e-05	0.007672	2.2534	2.2361	1.0774	0.1076	yes	up	C11504	-	-	-	-	-	-	-	-	-	-	-	176.07	2.40332	M+H	C10H9NO2	48.9	-	metab_2454	pos_2462	pos	4.816	0.06061	4.47	0.08732
Indoleacetic acid	1.83e-05	0.01114	2.2356	2.2226	1.2672	0.3416	yes	up	C00954	-	-	map01100;map00380;map04075	Metabolic pathways;Tryptophan metabolism;Plant hormone signal transduction	Metabolism;Metabolism;Environmental Information Processing	Global and overview maps;Amino acid metabolism;Signal transduction	87-51-4;HMDB0000197	Organoheterocyclic compounds	Indoles and derivatives	Indolyl carboxylic acids and derivatives	87-51-4	220.061	1.82983	M-H, M+FA-H	C10H9NO2	-	41.8	metab_8463	neg_452	neg	5.412	0.1261	4.271	0.3454
Sorbitan palmitate	4.89e-05	0.01357	2.2264	2.1783	0.7029	-0.5086	yes	down	-	-	-	-	-	-	-	LMFA07011019;HMDB0029887	Lipids and lipid-like molecules	Fatty Acyls	Fatty acid esters	26266-57-9	437.267	7.5884	M+Cl	C22H42O6	-	61.9	metab_12034	neg_4046	neg	3.615	0.3671	5.143	0.4124
(6beta,7alpha,12beta,13beta)-7-Hydroxy-11,16-dioxo-8,14-apianadien-22,6-olide	0.0001248	0.02068	2.2214	2.1298	0.7889	-0.3422	yes	down	-	-	-	-	-	-	-	HMDB0031380	Lipids and lipid-like molecules	Prenol lipids	Terpene lactones	403613-16-1	807.344	5.14652	2M+K	C23H28O5	-	78.2	metab_2955	pos_2964	pos	4.349	0.4534	5.513	0.1307
(+)-Camphor	4.81e-05	0.01357	2.2198	2.1775	1.0184	0.0263	yes	up	C00808	-	-	map01110;map00902	Biosynthesis of secondary metabolites;Monoterpenoid biosynthesis	Metabolism;Metabolism	Global and overview maps;Metabolism of terpenoids and polyketides	LMPR0102120001;HMDB0059838	Lipids and lipid-like molecules	Prenol lipids	Monoterpenoids	464-49-3	153.127	0.2234	M+H	C10H16O	57.9	-	metab_7996	pos_8001	pos	5.251	0.03269	5.156	0.01054
DHAP(10:0)	0.0003321	0.03246	2.1943	2.0865	0.9475	-0.0778	yes	down	-	-	-	-	-	-	-	HMDB0011675	Organic oxygen compounds	Organooxygen compounds	Carbonyl compounds	-	325.139	3.1528	M+H	C13H25O7P	64.5	-	metab_6491	pos_6506	pos	4.801	0.06412	5.067	0.1037
Acetyl-L-tyrosine	0.0001358	0.02137	2.1656	2.1337	1.1576	0.2111	yes	up	C01657	-	-	-	-	-	-	HMDB0244966;HMDB0000866	Organic acids and derivatives	Carboxylic acids and derivatives	Amino acids, peptides, and analogues	537-55-3	224.091	3.33827	M+H, M+Na	C11H13NO4	45.7	-	metab_1415	pos_1417	pos	4.452	0.2192	3.846	0.1167
3,4,5-trihydroxy-6-[(4-hydroxy-7-methoxy-2,2-dimethyl-3,4-dihydro-2H-1-benzopyran-5-yl)oxy]oxane-2-carboxylic acid	0.0001294	0.0209	2.1518	2.1289	0.9498	-0.0742	yes	down	-	-	-	-	-	-	-	-	-	-	-	-	423.126	3.54442	M+Na, M+K, M+NH4	C18H24O10	-	66.9	metab_331	pos_333	pos	4.999	0.09357	5.263	0.05241
P-Mentha-1,3,5,8-tetraene	0.0002541	0.0292	2.1408	2.0861	0.9587	-0.0608	yes	down	-	-	-	-	-	-	-	HMDB0029641	Benzenoids	Benzene and substituted derivatives	Phenylpropenes	1195-32-0	133.101	5.51093	M+H	C10H12	75.4	-	metab_5714	pos_5728	pos	4.879	0.07764	5.089	0.05181
2-Methylpropanal O-methyloxime	0.0001453	0.02207	2.1404	2.1205	1.0077	0.011	yes	up	C03982	-	-	-	-	-	-	-	-	-	-	72705-01-2	102.092	8.35413	M+H	C5H11NO	50.7	-	metab_4185	pos_4197	pos	6.821	0.01475	6.769	0.01566
LysoSM(d18:0)	0.0002616	0.0298	2.1371	2.0825	1.0092	0.0132	yes	up	-	-	-	-	-	-	-	HMDB0012082	Lipids and lipid-like molecules	Sphingolipids	Phosphosphingolipids	-	484.384	6.38185	M+NH4	C23H51N2O5P	-	66.5	metab_3575	pos_3585	pos	7.254	0.02215	7.188	0.01922
4-(2,6,6-Trimethylcyclohexa-1,3-dienyl)but-3-en-2-one	0.0002507	0.02908	2.1159	2.0867	0.9572	-0.0631	yes	down	-	-	-	-	-	-	-	-	-	-	-	-	191.143	5.51093	M+H	C13H18O	48.4	-	metab_3029	pos_3038	pos	4.92	0.07985	5.14	0.0555
Val Trp	0.0006938	0.04759	2.111	2.011	0.9507	-0.073	yes	down	-	-	-	-	-	-	-	-	-	-	-	-	304.165	2.94003	M+H	C16H21N3O3	42.4	-	metab_6548	pos_6563	pos	4.509	0.07522	4.743	0.09205
Epi-4'-hydroxyjasmonic acid	0.001176	0.05592	2.106	1.9659	0.9577	-0.0624	yes	down	-	-	-	-	-	-	-	LMFA02020008	-	-	-	-	209.117	3.29703	M+H-H2O, M+H, M+H-2H2O	C12H18O4	35.7	-	metab_147	pos_149	pos	4.958	0.07262	5.177	0.09468
Indolelactic acid	0.0002107	0.02691	2.0882	2.1031	1.2333	0.3025	yes	up	C02043	-	-	-	-	-	-	HMDB0000671	Organoheterocyclic compounds	Indoles and derivatives	Indolyl carboxylic acids and derivatives	7417-65-4	206.081	2.32102	M+H	C11H11NO3	31.7	-	metab_6714	pos_6729	pos	4.837	0.1291	3.922	0.3748
1,5-bis(4-hydroxy-3-methoxyphenyl)-1,4-pentadien-3-one	0.001077	0.05538	2.0849	1.9792	0.9656	-0.0504	yes	down	-	-	-	-	-	-	-	HMDB0040930;HMDB0242309	Phenylpropanoids and polyketides	Cinnamic acids and derivatives	Hydroxycinnamic acids and derivatives	131359-25-6	327.122	3.96468	M+H	C19H18O5	47.1	-	metab_6164	pos_6179	pos	4.946	0.04994	5.122	0.08091
O-Desmethylcarvedilol	0.001097	0.05574	2.0843	2.0039	0.8501	-0.2344	yes	down	-	-	-	-	-	-	-	HMDB0013949	Organoheterocyclic compounds	Indoles and derivatives	Carbazoles	-	807.344	5.39407	2M+Na	C23H24N2O4	-	56.7	metab_5741	pos_5755	pos	5.085	0.4203	5.982	0.2429
S-Carboxymethyl-L-cysteine	0.001193	0.05637	2.0731	1.9617	1.0083	0.012	yes	up	C03727	-	-	-	-	-	-	HMDB0029415	Organic acids and derivatives	Carboxylic acids and derivatives	Amino acids, peptides, and analogues	2387-59-9;638-23-3	197.06	9.13787	M+NH4	C5H9NO4S	-	35	metab_4087	pos_4098	pos	5.935	0.02039	5.886	0.01802
Xanthoxylol	0.001172	0.05592	2.0646	1.9667	0.9695	-0.0446	yes	down	-	-	-	-	-	-	-	HMDB0029459	Lignans, neolignans and related compounds	Furanoid lignans	_	54983-95-8	357.133	3.96468	M+H-H2O, M+H, M+H-2H2O	C20H20O6	31.6	-	metab_306	pos_308	pos	5.664	0.05233	5.842	0.08201
Phe Gly	0.0003191	0.03246	2.0631	2.074	1.2205	0.2875	yes	up	-	-	-	-	-	-	-	-	-	-	-	-	223.107	3.0498	M+H, M+K, M+Na	C11H14N2O3	51.3	-	metab_348	pos_350	pos	5.988	0.1962	4.906	0.4535
Oxoadipic acid	0.0007213	0.04823	2.0582	2.0064	1.0157	0.0225	yes	up	C00322	Organic acids	Carboxylic acids	map01100;map00310;map01110;map00300;map01240;map01210;map01230;map00380	Metabolic pathways;Lysine degradation;Biosynthesis of secondary metabolites;Lysine biosynthesis;Biosynthesis of cofactors;2-Oxocarboxylic acid metabolism;Biosynthesis of amino acids;Tryptophan metabolism	Metabolism;Metabolism;Metabolism;Metabolism;Metabolism;Metabolism;Metabolism;Metabolism	Global and overview maps;Amino acid metabolism;Global and overview maps;Amino acid metabolism;Global and overview maps;Global and overview maps;Global and overview maps;Amino acid metabolism	3184-35-8;LMFA01170121;HMDB0000225	Organic acids and derivatives	Keto acids and derivatives	Medium-chain keto acids and derivatives	3184-35-8	161.044	0.326633	M+H	C6H8O5	40	-	metab_7975	pos_7992	pos	5.036	0.02861	4.958	0.02749
2-Carboxy-4-dodecanolide	0.001397	0.05956	2.0349	1.9477	0.9243	-0.1135	yes	down	-	-	-	-	-	-	-	HMDB0030987	Organoheterocyclic compounds	Lactones	Gamma butyrolactones	-	287.15	4.65225	M+FA-H	C13H22O4	-	81.4	metab_11039	neg_3040	neg	4.325	0.1234	4.679	0.1552
Glycyl-Phenylalanine	0.0004108	0.03522	2.0326	2.0561	1.272	0.3471	yes	up	-	-	-	-	-	-	-	HMDB0028848	Organic acids and derivatives	Carboxylic acids and derivatives	Amino acids, peptides, and analogues	-	221.093	2.31403	M-H	C11H14N2O3	-	50.5	metab_10318	neg_2317	neg	5.771	0.1782	4.537	0.5552
Dihydrozeatin	0.001592	0.06406	2.0284	1.9372	1.0077	0.0111	yes	up	C02029	-	-	map01110;map04075;map00908	Biosynthesis of secondary metabolites;Plant hormone signal transduction;Zeatin biosynthesis	Metabolism;Environmental Information Processing;Metabolism	Global and overview maps;Signal transduction;Metabolism of terpenoids and polyketides	HMDB0012215	Organoheterocyclic compounds	Imidazopyrimidines	Purines and purine derivatives	23599-75-9;37789-32-5	239.161	6.39555	M+NH4	C10H15N5O	-	55.4	metab_4708	pos_4720	pos	6.128	0.02071	6.081	0.01671
3,4,5-trihydroxy-6-{[5-(4-methoxyphenyl)-3-oxopentyl]oxy}oxane-2-carboxylic acid	0.0003791	0.03455	2.0211	2.0903	0.9606	-0.0581	yes	down	-	-	-	-	-	-	-	-	-	-	-	-	429.139	1.99152	M+FA-H	C18H24O9	-	31.6	metab_15260	neg_7283	neg	4.432	0.07462	4.614	0.0415
N(6)-(Octanoyl)lysine	0.00102	0.05386	2.0011	1.9777	1.0101	0.0146	yes	up	-	-	-	-	-	-	-	HMDB0011684	Organic acids and derivatives	Carboxylic acids and derivatives	Amino acids, peptides, and analogues	-	586.452	6.3887	2M+ACN+H	C14H28N2O3	-	59.8	metab_3581	pos_3591	pos	6.77	0.03084	6.702	0.01986
Dihydroceramide C2	0.001853	0.07003	2.0005	1.9232	0.9084	-0.1385	yes	down	-	-	-	-	-	-	-	-	-	-	-	-	344.315	5.93645	M+H	C20H41NO3	30.4	-	metab_3279	pos_3288	pos	5.199	0.2012	5.723	0.2311
4-Propylphenol	0.001471	0.06112	1.9861	1.9413	0.9623	-0.0554	yes	down	C14311	-	-	-	-	-	-	HMDB0032625	Benzenoids	Benzene and substituted derivatives	Phenylpropanes	645-56-7	137.096	4.52115	M+H	C9H12O	36.8	-	metab_5967	pos_5982	pos	4.699	0.08723	4.883	0.05611
Tyr Val	0.0046	0.1099	1.9771	1.8153	0.9705	-0.0431	yes	down	-	-	-	-	-	-	-	-	-	-	-	-	281.149	1.90818	M+H	C14H20N2O4	54.1	-	metab_6882	pos_6898	pos	4.679	0.08586	4.821	0.0415
PC(16:0/0:0)	0.003212	0.09095	1.9692	1.8567	0.9762	-0.0348	yes	down	C04230	Lipids	Phospholipids	map00564	Glycerophospholipid metabolism	Metabolism	Lipid metabolism	LMGP01050018;HMDB0010382	Lipids and lipid-like molecules	Glycerophospholipids	Glycerophosphocholines	17364-16-8	496.34	6.21727	M+H	C24H50NO7P	74.4	-	metab_3470	pos_3479	pos	6.719	0.06478	6.883	0.08139
Lys Leu Gln	0.002596	0.08342	1.9653	1.8891	1.0838	0.1161	yes	up	-	-	-	-	-	-	-	-	-	-	-	-	388.254	2.69917	M+H	C17H33N5O5	73.6	-	metab_6606	pos_6621	pos	5.018	0.2189	4.63	0.0958
Pro Pro	0.003916	0.102	1.96	1.8395	0.9807	-0.0281	yes	down	-	-	-	-	-	-	-	-	-	-	-	-	213.123	1.44137	M+H	C10H16N2O3	51.7	-	metab_7048	pos_7064	pos	5.787	0.04919	5.901	0.0569
Hericenone D	0.001382	0.05956	1.956	1.9485	1.0124	0.0178	yes	up	-	-	-	-	-	-	-	HMDB0039139	Lipids and lipid-like molecules	Prenol lipids	Monoterpenoids	137592-04-2	616.462	6.35442	M+NH4	C37H58O6	-	30.8	metab_4750	pos_4762	pos	6.86	0.03687	6.776	0.02912
Hyaluronic acid	0.001636	0.06502	1.953	1.9717	0.9494	-0.0749	yes	down	C00518	-	-	-	-	-	-	HMDB0002061	Organic oxygen compounds	Organooxygen compounds	Carbohydrates and carbohydrate conjugates	9004-61-9	418.099	2.80408	M+Na-2H	H2O.[C14H21NO11]n	-	34.9	metab_14904	neg_6926	neg	4.407	0.1266	4.642	0.0464
3-Indolebutyric acid	0.002107	0.07429	1.9472	1.9082	1.219	0.2856	yes	up	C11284	-	-	-	-	-	-	HMDB0002096	Organoheterocyclic compounds	Indoles and derivatives	Indoles	133-32-4	204.102	4.73408	M+H	C12H13NO2	79.7	-	metab_5905	pos_5919	pos	3.357	0.163	2.754	0.3198
3,6,7-Trihydroxy-4'-methoxyflavone 7-rhamnoside	0.00658	0.1251	1.9469	1.7692	1.0071	0.0102	yes	up	-	-	-	-	-	-	-	LMPK12111586	-	-	-	-	469.11	5.73078	M+H-H2O, M+NH4, M+Na, M+H	C22H22O10	-	75.1	metab_50	pos_51	pos	5.822	0.01172	5.781	0.02672
(5R,6S)-5,6-Epoxy-7-megastigmen-9-one	0.001145	0.05575	1.9463	1.9688	0.9539	-0.0681	yes	down	-	-	-	-	-	-	-	HMDB0034984	Organoheterocyclic compounds	Oxepanes	_	-	209.153	5.45592	M+H	C13H20O2	41.5	-	metab_5727	pos_5741	pos	4.717	0.0925	4.945	0.08324
Thr Leu	0.01134	0.1534	1.933	1.697	0.9851	-0.0216	yes	down	-	-	-	-	-	-	-	-	-	-	-	-	233.149	1.99055	M+H	C10H20N2O4	76	-	metab_2349	pos_2357	pos	5.505	0.04174	5.588	0.05078
Brosimacutin G	0.006567	0.1251	1.9296	1.782	0.9778	-0.0324	yes	down	-	-	-	-	-	-	-	LMPK12120035	-	-	-	-	357.133	4.97467	M+H	C20H20O6	50.4	-	metab_5846	pos_5860	pos	5.818	0.05	5.95	0.08018
Pro Leu	0.009338	0.1434	1.9266	1.7212	0.9763	-0.0346	yes	down	-	-	-	-	-	-	-	-	-	-	-	-	229.154	2.64358	M+H	C11H20N2O3	37.6	-	metab_6622	pos_6637	pos	5.926	0.04182	6.07	0.1015
5-amino-2,5-dihydroxy-3,4-diphenylpentanoic acid	0.0006572	0.04659	1.9248	2.0331	1.5103	0.5949	yes	up	-	-	-	-	-	-	-	-	-	-	-	-	324.12	3.2352	M+Na	C17H19NO4	-	44.3	metab_2577	pos_2586	pos	4.969	0.725	3.29	0.4349
Glu Leu	0.01036	0.149	1.9205	1.7111	0.9811	-0.0276	yes	down	-	-	-	-	-	-	-	-	-	-	-	-	261.144	2.14228	M+H	C11H20N2O5	42.6	-	metab_6824	pos_6840	pos	5.49	0.06312	5.596	0.05326
Val Val Ser Lys	0.002514	0.08183	1.9193	1.9034	1.0705	0.0983	yes	up	-	-	-	-	-	-	-	-	-	-	-	-	432.28	2.86452	M+H	C19H37N5O6	50.2	-	metab_6568	pos_6583	pos	5.177	0.197	4.836	0.06809
Citroside A	0.002815	0.08572	1.9186	1.904	0.9693	-0.0449	yes	down	-	-	-	-	-	-	-	HMDB0030370	Lipids and lipid-like molecules	Prenol lipids	Terpene glycosides	120330-44-1	431.167	4.39057	M+2Na-H	C19H30O8	-	44.3	metab_2814	pos_2823	pos	5.534	0.09543	5.709	0.05221
N-Alpha-acetyllysine	0.009325	0.1434	1.9185	1.7224	0.9855	-0.0211	yes	down	C12989	-	-	-	-	-	-	HMDB0000446	Organic acids and derivatives	Carboxylic acids and derivatives	Amino acids, peptides, and analogues	1946-82-3	189.123	1.21492	M+H	C8H16N2O3	54.7	-	metab_2195	pos_2201	pos	5.224	0.04393	5.301	0.03899
Geranylacetone	0.002332	0.07829	1.918	1.8975	1.0064	0.0093	yes	up	C13297	-	-	-	-	-	-	HMDB0031846	Lipids and lipid-like molecules	Prenol lipids	Monoterpenoids	3796-70-1	233.131	6.88263	M+K	C13H22O	-	76.5	metab_4517	pos_4529	pos	6.4	0.01796	6.359	0.0175
Aminoacetone	0.007427	0.1313	1.9171	1.7499	0.9352	-0.0967	yes	down	C01888	-	-	map01100;map00260	Metabolic pathways;Glycine, serine and threonine metabolism	Metabolism;Metabolism	Global and overview maps;Amino acid metabolism	HMDB0002134;298-08-8	Organic oxygen compounds	Organooxygen compounds	Carbonyl compounds	298-08-8	74.0606	1.32467	M+H	C3H7NO	88	-	metab_7074	pos_7090	pos	4.673	0.0373	4.997	0.2347
Crocin 3	0.002441	0.0809	1.9142	1.8891	1.0822	0.114	yes	up	-	-	-	-	-	-	-	HMDB0039121	Lipids and lipid-like molecules	Prenol lipids	Diterpenoids	55750-85-1	675.266	5.83373	M+Na	C32H44O14	-	47.9	metab_3168	pos_3177	pos	6.016	0.1323	5.559	0.2453
Val Val	0.01141	0.1542	1.9053	1.6989	0.9785	-0.0313	yes	down	-	-	-	-	-	-	-	-	-	-	-	-	217.154	2.23835	M+H	C10H20N2O3	51.4	-	metab_6763	pos_6779	pos	5.196	0.05615	5.31	0.07078
2,3-Dihydroxybenzoic acid	0.004838	0.1108	1.9034	1.8115	0.9742	-0.0376	yes	down	C00196	-	-	map01110	Biosynthesis of secondary metabolites	Metabolism	Global and overview maps	HMDB0000397	Benzenoids	Benzene and substituted derivatives	Benzoic acids and derivatives	303-38-8	153.018	3.18213	M-H	C7H6O4	71.2	-	metab_14761	neg_6783	neg	6.052	0.09658	6.212	0.05113
Coniine	0.003215	0.09095	1.8921	1.8609	1.0064	0.0091	yes	up	C06523	-	-	-	-	-	-	HMDB0030285	Alkaloids and derivatives	_	_	458-88-8	128.143	8.1822	M+H	C8H17N	43.2	-	metab_4409	pos_4421	pos	6.804	0.02049	6.761	0.0183
3,4-Dihydroxyphenylvaleric acid	0.007131	0.1297	1.8912	1.7708	0.9751	-0.0364	yes	down	-	-	-	-	-	-	-	HMDB0029233	Benzenoids	Phenols	Benzenediols	-	233.081	4.43868	M+Na, 2M+ACN+Na	C11H14O4	-	68.5	metab_1319	pos_1321	pos	5.282	0.03871	5.417	0.08976
(S)-10,16-Dihydroxyhexadecanoic acid	0.009876	0.1467	1.8857	1.7091	0.9856	-0.0209	yes	down	C08285	-	-	map00073	Cutin, suberine and wax biosynthesis	Metabolism	Lipid metabolism	HMDB0037798	Lipids and lipid-like molecules	Fatty Acyls	Fatty acids and conjugates	69232-67-3	311.221	5.88845	M+H-H2O, M+Na	C16H32O4	-	41.6	metab_1245	pos_1247	pos	6.104	0.04705	6.193	0.0496
2,4,7-decatrienal	0.007138	0.1297	1.8787	1.7679	0.9731	-0.0393	yes	down	-	-	-	-	-	-	-	LMFA06000060	-	-	-	-	151.112	5.87485	M+H	C10H14O	44	-	metab_5420	pos_5433	pos	4.891	0.07476	5.026	0.06381
4-Methyl-1-phenyl-2-pentanol	0.00515	0.1128	1.8769	1.7972	0.9775	-0.0328	yes	down	-	-	-	-	-	-	-	HMDB0031568	Benzenoids	Benzene and substituted derivatives	_	7779-78-4	179.143	5.87485	M+H-H2O, M+H	C12H18O	37.9	-	metab_1252	pos_1254	pos	5.344	0.04886	5.467	0.06915
Asn Leu	0.01686	0.1861	1.8725	1.6358	0.9823	-0.0258	yes	down	-	-	-	-	-	-	-	-	-	-	-	-	246.145	1.91503	M+H	C10H19N3O4	88.7	-	metab_6880	pos_6896	pos	5.049	0.06081	5.14	0.04865
3,4-Dimethylstyrene	0.004656	0.11	1.8722	1.8114	0.9762	-0.0348	yes	down	-	-	-	-	-	-	-	-	-	-	-	-	133.101	5.83373	M+H	C10H12	69.2	-	metab_5490	pos_5503	pos	4.999	0.03658	5.121	0.07391
Gln Ile	0.0166	0.1853	1.8676	1.6323	0.9857	-0.0208	yes	down	-	-	-	-	-	-	-	-	-	-	-	-	260.16	1.94252	M+H	C11H21N3O4	80.9	-	metab_6872	pos_6888	pos	5.57	0.05578	5.651	0.04021
Tizoxanide glucuronide	0.01553	0.1793	1.861	1.6399	0.8986	-0.1542	yes	down	-	-	-	-	-	-	-	HMDB0014649;HMDB0060643	Benzenoids	Benzene and substituted derivatives	Benzoic acids and derivatives	55981-09-4	422.031	2.63605	M-H2O-H	C16H15N3O10S	-	48	metab_14964	neg_6986	neg	4.431	0.3082	4.931	0.2867
Maltopentaose	0.00561	0.1166	1.8569	1.7848	1.1369	0.1851	yes	up	-	-	-	-	-	-	-	HMDB0012254	Organic oxygen compounds	Organooxygen compounds	Carbohydrates and carbohydrate conjugates	34620-76-3	827.268	0.875117	M-H, M+Cl	C30H52O26	57.9	-	metab_8363	neg_352	neg	5.696	0.4031	5.01	0.2581
Tsangane L 3-glucoside	0.004697	0.1103	1.8555	1.816	1.0063	0.0091	yes	up	-	-	-	-	-	-	-	HMDB0040824	Lipids and lipid-like molecules	Prenol lipids	Terpene glycosides	143775-68-2	339.214	6.36127	M+H-H2O, M+NH4, M+H-2H2O	C19H34O7	-	58.8	metab_224	pos_226	pos	7.152	0.02411	7.107	0.01775
6-({3,5-dihydroxy-2-methyl-6-[(3,4,5,6-tetrahydroxyoxan-2-yl)methoxy]oxan-4-yl}oxy)-3,4,5-trihydroxyoxane-2-carboxylic acid	0.004832	0.1108	1.8543	1.8049	1.0849	0.1175	yes	up	-	-	-	-	-	-	-	-	-	-	-	-	516.161	0.551383	2M+3H2O+2H	C18H30O16	-	42.7	metab_1941	pos_1946	pos	5.982	0.2631	5.514	0.1791
5-Aminopentanamide	0.007697	0.1327	1.8539	1.7536	1.0111	0.016	yes	up	C00990	-	-	map01100;map00310	Metabolic pathways;Lysine degradation	Metabolism;Metabolism	Global and overview maps;Amino acid metabolism	HMDB0012176	Organic acids and derivatives	Carboxylic acids and derivatives	Amino acids, peptides, and analogues	13023-70-6	99.092	8.17467	M+H-H2O	C5H12N2O	-	80.8	metab_4410	pos_4422	pos	4.717	0.02411	4.665	0.02993
L-Cystathionine	0.004609	0.1099	1.8534	1.8112	0.9189	-0.1221	yes	down	C02291	-	-	map01100;map01110;map01240;map00270;map01230;map00260	Metabolic pathways;Biosynthesis of secondary metabolites;Biosynthesis of cofactors;Cysteine and methionine metabolism;Biosynthesis of amino acids;Glycine, serine and threonine metabolism	Metabolism;Metabolism;Metabolism;Metabolism;Metabolism;Metabolism	Global and overview maps;Global and overview maps;Global and overview maps;Amino acid metabolism;Global and overview maps;Amino acid metabolism	56-88-2;HMDB0000099	Organic acids and derivatives	Carboxylic acids and derivatives	Amino acids, peptides, and analogues	56-88-2	205.064	1.3727	M+H-H2O	C7H14N2O4S	-	55.1	metab_7063	pos_7079	pos	4.054	0.1699	4.412	0.1716
Prolyl-Alanine	0.01674	0.1857	1.8514	1.6278	0.9856	-0.0209	yes	down	-	-	-	-	-	-	-	HMDB0029010	Organic acids and derivatives	Carboxylic acids and derivatives	Amino acids, peptides, and analogues	-	219.134	1.90818	M+NH4, M+CH3OH+H	C8H14N2O3	-	37	metab_597	pos_599	pos	5.629	0.05172	5.711	0.04735
Isokobusone	0.005102	0.1128	1.8492	1.7978	0.9723	-0.0405	yes	down	C16977	-	-	-	-	-	-	HMDB0036791	Organic oxygen compounds	Organooxygen compounds	Alcohols and polyols	24173-72-6	255.195	5.87485	M+CH3OH+H	C14H22O2	-	33.2	metab_5415	pos_5428	pos	5.722	0.06839	5.885	0.08845
Val Ile	0.01981	0.2018	1.846	1.6059	0.9847	-0.0222	yes	down	-	-	-	-	-	-	-	-	-	-	-	-	231.17	2.36217	M+H	C11H22N2O3	46.2	-	metab_6703	pos_6718	pos	5.991	0.04807	6.084	0.06652
Xi-4-Hydroxy-4-methyl-2-cyclohexen-1-one	0.005122	0.1128	1.8449	1.7997	1.0047	0.0068	yes	up	-	-	-	-	-	-	-	HMDB0033629	Organic oxygen compounds	Organooxygen compounds	Carbonyl compounds	-	91.0546	6.29268	M+H-2H2O	C7H10O2	-	36.1	metab_4805	pos_4817	pos	6.382	0.01205	6.352	0.01727
4-Hydroxy-2H-pyran-3-carboxaldehyde	0.007936	0.1338	1.8448	1.752	1.0168	0.024	yes	up	-	-	-	-	-	-	-	HMDB0031256	Organoheterocyclic compounds	Pyrans	_	26110-68-9	109.029	0.54475	M+H-H2O, M+NH4	C6H6O3	-	32.9	metab_1537	pos_1539	pos	5.565	0.06425	5.473	0.02303
3-(Methylthio)propyl acetate	0.007119	0.1297	1.8434	1.7539	0.9058	-0.1427	yes	down	-	-	-	-	-	-	-	HMDB0031717	Organic acids and derivatives	Carboxylic acids and derivatives	Carboxylic acid derivatives	16630-55-0	193.054	2.18112	M+FA-H	C6H12O2S	-	41.4	metab_10240	neg_2239	neg	4.57	0.2661	5.045	0.2199
Isoamyl 2-furonpropionate	0.008025	0.1338	1.843	1.7347	0.9651	-0.0512	yes	down	-	-	-	-	-	-	-	LMFA07010913;HMDB0037735	Lipids and lipid-like molecules	Fatty Acyls	Fatty acid esters	7779-67-1	255.124	5.75135	M+FA-H	C12H18O3	-	38	metab_13788	neg_5807	neg	4.703	0.1044	4.873	0.07086
CP 47,497-C8-homolog C-8-hydroxy metabolite	0.009053	0.1424	1.8296	1.7187	0.9652	-0.051	yes	down	-	-	-	-	-	-	-	-	-	-	-	-	349.273	6.15555	M+H	C22H36O3	35.7	-	metab_4973	pos_4985	pos	5.997	0.135	6.213	0.09356
Dodecanedioic acid	0.007669	0.1326	1.8268	1.7411	0.9813	-0.0273	yes	down	C16308	-	-	map00592;map01110	alpha-Linolenic acid metabolism;Biosynthesis of secondary metabolites	Metabolism;Metabolism	Lipid metabolism;Global and overview maps	HMDB0000933;LMFA01170009;HMDB0000623	Lipids and lipid-like molecules	Fatty Acyls	Fatty acids and conjugates	693-23-2;6402-36-4	211.134	6.24788	M-H2O-H, M-H	C12H22O4	-	33.1	metab_16808	neg_940	neg	5.923	0.05105	6.036	0.06592
Acaciabiuronic acid	0.009946	0.1472	1.8257	1.7048	0.9705	-0.0433	yes	down	-	-	-	-	-	-	-	HMDB0029938	Organic oxygen compounds	Organooxygen compounds	Carbohydrates and carbohydrate conjugates	7264-19-9	337.078	1.36578	M-H2O-H	C12H20O12	-	53.7	metab_15542	neg_7568	neg	5.387	0.1192	5.551	0.04433
Corchoionol C 9-glucoside	0.01021	0.1485	1.8194	1.6986	0.9668	-0.0487	yes	down	-	-	-	-	-	-	-	HMDB0029772	Lipids and lipid-like molecules	Fatty Acyls	Fatty acyl glycosides	-	431.192	3.81917	M+FA-H	C19H30O8	-	30.5	metab_14473	neg_6493	neg	5.479	0.1091	5.667	0.09698
Tiglylglycine	0.005147	0.1128	1.8192	1.8075	1.0064	0.0092	yes	up	-	-	-	-	-	-	-	HMDB0000959	Organic acids and derivatives	Carboxylic acids and derivatives	Amino acids, peptides, and analogues	35842-45-6	202.044	2.96747	M+2Na-H	C7H11NO3	-	43.8	metab_6540	pos_6555	pos	6.781	0.0231	6.738	0.01893
3-?Methyl-?5-?propyl-2-?furantridecanoic acid	0.01278	0.1634	1.8154	1.6711	0.9607	-0.0579	yes	down	-	-	-	-	-	-	-	HMDB0112079	Lipids and lipid-like molecules	Fatty Acyls	Fatty acids and conjugates	-	381.265	6.01003	M+FA-H	C21H36O3	-	41.4	metab_13442	neg_5455	neg	4.766	0.1444	4.961	0.06357
Robustine	0.00646	0.1247	1.811	1.7714	1.0057	0.0082	yes	up	C10736	-	-	-	-	-	-	-	-	-	-	2255-50-7	216.065	7.67407	M+H	C12H9NO3	65	-	metab_4432	pos_4444	pos	6.145	0.01719	6.11	0.0182
{4-hydroxy-17-methoxy-10-oxo-2-oxatricyclo[13.2.2.1?,?]icosa-1(17),3,5,7(20),15,18-hexaen-8-yl}oxidanesulfonic acid	0.01479	0.1749	1.805	1.6465	0.9551	-0.0662	yes	down	-	-	-	-	-	-	-	-	-	-	-	-	843.199	4.24623	2M-H	C20H22O8S	-	38.6	metab_10927	neg_2928	neg	5.6	0.1914	5.863	0.1062
8-iso-PGA1	0.004279	0.1053	1.8034	1.8233	1.0054	0.0077	yes	up	-	-	-	-	-	-	-	HMDB0002236;LMFA03110008	Lipids and lipid-like molecules	Fatty Acyls	Eicosanoids	-	369.261	6.40927	M+CH3OH+H	C20H32O4	-	49.4	metab_3592	pos_3602	pos	6.923	0.01927	6.886	0.01509
Tyrosyl-Serine	0.005905	0.1198	1.8023	1.7965	1.4546	0.5406	yes	up	-	-	-	-	-	-	-	HMDB0029114	Organic acids and derivatives	Carboxylic acids and derivatives	Amino acids, peptides, and analogues	-	289.081	3.04212	M+Na-2H	C12H16N2O5	-	51.5	metab_10527	neg_2526	neg	3.382	0.7224	2.325	0.1769
2-Hydroxypyridine	0.006427	0.1247	1.8019	1.7774	1.008	0.0115	yes	up	C02502	-	-	-	-	-	-	HMDB0013751	Organoheterocyclic compounds	Pyridines and derivatives	Hydropyridines	142-08-5	113.071	8.30562	M+NH4	C5H5NO	-	37.7	metab_3894	pos_3905	pos	5.931	0.02652	5.884	0.02041
(+)-Beyerol	0.01472	0.1746	1.8017	1.6419	0.9363	-0.0949	yes	down	-	-	-	-	-	-	-	LMPR0104140003	-	-	-	-	321.242	5.97052	M+H, M+Na	C20H32O3	84	-	metab_1196	pos_1198	pos	5.911	0.2857	6.313	0.1745
Methuyl tanshinonate	0.019	0.1977	1.8012	1.6142	0.9718	-0.0413	yes	down	-	-	-	-	-	-	-	HMDB0036636	Lipids and lipid-like molecules	Prenol lipids	Diterpenoids	18887-19-9	339.122	4.97467	M+H	C20H18O5	55.1	-	metab_2932	pos_2941	pos	4.894	0.07515	5.036	0.09922
3-O-p-Coumaroylquinic acid	0.01064	0.1503	1.7981	1.6926	0.969	-0.0455	yes	down	-	-	-	-	-	-	-	HMDB0029681	Organic oxygen compounds	Organooxygen compounds	Alcohols and polyols	-	337.093	2.49607	M-H	C16H18O8	-	85.2	metab_15016	neg_7038	neg	5.9	0.08185	6.089	0.123
2,3-Dimethyl-3-hydroxyglutaric acid	0.005959	0.1201	1.7977	1.7776	1.0781	0.1085	yes	up	-	-	-	-	-	-	-	HMDB0002025	Lipids and lipid-like molecules	Fatty Acyls	Fatty acids and conjugates	87764-48-5	221.066	0.52715	M+K-2H, M+FA-H	C7H12O5	-	49.4	metab_8539	neg_528	neg	5.62	0.2247	5.213	0.1786
L-phenylalanyl-L-proline	0.01819	0.1937	1.797	1.6087	0.9751	-0.0364	yes	down	-	-	-	-	-	-	-	HMDB0011177	Organic acids and derivatives	Carboxylic acids and derivatives	Amino acids, peptides, and analogues	7669-65-0	263.139	2.99492	M+H	C14H18N2O3	92.3	-	metab_6533	pos_6548	pos	5.171	0.03722	5.303	0.1088
A-L-Fucopyranosyl-(1->2)-b-D-galactopyranosyl-(1->2)-D-xylose	0.006035	0.1213	1.7919	1.7998	0.0859	-3.5406	yes	down	-	-	-	-	-	-	-	HMDB0041222	Organic oxygen compounds	Organooxygen compounds	Carbohydrates and carbohydrate conjugates	130136-27-5	457.156	2.8881	M-H	C17H30O14	-	82	metab_10489	neg_2488	neg	0.2994	0.01953	3.484	2.248
Cyclomammeisin	0.01862	0.1958	1.7906	1.6209	0.9369	-0.0941	yes	down	-	-	-	-	-	-	-	HMDB0030710	Phenylpropanoids and polyketides	Neoflavonoids	Prenylated neoflavonoids	30563-62-3	445.161	2.89882	M+H, M+K, M+Na	C25H26O6	-	80.9	metab_354	pos_356	pos	4.185	0.1977	4.467	0.1468
1-O-alpha-D-Glucopyranosyl-D-mannitol	0.01107	0.1523	1.7893	1.6848	0.9505	-0.0732	yes	down	-	-	-	-	-	-	-	LMFA13010063;HMDB0029911	Lipids and lipid-like molecules	Fatty Acyls	Fatty acyl glycosides	20942-99-8	325.114	1.53513	M-H2O-H	C12H24O11	-	50.9	metab_15463	neg_7487	neg	4.532	0.1463	4.768	0.114
3,4,5-trihydroxy-6-(2-oxoethoxy)oxane-2-carboxylic acid	0.007185	0.1302	1.7781	1.764	0.9552	-0.0661	yes	down	-	-	-	-	-	-	-	-	-	-	-	-	219.05	1.867	M+H-H2O, M+NH4, M+Na	C8H12O8	-	31.1	metab_136	pos_138	pos	5.499	0.1517	5.757	0.1108
2S-hydroxy-Hexanedioic acid	0.005753	0.1182	1.7772	1.7858	1.0123	0.0176	yes	up	-	-	-	-	-	-	-	LMFA01170050	-	-	-	-	163.06	9.87677	M+H	C6H10O5	37	-	metab_4064	pos_4075	pos	5.266	0.03093	5.202	0.03305
(1S,16R)-5,6,7,11-tetrahydroxy-8,8,10,12,16-pentamethyl-3-[1-(2-methyl-1,3-thiazol-4-yl)prop-1-en-2-yl]-17-oxa-4-azabicyclo[14.1.0]heptadec-4-en-9-one	0.009007	0.1423	1.7757	1.7167	0.9678	-0.0473	yes	down	-	-	-	-	-	-	-	-	-	-	-	-	561.241	2.47192	M+K	C27H42N2O6S	-	49.3	metab_6670	pos_6685	pos	5.582	0.1287	5.768	0.05738
PA(15:0/18:0)	0.008045	0.1338	1.7743	1.7347	0.9691	-0.0453	yes	down	C00416	Lipids	Phospholipids	map01100;map00564;map01110;map00561;map04070	Metabolic pathways;Glycerophospholipid metabolism;Biosynthesis of secondary metabolites;Glycerolipid metabolism;Phosphatidylinositol signaling system	Metabolism;Metabolism;Metabolism;Metabolism;Environmental Information Processing	Global and overview maps;Lipid metabolism;Global and overview maps;Lipid metabolism;Signal transduction	HMDB0114814;LMGP10010916	Lipids and lipid-like molecules	Glycerophospholipids	Glycerophosphates	-	683.466	8.23088	M+Na-2H	C36H71O8P	-	59.7	metab_12841	neg_4853	neg	6.175	0.131	6.372	0.06475
7-Oxo-11-dodecenoic acid	0.009386	0.1436	1.7716	1.7105	0.9782	-0.0318	yes	down	-	-	-	-	-	-	-	LMFA01060182	-	-	-	-	195.138	5.87485	M+H-H2O, M+H	C12H20O3	59.9	-	metab_1249	pos_1251	pos	6.331	0.05585	6.472	0.09248
Ser Leu	0.02569	0.2316	1.7643	1.551	0.9838	-0.0236	yes	down	-	-	-	-	-	-	-	-	-	-	-	-	219.134	2.44447	M+H	C9H18N2O4	57.5	-	metab_6684	pos_6699	pos	5.337	0.06722	5.425	0.04697
6-({6-[6-(2,4-dihydroxyphenyl)-2-{3-[(2E)-3-(2,4-dihydroxyphenyl)prop-2-enoyl]-2,6-dihydroxyphenyl}-4-methylcyclohex-3-ene-1-carbonyl]-2,2-dimethyl-2H-chromen-5-yl}oxy)-3,4,5-trihydroxyoxane-2-carboxylic acid	0.009146	0.1432	1.7597	1.7342	0.973	-0.0395	yes	down	-	-	-	-	-	-	-	-	-	-	-	-	833.252	4.59625	M-H2O-H	C46H44O16	-	70.6	metab_11030	neg_3031	neg	5.437	0.09594	5.588	0.06216
11-Deoxylandomycinone	0.005719	0.1179	1.7557	1.7856	1.1111	0.152	yes	up	C18682	-	-	map01110	Biosynthesis of secondary metabolites	Metabolism	Global and overview maps	-	-	-	-	-	323.091	5.91587	M+H	C19H14O5	33.3	-	metab_3252	pos_3261	pos	5.079	0.3199	4.571	0.1542
Mannan	0.01529	0.1779	1.7552	1.6326	1.1354	0.1832	yes	up	C00464	-	-	map01100;map00051	Metabolic pathways;Fructose and mannose metabolism	Metabolism;Metabolism	Global and overview maps;Carbohydrate metabolism	HMDB0029931	Organic oxygen compounds	Organooxygen compounds	Carbohydrates and carbohydrate conjugates	52002-03-6;9036-88-8	711.221	1.16842	M+FA-H	C24H42O21	-	53.2	metab_15600	neg_7626	neg	5.451	0.3899	4.801	0.3808
N-(3-TRIFLUOROMETHYLPHENYL)PIPERAZINE (TFMPP)	0.02183	0.2115	1.7496	1.5727	0.8249	-0.2776	yes	down	-	-	-	-	-	-	-	-	-	-	-	-	231.113	2.8851	M+H	C11H13F3N2	41.5	-	metab_2526	pos_2535	pos	3.308	0.4914	4.01	0.4011
2-(14,15-Epoxyeicosatrienoyl) Glycerol	0.01121	0.1531	1.7484	1.693	1.0056	0.0081	yes	up	-	-	-	-	-	-	-	HMDB0013651	Lipids and lipid-like molecules	Glycerolipids	Monoradylglycerols	848667-56-1	427.304	6.9652	M+CH3OH+H	C23H38O5	-	34.2	metab_4507	pos_4519	pos	6.614	0.02129	6.577	0.02088
DICTAMNINE	0.0112	0.1531	1.7448	1.6939	1.0059	0.0084	yes	up	C10660	-	-	-	-	-	-	HMDB0251209	Organoheterocyclic compounds	Quinolines and derivatives	Furanoquinolines	484-29-7	200.07	7.67407	M+H	C12H9NO2	76.3	-	metab_4433	pos_4445	pos	6.182	0.02086	6.146	0.01928
5'-Methoxycurcumin	0.01336	0.1665	1.7392	1.6842	0.9677	-0.0474	yes	down	-	-	-	-	-	-	-	-	-	-	-	-	431.167	5.03652	M+CH3OH+H	C22H22O7	-	30.1	metab_5835	pos_5849	pos	5.536	0.1295	5.721	0.07826
Harderoporphyrin	0.004746	0.1106	1.7379	1.8143	0.9461	-0.0799	yes	down	-	-	-	-	-	-	-	HMDB0000683	Organoheterocyclic compounds	Tetrapyrroles and derivatives	Porphyrins	30783-27-8	609.271	6.07333	M+H	C35H36N4O6	40.1	-	metab_5060	pos_5073	pos	5.915	0.115	6.252	0.1978
N-Acetyl-alpha-D-glucosamine 1-phosphate	0.0116	0.1559	1.7361	1.6803	0.9639	-0.0531	yes	down	C04501	-	-	map01100;map00520	Metabolic pathways;Amino sugar and nucleotide sugar metabolism	Metabolism;Metabolism	Global and overview maps;Carbohydrate metabolism	HMDB0001367	Organic oxygen compounds	Organooxygen compounds	Carbohydrates and carbohydrate conjugates	6866-69-9	300.049	0.743017	M-H	C8H16NO9P	35.4	-	metab_16813	neg_1657	neg	5.494	0.1308	5.7	0.09869
6-Hydroxypentadecanedioic acid	0.009953	0.1472	1.7298	1.7105	1.0052	0.0076	yes	up	-	-	-	-	-	-	-	HMDB0031885	Lipids and lipid-like molecules	Fatty Acyls	Fatty acids and conjugates	38076-52-7	311.182	6.36127	M+Na	C15H28O5	-	55.4	metab_4746	pos_4758	pos	7.087	0.02391	7.05	0.01555
3,5-Dimethoxy-2,7-phenanthrenediol	0.01203	0.1586	1.7251	1.6737	1.1197	0.1632	yes	up	-	-	-	-	-	-	-	HMDB0031612	Benzenoids	Phenanthrenes and derivatives	Phenanthrols	108352-70-1	271.096	5.91587	M+H	C16H14O4	44.5	-	metab_3249	pos_3258	pos	4.105	0.326	3.666	0.1315
(S)-(-)-Perillyl alcohol	0.01246	0.1619	1.7231	1.6685	0.9789	-0.0308	yes	down	C02452	-	-	map01110;map00903;map00902	Biosynthesis of secondary metabolites;Limonene and pinene degradation;Monoterpenoid biosynthesis	Metabolism;Metabolism;Metabolism	Global and overview maps;Metabolism of terpenoids and polyketides;Metabolism of terpenoids and polyketides	HMDB0003634	Lipids and lipid-like molecules	Prenol lipids	Monoterpenoids	536-59-4	135.117	5.87485	M+H-H2O	C10H16O	56.2	-	metab_5421	pos_5434	pos	4.873	0.04074	4.978	0.07451
2-Cyanopyridine	0.01518	0.1772	1.7215	1.6395	1.0079	0.0114	yes	up	C02221	-	-	-	-	-	-	-	-	-	-	100-70-9	105.045	9.6073	M+H	C6H4N2	37.4	-	metab_4079	pos_4090	pos	5.58	0.022	5.536	0.02965
Tricholomic acid	0.009772	0.1459	1.7206	1.7069	1.0618	0.0865	yes	up	C08298	-	-	-	-	-	-	HMDB0030412	Organic acids and derivatives	Carboxylic acids and derivatives	Amino acids, peptides, and analogues	2644-49-7	202.082	0.824033	M+ACN+H	C5H8N2O4	-	66.5	metab_2106	pos_2112	pos	5.155	0.1418	4.855	0.182
(S)-alpha-Terpinyl glucoside	0.01298	0.1643	1.717	1.6635	1.0103	0.0147	yes	up	-	-	-	-	-	-	-	HMDB0029856	Organic oxygen compounds	Organooxygen compounds	Carbohydrates and carbohydrate conjugates	114673-99-3	281.172	6.35442	M+H-2H2O	C16H28O6	-	71.9	metab_4758	pos_4770	pos	6.197	0.04621	6.134	0.02237
Daucic acid	0.005597	0.1166	1.7162	1.7968	0.9741	-0.0379	yes	down	-	-	-	-	-	-	-	HMDB0031665	Organic acids and derivatives	Hydroxy acids and derivatives	Beta hydroxy acids and derivatives	34098-52-7	203.019	1.57012	M-H	C7H8O7	-	41.9	metab_15437	neg_7461	neg	6.307	0.08251	6.475	0.08368
Trolamine	0.008012	0.1338	1.7142	1.7393	1.0061	0.0088	yes	up	C06771	-	-	map00564	Glycerophospholipid metabolism	Metabolism	Lipid metabolism	HMDB0032538	Organic nitrogen compounds	Organonitrogen compounds	Amines	102-71-6	150.112	8.30562	M+H	C6H15NO3	83.4	-	metab_4303	pos_4315	pos	5.917	0.01482	5.881	0.02215
Ile Leu	0.03732	0.2796	1.7129	1.4758	0.9862	-0.02	yes	down	-	-	-	-	-	-	-	-	-	-	-	-	245.186	3.60002	M+H	C12H24N2O3	51.9	-	metab_6324	pos_6339	pos	5.587	0.05908	5.665	0.05351
(3E,5Z)-3,5-Octadien-1-ol	0.03082	0.2534	1.7112	1.5067	0.9897	-0.015	yes	down	-	-	-	-	-	-	-	HMDB0040149	Lipids and lipid-like molecules	Fatty Acyls	Fatty alcohols	70664-95-8	109.101	5.88157	M+H-H2O	C8H14O	-	44.4	metab_3208	pos_3217	pos	5.279	0.03971	5.334	0.03573
(+/-)-Ribaline	0.01424	0.1712	1.7107	1.6486	1.0527	0.0741	yes	up	-	-	-	-	-	-	-	HMDB0033345	Organoheterocyclic compounds	Quinolines and derivatives	Dihydrofuranoquinolines	41234-32-6	258.112	6.25155	M+H-H2O	C15H17NO4	-	49.3	metab_4882	pos_4894	pos	4.991	0.1897	4.741	0.08195
[(16R)-5,7-dihydroxy-8,8,12,16-tetramethyl-3-[1-(2-methyl-1,3-thiazol-4-yl)prop-1-en-2-yl]-10-methylidene-9-oxo-17-oxa-4-azabicyclo[14.1.0]heptadec-4-en-11-yl]oxidanesulfonic acid	0.01311	0.1647	1.7081	1.6862	1.2558	0.3286	yes	up	-	-	-	-	-	-	-	-	-	-	-	-	605.203	5.87033	M+Na-2H	C27H40N2O8S2	-	55.4	metab_13639	neg_5656	neg	4.87	0.6809	3.878	0.4339
6-Acetyl-1,2,3,4-tetrahydropyridine	0.01309	0.1646	1.708	1.6697	1.0048	0.0069	yes	up	-	-	-	-	-	-	-	HMDB0030345	Organoheterocyclic compounds	Pyridines and derivatives	Hydropyridines	27300-27-2	108.081	7.5712	M+H-H2O, M+Na	C7H11NO	-	40.3	metab_965	pos_967	pos	7.293	0.01976	7.258	0.02057
4-Hydroxydiphenylamine	0.01528	0.1779	1.6931	1.6298	0.8397	-0.252	yes	down	-	-	-	-	-	-	-	HMDB0032597	Benzenoids	Benzene and substituted derivatives	Aniline and substituted anilines	122-37-2	203.118	2.28673	M+H, M+NH4	C12H11NO	36	-	metab_1479	pos_1481	pos	4.103	0.5025	4.886	0.4217
Avicularin	0.0266	0.2355	1.6894	1.5524	0.8832	-0.1792	yes	down	-	-	-	-	-	-	-	HMDB0030860;LMPK12112167	Phenylpropanoids and polyketides	Flavonoids	Flavonoid glycosides	572-30-5	415.067	6.41538	M-H2O-H	C20H18O11	-	67.4	metab_13116	neg_5128	neg	5.081	0.6016	5.753	0.1991
5-ethenylbenzene-1,2,3-triol	0.01035	0.149	1.6856	1.6969	0.9812	-0.0275	yes	down	-	-	-	-	-	-	-	-	-	-	-	-	170.081	1.81898	M+NH4, 2M+NH4	C8H8O3	-	50.1	metab_1492	pos_1494	pos	5.466	0.06166	5.571	0.05294
Ile Thr	0.03114	0.255	1.6848	1.5159	0.9834	-0.0242	yes	down	-	-	-	-	-	-	-	-	-	-	-	-	233.149	1.52387	M+H	C10H20N2O4	61.8	-	metab_2250	pos_2256	pos	4.966	0.04734	5.05	0.06714
Maculosidine	0.01416	0.1711	1.6824	1.6514	1.065	0.0909	yes	up	C10716	-	-	-	-	-	-	-	-	-	-	522-19-0	260.091	4.6585	M+H, M+Na	C14H13NO4	72.5	-	metab_695	pos_697	pos	4.094	0.1489	3.844	0.1431
17-phenyl-18,19,20-trinor-prostaglandin E2	0.01697	0.1867	1.6796	1.6128	1.0195	0.0279	yes	up	-	-	-	-	-	-	-	HMDB0062612	Lipids and lipid-like molecules	Fatty Acyls	Eicosanoids	-	407.187	6.9281	M+Na-2H	C23H30O5	-	71	metab_12998	neg_5010	neg	5.738	0.06516	5.628	0.06853
GPA(17:0/18:2)	0.01677	0.1857	1.6795	1.6182	0.9661	-0.0498	yes	down	-	-	-	-	-	-	-	-	-	-	-	-	685.481	8.2586	M-H	C38H71O8P	52.3	-	metab_12136	neg_4148	neg	5.925	0.1254	6.133	0.1259
Leu Gly	0.044	0.2979	1.6689	1.4345	0.9852	-0.0215	yes	down	-	-	-	-	-	-	-	-	-	-	-	-	189.123	1.58555	M+H	C8H16N2O3	40.7	-	metab_6957	pos_6973	pos	5.067	0.02988	5.143	0.07602
4a-Hydroxytetrahydrobiopterin	0.02003	0.2031	1.6689	1.5806	0.9656	-0.0505	yes	down	C15522	-	-	map01100;map00790	Metabolic pathways;Folate biosynthesis	Metabolism;Metabolism	Global and overview maps;Metabolism of cofactors and vitamins	HMDB0304198;70110-58-6;HMDB0002281	Organoheterocyclic compounds	Pteridines and derivatives	Pterins and derivatives	1379003-93-6;70110-58-6	559.228	2.46805	2M+FA-H	C9H15N5O4	-	67.2	metab_10369	neg_2368	neg	5.224	0.1554	5.41	0.05584
Gly Leu	0.04494	0.2997	1.6587	1.4376	0.9855	-0.021	yes	down	-	-	-	-	-	-	-	-	-	-	-	-	189.123	1.9974	M+H	C8H16N2O3	79.3	-	metab_2351	pos_2359	pos	4.97	0.06137	5.043	0.0474
Succinoadenosine	0.01829	0.1945	1.6573	1.6053	0.9485	-0.0763	yes	down	-	-	-	-	-	-	-	HMDB0000912	Nucleosides, nucleotides, and analogues	Purine nucleosides	_	4542-23-8	384.115	1.99055	M+H	C14H17N5O8	55.9	-	metab_2350	pos_2358	pos	4.993	0.1521	5.264	0.1791
9,12-Octadecadiynoic Acid	0.02404	0.2239	1.6558	1.5847	0.9777	-0.0326	yes	down	-	-	-	-	-	-	-	HMDB0247623;LMFA01030540	Lipids and lipid-like molecules	Fatty Acyls	Fatty acids and conjugates	-	277.216	5.87485	M+H-H2O, M+H, M+H-2H2O	C18H28O2	63.3	-	metab_277	pos_279	pos	6.129	0.1078	6.269	0.07113
R-(-)-Mandelic acid	0.02103	0.2072	1.6425	1.5801	1.0079	0.0113	yes	up	-	-	-	-	-	-	-	-	-	-	-	-	135.044	9.37288	M+H-H2O	C8H8O3	76.6	-	metab_4083	pos_4094	pos	5.26	0.02621	5.219	0.02555
6-[({4,5-dihydroxy-6-methyl-3-[(3,4,5-trihydroxy-6-methyloxan-2-yl)oxy]oxan-2-yl}oxy)methyl]oxane-2,3,4,5-tetrol	0.01923	0.1994	1.6423	1.6012	1.4071	0.4927	yes	up	-	-	-	-	-	-	-	-	-	-	-	-	536.191	5.84058	M+ACN+Na	C18H32O14	-	69	metab_5469	pos_5482	pos	4.037	1.012	2.869	0.1735
6''-O-Malonyldaidzin	0.009307	0.1434	1.6385	1.7593	0.976	-0.0351	yes	down	-	-	-	-	-	-	-	-	-	-	-	-	535.144	3.46878	M+CH3OH+H	C24H22O12	-	56.7	metab_6382	pos_6397	pos	5.24	0.07877	5.369	0.05909
MG(0:0/14:1(9Z)/0:0)	0.02932	0.2469	1.6383	1.5076	0.8174	-0.2909	yes	down	-	-	-	-	-	-	-	HMDB0011531	Lipids and lipid-like molecules	Glycerolipids	Monoradylglycerols	-	345.228	5.0023	M+FA-H	C17H32O4	-	45.5	metab_14035	neg_6055	neg	3.411	0.5301	4.173	0.5092
2-({hydroxy[2,4,5-trihydroxy-3-(3,4,5-trihydroxybenzoyloxy)phenyl]methylidene}amino)acetic acid	0.01367	0.1677	1.6345	1.6532	1.0442	0.0624	yes	up	-	-	-	-	-	-	-	-	-	-	-	-	430.016	1.65413	M+Cl	C16H13NO11	-	51.2	metab_10083	neg_2082	neg	5.745	0.08141	5.502	0.1814
3-[(1E)-3-hydroxybut-1-en-1-yl]phenol	0.02856	0.2431	1.6144	1.5182	0.9047	-0.1445	yes	down	-	-	-	-	-	-	-	-	-	-	-	-	182.117	2.14228	M+NH4	C10H12O2	-	34.1	metab_2376	pos_2384	pos	4.358	0.1831	4.817	0.3997
3,5,6-Trimethoxyfurano[2,3:7,8]flavone	0.01914	0.1987	1.6111	1.5894	1.0659	0.0921	yes	up	-	-	-	-	-	-	-	LMPK12112800	-	-	-	-	353.102	5.91587	M+H	C20H16O6	30.1	-	metab_3254	pos_3263	pos	5.645	0.2422	5.296	0.188
(1S,2S,4R,8S)-p-Menthane-1,2,8,9-tetrol 2-glucoside	0.03885	0.2839	1.6105	1.4546	0.9754	-0.036	yes	down	-	-	-	-	-	-	-	HMDB0039975	Lipids and lipid-like molecules	Prenol lipids	Terpene glycosides	402593-52-6	387.166	2.81808	M+Na-2H	C16H30O9	-	30.8	metab_10473	neg_2472	neg	5.344	0.1164	5.479	0.07681
Cotinine	0.01677	0.1857	1.61	1.7052	0.9718	-0.0412	yes	down	-	-	-	-	-	-	-	HMDB0001046;486-56-6	Organoheterocyclic compounds	Pyridines and derivatives	Pyrrolidinylpyridines	486-56-6	194.129	1.40703	M+NH4	C10H12N2O	-	45.9	metab_7054	pos_7070	pos	4.695	0.1092	4.831	0.03971
Beta-D-Glucopyranuronic acid	0.04356	0.2972	1.6097	1.4281	0.9679	-0.0471	yes	down	C08350	-	-	-	-	-	-	HMDB0010314	Organic oxygen compounds	Organooxygen compounds	Carbohydrates and carbohydrate conjugates	29315-53-5	295.046	5.0443	M-H2O-H	C13H14O9	-	30.9	metab_14024	neg_6044	neg	5.063	0.08757	5.231	0.1549
Phenylacetic acid	0.01297	0.1643	1.6087	1.6645	1.0317	0.045	yes	up	C07086	-	-	map01100;map00360	Metabolic pathways;Phenylalanine metabolism	Metabolism;Metabolism	Global and overview maps;Amino acid metabolism	HMDB0000209;103-82-2	Benzenoids	Benzene and substituted derivatives	_	103-82-2	119.049	5.90902	M+H-H2O	C8H8O2	-	40.2	metab_3238	pos_3247	pos	5.019	0.1065	4.865	0.06578
Inosine	0.02119	0.2078	1.6074	1.5709	0.9444	-0.0825	yes	down	C00294	-	-	map01100;map02010;map00230	Metabolic pathways;ABC transporters;Purine metabolism	Metabolism;Environmental Information Processing;Metabolism	Global and overview maps;Membrane transport;Nucleotide metabolism	HMDB0000195;58-63-9;HMDB0247301	Nucleosides, nucleotides, and analogues	Purine nucleosides	_	58-63-9	267.073	1.57012	M-H	C10H12N4O5	89.5	-	metab_15434	neg_7458	neg	5.148	0.1653	5.451	0.2164
Sinapyl alcohol	0.03177	0.2588	1.6054	1.5152	0.983	-0.0247	yes	down	C02325	-	-	map01100;map00940;map01110	Metabolic pathways;Phenylpropanoid biosynthesis;Biosynthesis of secondary metabolites	Metabolism;Metabolism;Metabolism	Global and overview maps;Biosynthesis of other secondary metabolites;Global and overview maps	HMDB0013070	Benzenoids	Phenols	Methoxyphenols	537-33-7	211.096	4.13648	M+H-H2O, M+H	C11H14O4	66.8	-	metab_1335	pos_1337	pos	5.678	0.07918	5.776	0.05457
(E)-hex-2-enedioic acid	0.02622	0.2341	1.6051	1.5485	1.0079	0.0114	yes	up	-	-	-	-	-	-	-	LMFA01170070;HMDB0013311	Lipids and lipid-like molecules	Fatty Acyls	Fatty acids and conjugates	-	127.039	0.851467	M+H-2H2O, M+H-H2O, M+H, M+NH4	C6H8O4	64.7	-	metab_93	pos_95	pos	7.488	0.05265	7.429	0.01725
3-O-Methylniveusin A	0.02852	0.2431	1.6044	1.5499	0.9725	-0.0402	yes	down	-	-	-	-	-	-	-	HMDB0039084	Lipids and lipid-like molecules	Prenol lipids	Terpene lactones	-	431.167	4.13648	M+Na, M+K	C21H28O8	-	48.9	metab_1333	pos_1335	pos	5.589	0.1357	5.747	0.06736
(13E)-11a-Hydroxy-9,15-dioxoprost-13-enoic acid	0.02183	0.2115	1.6041	1.5839	1.006	0.0086	yes	up	C04654	-	-	-	-	-	-	HMDB0001320	Lipids and lipid-like molecules	Fatty Acyls	Eicosanoids	22973-19-9	385.256	6.0322	M+CH3OH+H	C20H32O5	-	54.1	metab_5117	pos_5130	pos	6.071	0.02734	6.035	0.018
S-(2-carboxypropyl)-Cysteamine	0.04169	0.2936	1.6004	1.4343	0.7578	-0.4	yes	down	-	-	-	-	-	-	-	LMFA01020395;HMDB0002169	Organic acids and derivatives	Carboxylic acids and derivatives	Amino acids, peptides, and analogues	80186-81-8	344.17	2.18345	2M+NH4	C6H13NO2S	-	38.4	metab_2395	pos_2403	pos	3.862	0.8679	5.096	0.9598
Glutathione amide	0.03057	0.2531	1.5982	1.5166	0.0357	-4.8066	yes	down	C19689	-	-	-	-	-	-	-	-	-	-	82147-51-1	307.107	4.80282	M+H	C10H18N4O5S	50	-	metab_2901	pos_2910	pos	0.06214	0.1285	1.739	1.628
6,12-bis(3,4-dihydroxyphenyl)-8,13-dihydroxy-3,11-dioxatricyclo[8.4.0.0?,?]tetradeca-1(10),2(7),8-trien-4-one	0.0318	0.2588	1.593	1.4983	0.9312	-0.1028	yes	down	-	-	-	-	-	-	-	-	-	-	-	-	485.144	5.44905	M+CH3OH+H	C24H20O9	-	39.8	metab_3017	pos_3026	pos	4.97	0.2803	5.337	0.227
Tricin 7-[feruloyl-(->2)-glucuronyl-(1->2)-glucuronide]	0.03536	0.2706	1.5929	1.4967	0.9694	-0.0448	yes	down	-	-	-	-	-	-	-	HMDB0039906	Phenylpropanoids and polyketides	Flavonoids	Flavonoid glycosides	-	857.179	4.99528	M-H	C39H38O22	-	75	metab_14036	neg_6056	neg	6.875	0.1579	7.092	0.1514
Adenine	0.01768	0.1908	1.592	1.6079	1.0216	0.0308	yes	up	C00147	Nucleic acids	Bases	map01100;map00230;map00908	Metabolic pathways;Purine metabolism;Zeatin biosynthesis	Metabolism;Metabolism;Metabolism	Global and overview maps;Nucleotide metabolism;Metabolism of terpenoids and polyketides	73-24-5;HMDB0000034	Organoheterocyclic compounds	Imidazopyrimidines	Purines and purine derivatives	73-24-5	136.062	0.551383	M+H	C5H5N5	91.2	-	metab_7544	pos_7561	pos	5.492	0.07064	5.376	0.07118
Cis-and trans-Ethyl 2,4-dimethyl-1,3-dioxolane-2-acetate	0.02833	0.2425	1.5898	1.5315	1.0078	0.0112	yes	up	-	-	-	-	-	-	-	-	-	-	-	-	206.138	8.27818	M+NH4	C9H16O4	-	57.7	metab_3862	pos_3873	pos	5.445	0.03099	5.403	0.02635
9,10,13-TriHOME	0.03743	0.2799	1.588	1.499	0.9841	-0.0231	yes	down	C14835	-	-	map00591	Linoleic acid metabolism	Metabolism	Lipid metabolism	HMDB0004710	Lipids and lipid-like molecules	Fatty Acyls	Fatty acids and conjugates	29907-57-1	329.233	5.87718	M-H, 2M-H, M+Cl, M+Na-2H	C18H34O5	-	33.7	metab_8023	neg_12	neg	7.507	0.08782	7.628	0.08702
Uracil	0.03899	0.2844	1.5844	1.4493	0.9915	-0.0123	yes	down	C00106	Nucleic acids	Bases	map00240;map01100;map00770;map00410	Pyrimidine metabolism;Metabolic pathways;Pantothenate and CoA biosynthesis;beta-Alanine metabolism	Metabolism;Metabolism;Metabolism;Metabolism	Nucleotide metabolism;Global and overview maps;Metabolism of cofactors and vitamins;Metabolism of other amino acids	HMDB0000300;66-22-8;MJDBOTE0000838	Organoheterocyclic compounds	Diazines	Pyrimidines and pyrimidine derivatives	66-22-8	113.035	1.3933	M+H	C4H4N2O2	40.6	-	metab_2222	pos_2228	pos	5.844	0.04233	5.894	0.03063
3,4,5-trihydroxy-6-[(3-phenyloxiran-2-yl)methoxy]oxane-2-carboxylic acid	0.02	0.203	1.5821	1.5868	0.9839	-0.0235	yes	down	-	-	-	-	-	-	-	-	-	-	-	-	371.098	2.9231	M+FA-H	C15H18O8	-	65.5	metab_14870	neg_6892	neg	5.551	0.0584	5.642	0.0556
P-Salicylic acid	0.01649	0.1845	1.5801	1.6202	0.9823	-0.0257	yes	down	C00156	-	-	map01100;map00130;map01110;map00790;map01240	Metabolic pathways;Ubiquinone and other terpenoid-quinone biosynthesis;Biosynthesis of secondary metabolites;Folate biosynthesis;Biosynthesis of cofactors	Metabolism;Metabolism;Metabolism;Metabolism;Metabolism	Global and overview maps;Metabolism of cofactors and vitamins;Global and overview maps;Metabolism of cofactors and vitamins;Global and overview maps	HMDB0000500	Benzenoids	Benzene and substituted derivatives	Benzoic acids and derivatives	99-96-7	137.023	5.93303	M-H	C7H6O3	59.9	-	metab_13558	neg_5573	neg	7.232	0.08188	7.362	0.07371
(+/-)7-epi Jasmonic Acid	0.03417	0.266	1.5793	1.4816	0.9739	-0.0382	yes	down	-	-	-	-	-	-	-	-	-	-	-	-	211.133	5.8953	M+H	C12H18O3	56.8	-	metab_5373	pos_5386	pos	5.291	0.1075	5.433	0.09243
Glu Gly Phe	0.0161	0.1832	1.5783	1.6754	1.0804	0.1116	yes	up	-	-	-	-	-	-	-	-	-	-	-	-	352.15	2.63672	M+H	C16H21N3O6	40.5	-	metab_6624	pos_6639	pos	4.569	0.2707	4.229	0.1002
1-Hexanol arabinosylglucoside	0.03376	0.266	1.5744	1.4808	0.8122	-0.3001	yes	down	-	-	-	-	-	-	-	HMDB0031689	Lipids and lipid-like molecules	Fatty Acyls	Fatty acyl glycosides	124044-06-0	460.217	2.49248	M+ACN+Na	C17H32O10	-	74.4	metab_2474	pos_2482	pos	4.182	0.4613	5.149	0.8456
3,5,6,7-tetrahydroxy-2-(4-hydroxy-3-methoxyphenyl)-8aH-chromen-8a-yl	0.04411	0.2979	1.5738	1.4345	0.8479	-0.2381	yes	down	-	-	-	-	-	-	-	-	-	-	-	-	339.051	6.40143	M+Na-2H	C16H14O7	-	77.3	metab_11853	neg_3862	neg	3.728	0.5577	4.397	0.4431
Sorgolactone	0.02513	0.2292	1.5675	1.5423	0.9352	-0.0967	yes	down	C09186	-	-	-	-	-	-	HMDB0039607	Lipids and lipid-like molecules	Prenol lipids	Terpene lactones	141262-39-7	351.102	5.84933	M+Cl	C18H20O5	-	47.6	metab_11432	neg_3435	neg	3.636	0.06166	3.888	0.2257
Arg Tyr	0.04979	0.3143	1.5645	1.4109	0.907	-0.1408	yes	down	-	-	-	-	-	-	-	-	-	-	-	-	338.182	1.02285	M+H	C15H23N5O4	52.2	-	metab_2173	pos_2179	pos	4.302	0.3065	4.743	0.3757
O-Desmethyltramadol glucuronide	0.02182	0.2115	1.5601	1.5741	0.9886	-0.0165	yes	down	-	-	-	-	-	-	-	HMDB0060856;138921-77-4	Organic oxygen compounds	Organooxygen compounds	Carbohydrates and carbohydrate conjugates	138921-77-4	448.194	2.17658	M+Na	C21H31NO8	-	51.2	metab_2390	pos_2398	pos	6.334	0.05309	6.407	0.03849
Kynuramine	0.04635	0.3031	1.5514	1.4326	0.9517	-0.0715	yes	down	-	-	-	-	-	-	-	HMDB0012246	Organic oxygen compounds	Organooxygen compounds	Carbonyl compounds	363-36-0	373.187	5.1073	2M+FA-H	C9H12N2O	-	52	metab_14008	neg_6028	neg	5.022	0.2474	5.277	0.1201
N,N-Dimethylaniline	0.02104	0.2072	1.5494	1.6068	1.0133	0.0191	yes	up	C02846	-	-	-	-	-	-	HMDB0001020	Organic nitrogen compounds	Organonitrogen compounds	Amines	121-69-7	122.096	3.15967	M+H	C8H11N	50.1	-	metab_2566	pos_2575	pos	4.334	0.04026	4.277	0.03233
Aflatoxin B1 dialcohol	0.02201	0.2129	1.5304	1.566	1.1376	0.186	yes	up	-	-	-	-	-	-	-	HMDB0011672	Benzenoids	Benzene and substituted derivatives	Phenylpyruvic acid derivatives	-	353.102	6.23783	M+H, M+Na	C18H18O6	-	35.6	metab_866	pos_868	pos	5.291	0.5063	4.651	0.2817
Levan	0.03559	0.2721	1.5256	1.4632	1.0281	0.04	yes	up	C06215	-	-	map00500	Starch and sucrose metabolism	Metabolism	Carbohydrate metabolism	HMDB0003539	Organic oxygen compounds	Organooxygen compounds	Carbohydrates and carbohydrate conjugates	9013-95-0	543.132	0.54475	M+Na, M+K, M+NH4, M+H-H2O	C18H32O16	77.2	-	metab_8009	pos_88	pos	6.915	0.1609	6.726	0.1015
Ethyl (2E,4Z,7Z)-Decatrienoate	0.03619	0.2745	1.5152	1.4684	0.9852	-0.0216	yes	down	-	-	-	-	-	-	-	HMDB0035376	Lipids and lipid-like molecules	Fatty Acyls	Fatty acid esters	142676-19-5	195.138	6.26527	M+H-2H2O, M+H, M+H-H2O	C12H18O2	30.5	-	metab_233	pos_235	pos	5.91	0.04752	5.999	0.07629
2-Pyrrolidinone	0.03354	0.265	1.5137	1.4985	1.0051	0.0074	yes	up	C11118	-	-	-	-	-	-	HMDB0002039	Organoheterocyclic compounds	Pyrrolidines	Pyrrolidones	616-45-5	171.113	8.25763	M+ACN+H, 2M+H, 2M+NH4	C4H7NO	-	30.3	metab_242	pos_244	pos	6.256	0.02599	6.224	0.01852
Phenylalanyl-Lysine	0.04283	0.2966	1.5122	1.4216	0.9732	-0.0391	yes	down	-	-	-	-	-	-	-	HMDB0029000	Organic acids and derivatives	Carboxylic acids and derivatives	Amino acids, peptides, and analogues	6456-72-0	330.12	1.92083	M+K-2H	C15H23N3O3	-	58.2	metab_15300	neg_7323	neg	4.874	0.0936	5.008	0.1054
5'-O-beta-D-Glucosylpyridoxine	0.03242	0.2618	1.5044	1.4915	0.9841	-0.0231	yes	down	C03996	-	-	-	-	-	-	-	-	-	-	-	332.134	1.41388	M+H	C14H21NO8	86.7	-	metab_7053	pos_7069	pos	6.246	0.06555	6.347	0.07483
N-Acetyl-b-glucosaminylamine	0.03922	0.2852	1.4967	1.4567	1.0089	0.0127	yes	up	C01239	-	-	-	-	-	-	HMDB0001104	Organic oxygen compounds	Organooxygen compounds	Carbohydrates and carbohydrate conjugates	-	253.14	5.99793	M+CH3OH+H	C8H16N2O5	-	71.3	metab_5170	pos_5183	pos	5.466	0.04376	5.418	0.02403
LysoPC(16:0)	0.04356	0.2972	1.495	1.4176	0.9749	-0.0367	yes	down	C04230	Lipids	Phospholipids	map00564	Glycerophospholipid metabolism	Metabolism	Lipid metabolism	HMDB0240262;HMDB0010382;14863-27-5	Lipids and lipid-like molecules	Glycerophospholipids	Glycerophosphocholines	17364-16-8;14863-27-5;66757-27-5	540.33	6.213	M+FA-H	C24H50NO7P	-	75.6	metab_13291	neg_5303	neg	5.861	0.1252	6.012	0.1009
Sebacic acid	0.03726	0.2796	1.4937	1.4656	1.0064	0.0092	yes	up	C08277	-	-	-	-	-	-	HMDB0000792;LMFA01170006	Lipids and lipid-like molecules	Fatty Acyls	Fatty acids and conjugates	111-20-6	185.117	6.29268	M+H-2H2O, M+H-H2O, M+H	C10H18O4	79.4	-	metab_216	pos_218	pos	7.108	0.03651	7.063	0.0269
3-methyl pyruvic acid	0.04733	0.3066	1.4907	1.4188	1.0076	0.0109	yes	up	C00109	Organic acids	Carboxylic acids	map01100;map01110;map00640;map00290;map01210;map00270;map01230;map00260;map00660	Metabolic pathways;Biosynthesis of secondary metabolites;Propanoate metabolism;Valine, leucine and isoleucine biosynthesis;2-Oxocarboxylic acid metabolism;Cysteine and methionine metabolism;Biosynthesis of amino acids;Glycine, serine and threonine metabolism;C5-Branched dibasic acid metabolism	Metabolism;Metabolism;Metabolism;Metabolism;Metabolism;Metabolism;Metabolism;Metabolism;Metabolism	Global and overview maps;Global and overview maps;Carbohydrate metabolism;Amino acid metabolism;Global and overview maps;Amino acid metabolism;Global and overview maps;Amino acid metabolism;Carbohydrate metabolism	LMFA01060002;HMDB0000005	Organic acids and derivatives	Keto acids and derivatives	Short-chain keto acids and derivatives	600-18-0	103.039	0.333533	M+H	C4H6O3	59.5	-	metab_7974	pos_7991	pos	5.464	0.03227	5.423	0.02911
4-hydroxy Nonenal	0.02355	0.2212	1.4851	1.5562	1.0046	0.0066	yes	up	-	-	-	-	-	-	-	-	-	-	-	-	139.112	6.29268	M+H-2H2O, 2M+Na, M+H, M+H-H2O	C9H16O2	47.4	-	metab_52	pos_53	pos	7.4	0.0183	7.366	0.02513
7b-Hydroxy-3-oxo-5b-cholanoic acid	0.04213	0.2951	1.4839	1.4487	1.0077	0.0111	yes	up	-	-	-	-	-	-	-	HMDB0000541	Lipids and lipid-like molecules	Steroids and steroid derivatives	Bile acids, alcohols and derivatives	77060-26-5	441.243	8.29877	M+K	C25H38O4	-	53.2	metab_4314	pos_4326	pos	5.741	0.04217	5.697	0.01722
3-(5-Methyl-2-furyl)prop-2-enal	0.03149	0.2569	1.4828	1.5063	1.0352	0.0499	yes	up	-	-	-	-	-	-	-	HMDB0032400	Organoheterocyclic compounds	Heteroaromatic compounds	_	5555-90-8	119.049	6.24468	M+H-H2O	C8H8O2	-	42.1	metab_3486	pos_3495	pos	4.68	0.1395	4.521	0.06881
6-(4-{3,7-dihydroxy-4-[3,5,7-trihydroxy-2-(3-hydroxyphenyl)-3,4-dihydro-2H-1-benzopyran-8-yl]-3,4-dihydro-2H-1-benzopyran-2-yl}-2-hydroxyphenoxy)-3,4,5-trihydroxyoxane-2-carboxylic acid	0.04799	0.3083	1.4806	1.3947	1.0646	0.0903	yes	up	-	-	-	-	-	-	-	-	-	-	-	-	705.184	0.76935	M+2H, M+H-H2O	C36H34O16	-	36.2	metab_1661	pos_1663	pos	5.981	0.3323	5.618	0.2134
Methenamine	0.03832	0.2821	1.4797	1.4778	1.0072	0.0103	yes	up	-	-	-	-	-	-	-	HMDB0029598	Organoheterocyclic compounds	Triazinanes	1,3,5-triazinanes	100-97-0	141.113	8.31248	M+H	C6H12N4	57.1	-	metab_3906	pos_3917	pos	5.758	0.0291	5.717	0.0292
C-2 Ceramide	0.04844	0.3093	1.4779	1.4555	0.7996	-0.3227	yes	down	-	-	-	-	-	-	-	-	-	-	-	-	342.3	5.91587	M+H	C20H39NO3	83.4	-	metab_5319	pos_5332	pos	3.634	0.7703	4.545	0.6259
Furaneol 4-(6-malonylglucoside)	0.02316	0.2184	1.4777	1.5603	0.9786	-0.0312	yes	down	-	-	-	-	-	-	-	HMDB0029778	Organic oxygen compounds	Organooxygen compounds	Carbohydrates and carbohydrate conjugates	-	357.083	2.60807	M-H2O-H	C15H20O11	-	61.7	metab_14984	neg_7006	neg	5.402	0.08905	5.52	0.06129
6-{4-[6-carboxy-5-(2,6-dihydroxyphenyl)-3-methylcyclohex-3-en-1-yl]-3-hydroxyphenoxy}-3,4,5-trihydroxyoxane-2-carboxylic acid	0.02288	0.2169	1.4753	1.5656	0.9564	-0.0643	yes	down	-	-	-	-	-	-	-	-	-	-	-	-	553.135	5.71632	M+Na-2H	C26H28O12	-	60.6	metab_11324	neg_3325	neg	4.913	0.1752	5.137	0.1045
Lamivudine sulfoxide	0.03633	0.2754	1.4651	1.4601	1.0128	0.0183	yes	up	-	-	-	-	-	-	-	HMDB0060599	Nucleosides, nucleotides, and analogues	Nucleoside and nucleotide analogues	_	-	266.02	2.9371	M+Na-2H	C8H11N3O4S	-	41.9	metab_14863	neg_6885	neg	5.478	0.05331	5.409	0.04577
N-ACETYLPROLINE	0.03979	0.2869	1.4604	1.4741	0.9705	-0.0432	yes	down	-	-	-	-	-	-	-	HMDB0094701;HMDB0242126	Organic acids and derivatives	Carboxylic acids and derivatives	Amino acids, peptides, and analogues	68-95-1	158.081	2.45818	M+H	C7H11NO3	60.4	-	metab_6680	pos_6695	pos	5.491	0.1233	5.658	0.122
Urocanic acid	0.0258	0.2323	1.4581	1.5597	0.9479	-0.0773	yes	down	C00785	-	-	map01100;map00340	Metabolic pathways;Histidine metabolism	Metabolism;Metabolism	Global and overview maps;Amino acid metabolism	104-98-3;HMDB0062562;HMDB0000301	Organoheterocyclic compounds	Azoles	Imidazoles	104-98-3;3465-72-3	139.05	1.4345	M+H	C6H6N2O2	90.5	-	metab_2229	pos_2235	pos	4.781	0.0794	5.044	0.2326
Tricin 7-[p-coumaroyl-(->2)-glucuronyl-(1->2)-glucuronide]	0.0491	0.3117	1.4521	1.4684	0.9687	-0.0459	yes	down	-	-	-	-	-	-	-	HMDB0039905	Organic oxygen compounds	Organooxygen compounds	Carbohydrates and carbohydrate conjugates	-	829.181	4.2395	M+H	C38H36O21	-	70.7	metab_6070	pos_6085	pos	6.063	0.1124	6.259	0.1833
27-Norcholestanehexol	0.02031	0.2042	1.4433	1.6234	1.0681	0.095	yes	up	-	-	-	-	-	-	-	LMST04020029;HMDB0002157	Lipids and lipid-like molecules	Steroids and steroid derivatives	Bile acids, alcohols and derivatives	91999-66-5	496.362	5.99793	M+ACN+H	C26H46O6	-	60.7	metab_3333	pos_3342	pos	5.647	0.188	5.287	0.2592
4-Amino-2-methylenebutanoic acid	0.04242	0.2958	1.4408	1.4347	1.0056	0.0081	yes	up	-	-	-	-	-	-	-	HMDB0030409	Organic acids and derivatives	Carboxylic acids and derivatives	Amino acids, peptides, and analogues	65370-67-4	98.0604	8.23705	M+H-H2O	C5H9NO2	-	38.9	metab_4379	pos_4391	pos	6.409	0.02232	6.373	0.03086
1-Salicylate glucuronide	0.04663	0.3035	1.4367	1.4395	0.9746	-0.0371	yes	down	-	-	-	-	-	-	-	HMDB0010313	Organic oxygen compounds	Organooxygen compounds	Carbohydrates and carbohydrate conjugates	-	313.057	3.67917	M-H	C13H14O9	-	37.8	metab_10752	neg_2752	neg	5.073	0.1011	5.205	0.1006
4-Anilino-4-oxobutanoic acid	0.04064	0.2899	1.433	1.4528	1.0256	0.0364	yes	up	-	-	-	-	-	-	-	HMDB0060758	Benzenoids	Benzene and substituted derivatives	Anilides	-	238.072	1.99852	M+FA-H	C10H11NO3	-	47	metab_10190	neg_2189	neg	2.649	0.05536	2.583	0.03958
6'-[(carboxymethyl)-C-hydroxycarbonimidoyl]-2',3',4,4',5,6-hexahydroxy-[1,1'-biphenyl]-2-carboxylic acid	0.03656	0.276	1.4324	1.4598	1.0295	0.042	yes	up	-	-	-	-	-	-	-	-	-	-	-	-	430.016	2.13918	M+Cl	C16H13NO11	-	50.5	metab_15217	neg_7239	neg	5.751	0.09212	5.586	0.1401
2-amino-6-hydroxyhexanoic acid	0.04253	0.2959	1.4276	1.4351	1.0043	0.0061	yes	up	-	-	-	-	-	-	-	-	-	-	-	-	130.086	8.30562	M+H-H2O, 2M+H, M+H	C6H13NO3	-	61.9	metab_245	pos_247	pos	6.372	0.01929	6.345	0.02072
3-Hydroxynonyl acetate	0.0436	0.2972	1.4246	1.4332	1.0042	0.0061	yes	up	-	-	-	-	-	-	-	LMFA07010753;HMDB0032443	Lipids and lipid-like molecules	Fatty Acyls	Fatty alcohol esters	60826-15-5	225.145	8.21648	M+Na	C11H22O3	-	34	metab_3833	pos_3844	pos	5.96	0.01812	5.935	0.01887
3-Methylene-indolenine	0.02296	0.217	1.4233	1.5817	0.3454	-1.5335	yes	down	-	-	-	-	-	-	-	HMDB0011664	Organoheterocyclic compounds	Indoles and derivatives	_	40642-83-9	300.149	5.5797	2M+ACN+H	C9H7N	-	42.6	metab_5692	pos_5706	pos	0.1961	0.007982	0.5677	0.3391
3R-aminononanoic acid	0.03769	0.2804	1.4028	1.4593	0.9097	-0.1366	yes	down	-	-	-	-	-	-	-	LMFA01100019	-	-	-	-	174.149	2.68545	M+H	C9H19NO2	58.6	-	metab_6609	pos_6624	pos	3.606	0.2684	3.964	0.2503
5-(6-hydroxy-4-{6-hydroxy-5-[(E)-2-[6-hydroxy-3-(3-hydroxyphenyl)-2-(4-hydroxyphenyl)-2,3-dihydro-1-benzofuran-4-yl]ethenyl]-2-phenyl-2,3-dihydro-1-benzofuran-3-yl}-2-(4-hydroxyphenyl)-2,3-dihydro-1-benzofuran-3-yl)benzene-1,3-diol	0.04749	0.3071	1.3727	1.3994	1.1107	0.1514	yes	up	-	-	-	-	-	-	-	-	-	-	-	-	925.242	0.875117	M+Cl	C56H42O11	-	41.5	metab_9788	neg_1786	neg	5.168	0.4468	4.653	0.3341
(+/-)-Methamidophos	0.04876	0.3106	1.3534	1.3934	1.2075	0.272	yes	up	C18667	-	-	-	-	-	-	HMDB0031803	Organophosphorus compounds	Organothiophosphorus compounds	Phosphoramidothioic-acid-O,S-diesters	115182-35-9	139.993	3.41313	M-H	C2H8NO2PS	-	37.4	metab_10664	neg_2663	neg	3.975	0.1202	3.292	0.7356
Ser Cys Gly Ser	0.0447	0.2996	1.351	1.4569	1.218	0.2846	yes	up	-	-	-	-	-	-	-	-	-	-	-	-	353.116	5.84743	M+H	C11H20N4O7S	59.9	-	metab_3176	pos_3185	pos	3.229	0.2172	2.651	0.5774
Cytosine	0.03585	0.2734	1.3429	1.4782	1.0145	0.0208	yes	up	C00380	Nucleic acids	Bases	map00240;map01100	Pyrimidine metabolism;Metabolic pathways	Metabolism;Metabolism	Nucleotide metabolism;Global and overview maps	HMDB0000630	Organoheterocyclic compounds	Diazines	Pyrimidines and pyrimidine derivatives	71-30-7	112.051	0.796733	M+H	C4H5N3O	81.8	-	metab_2091	pos_2097	pos	5.315	0.06519	5.239	0.04048
Linalool oxide D 3-[apiosyl-(1->6)-glucoside]	0.04597	0.302	1.3033	1.4171	0.9034	-0.1465	yes	down	-	-	-	-	-	-	-	HMDB0031367	Organic oxygen compounds	Organooxygen compounds	Carbohydrates and carbohydrate conjugates	-	463.219	4.79225	M-H	C21H36O11	-	91	metab_14092	neg_6112	neg	4.388	0.3073	4.857	0.3997
